# Supplementary material for: The alignment of enzymatic steps reveals similar metabolic pathways and probable recruitment events in Gammaproteobacteria
Source: BMC Genomics. 2015 Nov 17;16:957. doi: 10.1186/s12864-015-2113-0 (PMC4647829; doi:10.1186/s12864-015-2113-0)
Supplement: Additional file 1: Table S1. — Statistics of construction of ESS per metabolic map. Number of reactions, genes, and ESS produced for each metabolic map per organism. (TAB 230 kb) [file 12864_2015_2113_MOESM1_ESM.tab]

# Table S1. Statistics of constructions of ESS for each metabolic map.
# Columns correspond to:
# 1. Organism ID in KEGG database
# 2. Map ID in KEGG database
# 3. Metabolic map name
# 4. number of reactions
# 5. number of genes
# 6. number of initiation nodes for BFS trees
# 7. number of ESS constructed
# 8. KEGG metabolic type
Organism	mapid	Metabolic map name	# reactions	# genes	# initiation nodes	#ESS	Metabolic type
abo	abo00010	Glycolysis / Gluconeogenesis	21	31	6	20	Carbohydrate Metabolism
abo	abo00020	Citrate cycle (TCA cycle)	18	22	5	14	Carbohydrate Metabolism
abo	abo00030	Pentose phosphate pathway	11	9	3	9	Carbohydrate Metabolism
abo	abo00040	Pentose and glucuronate interconversions	4	7	4	4	Carbohydrate Metabolism
abo	abo00051	Fructose and mannose metabolism	11	15	5	10	Carbohydrate Metabolism
abo	abo00052	Galactose metabolism	4	5	3	4	Carbohydrate Metabolism
abo	abo00053	Ascorbate and aldarate metabolism	2	5	1	2	Carbohydrate Metabolism
abo	abo00061	Fatty acid biosynthesis	36	14	1	10	Lipid Metabolism
abo	abo00071	Fatty acid metabolism	37	39	5	12	Lipid Metabolism
abo	abo00072	Synthesis and degradation of ketone bodies	3	6	3	3	Lipid Metabolism
abo	abo00130	Ubiquinone and other terpenoid-quinone biosynthesis	12	11	3	7	Metabolism of Cofactors and Vitamins
abo	abo00190	Oxidative phosphorylation	0	0	0	0	Energy Metabolism
abo	abo00230	Purine metabolism	70	57	10	40	Nucleotide Metabolism
abo	abo00240	Pyrimidine metabolism	38	37	6	21	Nucleotide Metabolism
abo	abo00250	Alanine, aspartate and glutamate metabolism	17	20	10	16	Amino Acid Metabolism
abo	abo00260	Glycine, serine and threonine metabolism	21	24	5	21	Amino Acid Metabolism
abo	abo00270	Cysteine and methionine metabolism	27	24	5	22	Amino Acid Metabolism
abo	abo00280	Valine, leucine and isoleucine degradation	19	39	7	14	Amino Acid Metabolism
abo	abo00281	Geraniol degradation	13	23	2	9	Metabolism of Terpenoids and Polyketides
abo	abo00290	Valine, leucine and isoleucine biosynthesis	24	17	6	12	Amino Acid Metabolism
abo	abo00300	Lysine biosynthesis	14	15	5	14	Amino Acid Metabolism
abo	abo00310	Lysine degradation	9	19	5	9	Amino Acid Metabolism
abo	abo00330	Arginine and proline metabolism	31	38	13	28	Amino Acid Metabolism
abo	abo00340	Histidine metabolism	12	19	4	11	Amino Acid Metabolism
abo	abo00350	Tyrosine metabolism	5	16	4	6	Amino Acid Metabolism
abo	abo00360	Phenylalanine metabolism	5	6	3	4	Amino Acid Metabolism
abo	abo00361	Chlorocyclohexane and chlorobenzene degradation	15	9	5	5	Biodegradation and Metabolism
abo	abo00362	Benzoate degradation	6	19	5	6	Biodegradation and Metabolism
abo	abo00363	Bisphenol degradation	9	22	4	5	Biodegradation and Metabolism
abo	abo00364	Fluorobenzoate degradation	3	2	2	2	Biodegradation and Metabolism
abo	abo00380	Tryptophan metabolism	10	21	6	9	Amino Acid Metabolism
abo	abo00400	Phenylalanine, tyrosine and tryptophan biosynthesis	19	18	5	14	Amino Acid Metabolism
abo	abo00401	Novobiocin biosynthesis	2	2	2	2	Biosynthesis of Other Secondary Metabolites
abo	abo00410	beta-Alanine metabolism	6	24	5	7	Metabolism of Other Amino Acids
abo	abo00440	Phosphonate and phosphinate metabolism	2	5	2	2	Metabolism of Other Amino Acids
abo	abo00450	Selenocompound metabolism	7	6	4	6	Metabolism of Other Amino Acids
abo	abo00460	Cyanoamino acid metabolism	4	5	3	3	Metabolism of Other Amino Acids
abo	abo00471	D-Glutamine and D-glutamate metabolism	3	3	3	3	Metabolism of Other Amino Acids
abo	abo00472	D-Arginine and D-ornithine metabolism	2	1	0	1	Metabolism of Other Amino Acids
abo	abo00473	D-Alanine metabolism	3	3	3	3	Metabolism of Other Amino Acids
abo	abo00480	Glutathione metabolism	13	10	3	9	Metabolism of Other Amino Acids
abo	abo00500	Starch and sucrose metabolism	5	6	2	5	Carbohydrate Metabolism
abo	abo00520	Amino sugar and nucleotide sugar metabolism	20	20	11	18	Carbohydrate Metabolism
abo	abo00521	Streptomycin biosynthesis	6	6	3	6	Biosynthesis of Other Secondary Metabolites
abo	abo00523	Polyketide sugar unit biosynthesis	4	4	2	4	Metabolism of Terpenoids and Polyketides
abo	abo00540	Lipopolysaccharide biosynthesis	15	14	5	12	Glycan Biosynthesis and Metabolism
abo	abo00550	Peptidoglycan biosynthesis	13	10	5	10	Glycan Biosynthesis and Metabolism
abo	abo00561	Glycerolipid metabolism	8	14	4	7	Lipid Metabolism
abo	abo00562	Inositol phosphate metabolism	5	3	3	3	Carbohydrate Metabolism
abo	abo00564	Glycerophospholipid metabolism	15	17	5	12	Lipid Metabolism
abo	abo00590	Arachidonic acid metabolism	3	2	2	2	Lipid Metabolism
abo	abo00592	alpha-Linolenic acid metabolism	4	4	2	2	Lipid Metabolism
abo	abo00620	Pyruvate metabolism	21	32	5	20	Carbohydrate Metabolism
abo	abo00623	Toluene degradation	5	10	3	3	Biodegradation and Metabolism
abo	abo00624	Polycyclic aromatic hydrocarbon degradation	8	10	4	4	Biodegradation and Metabolism
abo	abo00625	Chloroalkane and chloroalkene degradation	11	18	5	7	Biodegradation and Metabolism
abo	abo00626	Naphthalene degradation	11	22	4	6	Biodegradation and Metabolism
abo	abo00627	Aminobenzoate degradation	12	30	8	8	Biodegradation and Metabolism
abo	abo00630	Glyoxylate and dicarboxylate metabolism	16	20	8	13	Carbohydrate Metabolism
abo	abo00640	Propanoate metabolism	12	36	5	13	Carbohydrate Metabolism
abo	abo00642	Ethylbenzene degradation	2	6	2	2	Biodegradation and Metabolism
abo	abo00643	Styrene degradation	2	3	1	1	Biodegradation and Metabolism
abo	abo00650	Butanoate metabolism	15	34	6	14	Carbohydrate Metabolism
abo	abo00660	C5-Branched dibasic acid metabolism	3	7	1	3	Carbohydrate Metabolism
abo	abo00670	One carbon pool by folate	16	12	1	11	Metabolism of Cofactors and Vitamins
abo	abo00680	Methane metabolism	19	22	9	19	Energy Metabolism
abo	abo00730	Thiamine metabolism	10	9	4	7	Metabolism of Cofactors and Vitamins
abo	abo00740	Riboflavin metabolism	8	5	1	5	Metabolism of Cofactors and Vitamins
abo	abo00750	Vitamin B6 metabolism	9	6	2	6	Metabolism of Cofactors and Vitamins
abo	abo00760	Nicotinate and nicotinamide metabolism	12	10	2	9	Metabolism of Cofactors and Vitamins
abo	abo00770	Pantothenate and CoA biosynthesis	15	16	4	12	Metabolism of Cofactors and Vitamins
abo	abo00780	Biotin metabolism	6	5	1	5	Metabolism of Cofactors and Vitamins
abo	abo00785	Lipoic acid metabolism	4	2	2	2	Metabolism of Cofactors and Vitamins
abo	abo00790	Folate biosynthesis	14	12	4	8	Metabolism of Cofactors and Vitamins
abo	abo00791	Atrazine degradation	6	6	4	4	Biodegradation and Metabolism
abo	abo00860	Porphyrin and chlorophyll metabolism	27	24	8	20	Metabolism of Cofactors and Vitamins
abo	abo00900	Terpenoid backbone biosynthesis	13	14	3	11	Metabolism of Terpenoids and Polyketides
abo	abo00903	Limonene and pinene degradation	8	24	6	7	Metabolism of Terpenoids and Polyketides
abo	abo00910	Nitrogen metabolism	10	18	2	9	Energy Metabolism
abo	abo00920	Sulfur metabolism	7	10	3	7	Energy Metabolism
abo	abo00930	Caprolactam degradation	3	8	3	3	Biodegradation and Metabolism
abo	abo00970	Aminoacyl-tRNA biosynthesis	23	27	21	21	Genetic Information Processing; Translation
aci	aci00010	Glycolysis / Gluconeogenesis	20	32	6	19	Carbohydrate Metabolism
aci	aci00020	Citrate cycle (TCA cycle)	17	26	6	13	Carbohydrate Metabolism
aci	aci00030	Pentose phosphate pathway	19	17	1	16	Carbohydrate Metabolism
aci	aci00040	Pentose and glucuronate interconversions	5	8	5	5	Carbohydrate Metabolism
aci	aci00051	Fructose and mannose metabolism	13	19	2	11	Carbohydrate Metabolism
aci	aci00052	Galactose metabolism	3	5	3	3	Carbohydrate Metabolism
aci	aci00053	Ascorbate and aldarate metabolism	7	9	1	6	Carbohydrate Metabolism
aci	aci00061	Fatty acid biosynthesis	36	15	1	10	Lipid Metabolism
aci	aci00071	Fatty acid metabolism	37	40	5	13	Lipid Metabolism
aci	aci00072	Synthesis and degradation of ketone bodies	4	10	3	4	Lipid Metabolism
aci	aci00121	Secondary bile acid biosynthesis	0	0	0	0	Lipid Metabolism
aci	aci00130	Ubiquinone and other terpenoid-quinone biosynthesis	11	8	3	6	Metabolism of Cofactors and Vitamins
aci	aci00190	Oxidative phosphorylation	0	0	0	0	Energy Metabolism
aci	aci00230	Purine metabolism	70	63	9	43	Nucleotide Metabolism
aci	aci00240	Pyrimidine metabolism	37	36	6	22	Nucleotide Metabolism
aci	aci00250	Alanine, aspartate and glutamate metabolism	23	27	11	21	Amino Acid Metabolism
aci	aci00260	Glycine, serine and threonine metabolism	22	29	10	22	Amino Acid Metabolism
aci	aci00270	Cysteine and methionine metabolism	25	22	10	18	Amino Acid Metabolism
aci	aci00280	Valine, leucine and isoleucine degradation	18	38	5	13	Amino Acid Metabolism
aci	aci00281	Geraniol degradation	9	29	3	7	Metabolism of Terpenoids and Polyketides
aci	aci00290	Valine, leucine and isoleucine biosynthesis	24	16	6	12	Amino Acid Metabolism
aci	aci00300	Lysine biosynthesis	14	14	5	14	Amino Acid Metabolism
aci	aci00310	Lysine degradation	8	28	4	8	Amino Acid Metabolism
aci	aci00311	Penicillin and cephalosporin biosynthesis	2	2	2	2	Biosynthesis of Other Secondary Metabolites
aci	aci00330	Arginine and proline metabolism	37	35	9	30	Amino Acid Metabolism
aci	aci00340	Histidine metabolism	15	23	4	13	Amino Acid Metabolism
aci	aci00350	Tyrosine metabolism	10	24	8	10	Amino Acid Metabolism
aci	aci00360	Phenylalanine metabolism	6	9	4	5	Amino Acid Metabolism
aci	aci00361	Chlorocyclohexane and chlorobenzene degradation	14	8	3	4	Biodegradation and Metabolism
aci	aci00362	Benzoate degradation	19	50	5	18	Biodegradation and Metabolism
aci	aci00363	Bisphenol degradation	5	17	3	4	Biodegradation and Metabolism
aci	aci00364	Fluorobenzoate degradation	14	9	3	6	Biodegradation and Metabolism
aci	aci00380	Tryptophan metabolism	11	30	6	10	Amino Acid Metabolism
aci	aci00400	Phenylalanine, tyrosine and tryptophan biosynthesis	25	21	3	17	Amino Acid Metabolism
aci	aci00401	Novobiocin biosynthesis	2	2	2	2	Biosynthesis of Other Secondary Metabolites
aci	aci00410	beta-Alanine metabolism	7	21	4	8	Metabolism of Other Amino Acids
aci	aci00430	Taurine and hypotaurine metabolism	4	6	3	4	Metabolism of Other Amino Acids
aci	aci00440	Phosphonate and phosphinate metabolism	2	2	2	2	Metabolism of Other Amino Acids
aci	aci00450	Selenocompound metabolism	8	8	4	7	Metabolism of Other Amino Acids
aci	aci00460	Cyanoamino acid metabolism	7	8	4	6	Metabolism of Other Amino Acids
aci	aci00471	D-Glutamine and D-glutamate metabolism	6	6	4	6	Metabolism of Other Amino Acids
aci	aci00473	D-Alanine metabolism	2	3	2	2	Metabolism of Other Amino Acids
aci	aci00480	Glutathione metabolism	11	19	4	8	Metabolism of Other Amino Acids
aci	aci00500	Starch and sucrose metabolism	6	7	1	6	Carbohydrate Metabolism
aci	aci00520	Amino sugar and nucleotide sugar metabolism	19	19	11	16	Carbohydrate Metabolism
aci	aci00521	Streptomycin biosynthesis	6	6	3	6	Biosynthesis of Other Secondary Metabolites
aci	aci00523	Polyketide sugar unit biosynthesis	4	4	2	4	Metabolism of Terpenoids and Polyketides
aci	aci00540	Lipopolysaccharide biosynthesis	12	12	3	10	Glycan Biosynthesis and Metabolism
aci	aci00550	Peptidoglycan biosynthesis	13	12	5	10	Glycan Biosynthesis and Metabolism
aci	aci00561	Glycerolipid metabolism	9	11	5	8	Lipid Metabolism
aci	aci00562	Inositol phosphate metabolism	5	3	3	3	Carbohydrate Metabolism
aci	aci00564	Glycerophospholipid metabolism	15	16	6	12	Lipid Metabolism
aci	aci00590	Arachidonic acid metabolism	3	4	2	2	Lipid Metabolism
aci	aci00592	alpha-Linolenic acid metabolism	4	3	2	2	Lipid Metabolism
aci	aci00620	Pyruvate metabolism	25	41	2	24	Carbohydrate Metabolism
aci	aci00622	Xylene degradation	6	4	1	2	Biodegradation and Metabolism
aci	aci00623	Toluene degradation	12	16	6	7	Biodegradation and Metabolism
aci	aci00624	Polycyclic aromatic hydrocarbon degradation	11	16	6	6	Biodegradation and Metabolism
aci	aci00625	Chloroalkane and chloroalkene degradation	8	18	3	5	Biodegradation and Metabolism
aci	aci00626	Naphthalene degradation	17	30	5	8	Biodegradation and Metabolism
aci	aci00627	Aminobenzoate degradation	15	38	11	12	Biodegradation and Metabolism
aci	aci00630	Glyoxylate and dicarboxylate metabolism	15	26	7	13	Carbohydrate Metabolism
aci	aci00633	Nitrotoluene degradation	2	1	1	1	Biodegradation and Metabolism
aci	aci00640	Propanoate metabolism	15	40	6	16	Carbohydrate Metabolism
aci	aci00642	Ethylbenzene degradation	2	7	2	2	Biodegradation and Metabolism
aci	aci00643	Styrene degradation	5	5	2	3	Biodegradation and Metabolism
aci	aci00650	Butanoate metabolism	18	51	6	16	Carbohydrate Metabolism
aci	aci00660	C5-Branched dibasic acid metabolism	3	7	1	3	Carbohydrate Metabolism
aci	aci00670	One carbon pool by folate	15	14	1	11	Metabolism of Cofactors and Vitamins
aci	aci00680	Methane metabolism	22	25	8	22	Energy Metabolism
aci	aci00730	Thiamine metabolism	12	11	5	9	Metabolism of Cofactors and Vitamins
aci	aci00740	Riboflavin metabolism	9	8	2	8	Metabolism of Cofactors and Vitamins
aci	aci00750	Vitamin B6 metabolism	9	6	2	6	Metabolism of Cofactors and Vitamins
aci	aci00760	Nicotinate and nicotinamide metabolism	14	15	5	12	Metabolism of Cofactors and Vitamins
aci	aci00770	Pantothenate and CoA biosynthesis	15	15	6	12	Metabolism of Cofactors and Vitamins
aci	aci00780	Biotin metabolism	7	7	1	6	Metabolism of Cofactors and Vitamins
aci	aci00785	Lipoic acid metabolism	4	3	2	2	Metabolism of Cofactors and Vitamins
aci	aci00790	Folate biosynthesis	19	12	5	10	Metabolism of Cofactors and Vitamins
aci	aci00791	Atrazine degradation	6	6	3	3	Biodegradation and Metabolism
aci	aci00860	Porphyrin and chlorophyll metabolism	18	14	4	14	Metabolism of Cofactors and Vitamins
aci	aci00900	Terpenoid backbone biosynthesis	13	17	3	11	Metabolism of Terpenoids and Polyketides
aci	aci00903	Limonene and pinene degradation	11	32	5	8	Metabolism of Terpenoids and Polyketides
aci	aci00910	Nitrogen metabolism	15	19	6	13	Energy Metabolism
aci	aci00920	Sulfur metabolism	8	12	5	8	Energy Metabolism
aci	aci00930	Caprolactam degradation	8	20	3	7	Biodegradation and Metabolism
aci	aci00970	Aminoacyl-tRNA biosynthesis	23	26	21	21	Genetic Information Processing; Translation
aeh	aeh00010	Glycolysis / Gluconeogenesis	24	28	4	20	Carbohydrate Metabolism
aeh	aeh00020	Citrate cycle (TCA cycle)	19	30	4	15	Carbohydrate Metabolism
aeh	aeh00030	Pentose phosphate pathway	12	13	1	10	Carbohydrate Metabolism
aeh	aeh00040	Pentose and glucuronate interconversions	4	4	4	4	Carbohydrate Metabolism
aeh	aeh00051	Fructose and mannose metabolism	8	7	5	6	Carbohydrate Metabolism
aeh	aeh00052	Galactose metabolism	4	4	4	4	Carbohydrate Metabolism
aeh	aeh00053	Ascorbate and aldarate metabolism	2	2	1	2	Carbohydrate Metabolism
aeh	aeh00061	Fatty acid biosynthesis	36	13	1	10	Lipid Metabolism
aeh	aeh00071	Fatty acid metabolism	34	14	4	10	Lipid Metabolism
aeh	aeh00100	Steroid biosynthesis	2	1	1	1	Lipid Metabolism
aeh	aeh00130	Ubiquinone and other terpenoid-quinone biosynthesis	13	11	2	7	Metabolism of Cofactors and Vitamins
aeh	aeh00190	Oxidative phosphorylation	0	0	0	0	Energy Metabolism
aeh	aeh00230	Purine metabolism	64	60	9	36	Nucleotide Metabolism
aeh	aeh00240	Pyrimidine metabolism	36	38	5	20	Nucleotide Metabolism
aeh	aeh00250	Alanine, aspartate and glutamate metabolism	19	22	7	18	Amino Acid Metabolism
aeh	aeh00260	Glycine, serine and threonine metabolism	22	26	6	21	Amino Acid Metabolism
aeh	aeh00270	Cysteine and methionine metabolism	27	21	6	19	Amino Acid Metabolism
aeh	aeh00280	Valine, leucine and isoleucine degradation	12	11	5	7	Amino Acid Metabolism
aeh	aeh00281	Geraniol degradation	6	5	2	3	Metabolism of Terpenoids and Polyketides
aeh	aeh00290	Valine, leucine and isoleucine biosynthesis	24	16	6	12	Amino Acid Metabolism
aeh	aeh00300	Lysine biosynthesis	14	15	5	14	Amino Acid Metabolism
aeh	aeh00310	Lysine degradation	8	10	6	8	Amino Acid Metabolism
aeh	aeh00330	Arginine and proline metabolism	33	29	12	25	Amino Acid Metabolism
aeh	aeh00340	Histidine metabolism	10	11	3	9	Amino Acid Metabolism
aeh	aeh00350	Tyrosine metabolism	3	4	2	3	Amino Acid Metabolism
aeh	aeh00360	Phenylalanine metabolism	7	7	4	7	Amino Acid Metabolism
aeh	aeh00362	Benzoate degradation	6	8	5	6	Biodegradation and Metabolism
aeh	aeh00380	Tryptophan metabolism	9	9	7	8	Amino Acid Metabolism
aeh	aeh00400	Phenylalanine, tyrosine and tryptophan biosynthesis	20	21	4	15	Amino Acid Metabolism
aeh	aeh00401	Novobiocin biosynthesis	2	2	2	2	Biosynthesis of Other Secondary Metabolites
aeh	aeh00410	beta-Alanine metabolism	7	8	4	8	Metabolism of Other Amino Acids
aeh	aeh00430	Taurine and hypotaurine metabolism	2	5	1	2	Metabolism of Other Amino Acids
aeh	aeh00450	Selenocompound metabolism	8	10	4	8	Metabolism of Other Amino Acids
aeh	aeh00460	Cyanoamino acid metabolism	6	6	3	3	Metabolism of Other Amino Acids
aeh	aeh00471	D-Glutamine and D-glutamate metabolism	2	2	2	2	Metabolism of Other Amino Acids
aeh	aeh00472	D-Arginine and D-ornithine metabolism	2	1	0	1	Metabolism of Other Amino Acids
aeh	aeh00473	D-Alanine metabolism	3	4	3	3	Metabolism of Other Amino Acids
aeh	aeh00480	Glutathione metabolism	13	14	4	9	Metabolism of Other Amino Acids
aeh	aeh00500	Starch and sucrose metabolism	12	13	2	12	Carbohydrate Metabolism
aeh	aeh00520	Amino sugar and nucleotide sugar metabolism	25	22	12	20	Carbohydrate Metabolism
aeh	aeh00521	Streptomycin biosynthesis	7	8	4	7	Biosynthesis of Other Secondary Metabolites
aeh	aeh00523	Polyketide sugar unit biosynthesis	4	5	2	4	Metabolism of Terpenoids and Polyketides
aeh	aeh00540	Lipopolysaccharide biosynthesis	17	17	4	14	Glycan Biosynthesis and Metabolism
aeh	aeh00550	Peptidoglycan biosynthesis	13	11	5	10	Glycan Biosynthesis and Metabolism
aeh	aeh00561	Glycerolipid metabolism	4	5	3	4	Lipid Metabolism
aeh	aeh00562	Inositol phosphate metabolism	4	2	2	2	Carbohydrate Metabolism
aeh	aeh00564	Glycerophospholipid metabolism	14	12	6	11	Lipid Metabolism
aeh	aeh00592	alpha-Linolenic acid metabolism	3	2	1	1	Lipid Metabolism
aeh	aeh00620	Pyruvate metabolism	22	29	1	21	Carbohydrate Metabolism
aeh	aeh00621	Dioxin degradation	5	4	4	4	Biodegradation and Metabolism
aeh	aeh00622	Xylene degradation	4	3	3	3	Biodegradation and Metabolism
aeh	aeh00625	Chloroalkane and chloroalkene degradation	6	3	2	3	Biodegradation and Metabolism
aeh	aeh00626	Naphthalene degradation	2	1	1	1	Biodegradation and Metabolism
aeh	aeh00627	Aminobenzoate degradation	4	4	4	4	Biodegradation and Metabolism
aeh	aeh00630	Glyoxylate and dicarboxylate metabolism	18	29	7	15	Carbohydrate Metabolism
aeh	aeh00633	Nitrotoluene degradation	2	4	1	2	Biodegradation and Metabolism
aeh	aeh00640	Propanoate metabolism	14	20	8	15	Carbohydrate Metabolism
aeh	aeh00650	Butanoate metabolism	15	23	7	14	Carbohydrate Metabolism
aeh	aeh00660	C5-Branched dibasic acid metabolism	3	6	1	3	Carbohydrate Metabolism
aeh	aeh00670	One carbon pool by folate	17	12	1	12	Metabolism of Cofactors and Vitamins
aeh	aeh00680	Methane metabolism	19	27	8	19	Energy Metabolism
aeh	aeh00710	Carbon fixation in photosynthetic organisms	17	19	5	15	Energy Metabolism
aeh	aeh00730	Thiamine metabolism	10	9	4	6	Metabolism of Cofactors and Vitamins
aeh	aeh00740	Riboflavin metabolism	8	5	1	5	Metabolism of Cofactors and Vitamins
aeh	aeh00750	Vitamin B6 metabolism	8	5	2	5	Metabolism of Cofactors and Vitamins
aeh	aeh00760	Nicotinate and nicotinamide metabolism	12	12	3	10	Metabolism of Cofactors and Vitamins
aeh	aeh00770	Pantothenate and CoA biosynthesis	15	14	6	12	Metabolism of Cofactors and Vitamins
aeh	aeh00780	Biotin metabolism	6	5	1	5	Metabolism of Cofactors and Vitamins
aeh	aeh00785	Lipoic acid metabolism	4	2	2	2	Metabolism of Cofactors and Vitamins
aeh	aeh00790	Folate biosynthesis	20	14	4	11	Metabolism of Cofactors and Vitamins
aeh	aeh00791	Atrazine degradation	5	5	3	3	Biodegradation and Metabolism
aeh	aeh00860	Porphyrin and chlorophyll metabolism	27	28	8	20	Metabolism of Cofactors and Vitamins
aeh	aeh00900	Terpenoid backbone biosynthesis	14	13	5	12	Metabolism of Terpenoids and Polyketides
aeh	aeh00903	Limonene and pinene degradation	3	3	2	3	Metabolism of Terpenoids and Polyketides
aeh	aeh00910	Nitrogen metabolism	16	27	4	15	Energy Metabolism
aeh	aeh00920	Sulfur metabolism	8	12	4	8	Energy Metabolism
aeh	aeh00930	Caprolactam degradation	2	2	2	2	Biodegradation and Metabolism
aeh	aeh00970	Aminoacyl-tRNA biosynthesis	22	26	20	20	Genetic Information Processing; Translation
aha	aha00010	Glycolysis / Gluconeogenesis	29	39	7	25	Carbohydrate Metabolism
aha	aha00020	Citrate cycle (TCA cycle)	18	26	5	14	Carbohydrate Metabolism
aha	aha00030	Pentose phosphate pathway	20	20	2	17	Carbohydrate Metabolism
aha	aha00040	Pentose and glucuronate interconversions	8	8	7	7	Carbohydrate Metabolism
aha	aha00051	Fructose and mannose metabolism	18	26	4	14	Carbohydrate Metabolism
aha	aha00052	Galactose metabolism	25	22	9	15	Carbohydrate Metabolism
aha	aha00053	Ascorbate and aldarate metabolism	4	7	3	4	Carbohydrate Metabolism
aha	aha00061	Fatty acid biosynthesis	28	17	2	9	Lipid Metabolism
aha	aha00071	Fatty acid metabolism	34	19	4	11	Lipid Metabolism
aha	aha00072	Synthesis and degradation of ketone bodies	2	2	2	2	Lipid Metabolism
aha	aha00130	Ubiquinone and other terpenoid-quinone biosynthesis	20	18	4	14	Metabolism of Cofactors and Vitamins
aha	aha00190	Oxidative phosphorylation	0	0	0	0	Energy Metabolism
aha	aha00230	Purine metabolism	86	78	10	48	Nucleotide Metabolism
aha	aha00240	Pyrimidine metabolism	53	50	7	29	Nucleotide Metabolism
aha	aha00250	Alanine, aspartate and glutamate metabolism	27	32	7	27	Amino Acid Metabolism
aha	aha00260	Glycine, serine and threonine metabolism	23	27	9	21	Amino Acid Metabolism
aha	aha00270	Cysteine and methionine metabolism	33	29	10	22	Amino Acid Metabolism
aha	aha00280	Valine, leucine and isoleucine degradation	19	22	7	15	Amino Acid Metabolism
aha	aha00281	Geraniol degradation	6	11	1	5	Metabolism of Terpenoids and Polyketides
aha	aha00290	Valine, leucine and isoleucine biosynthesis	24	18	6	13	Amino Acid Metabolism
aha	aha00300	Lysine biosynthesis	14	18	5	14	Amino Acid Metabolism
aha	aha00310	Lysine degradation	8	12	4	8	Amino Acid Metabolism
aha	aha00311	Penicillin and cephalosporin biosynthesis	2	4	2	2	Biosynthesis of Other Secondary Metabolites
aha	aha00330	Arginine and proline metabolism	45	43	13	39	Amino Acid Metabolism
aha	aha00340	Histidine metabolism	17	15	4	14	Amino Acid Metabolism
aha	aha00350	Tyrosine metabolism	8	12	4	10	Amino Acid Metabolism
aha	aha00360	Phenylalanine metabolism	6	6	4	6	Amino Acid Metabolism
aha	aha00362	Benzoate degradation	6	11	5	6	Biodegradation and Metabolism
aha	aha00380	Tryptophan metabolism	11	15	7	10	Amino Acid Metabolism
aha	aha00400	Phenylalanine, tyrosine and tryptophan biosynthesis	22	21	3	16	Amino Acid Metabolism
aha	aha00401	Novobiocin biosynthesis	2	2	2	2	Biosynthesis of Other Secondary Metabolites
aha	aha00410	beta-Alanine metabolism	10	16	5	12	Metabolism of Other Amino Acids
aha	aha00430	Taurine and hypotaurine metabolism	7	7	3	6	Metabolism of Other Amino Acids
aha	aha00440	Phosphonate and phosphinate metabolism	3	3	2	3	Metabolism of Other Amino Acids
aha	aha00450	Selenocompound metabolism	11	16	5	11	Metabolism of Other Amino Acids
aha	aha00460	Cyanoamino acid metabolism	7	8	5	6	Metabolism of Other Amino Acids
aha	aha00471	D-Glutamine and D-glutamate metabolism	5	4	3	4	Metabolism of Other Amino Acids
aha	aha00473	D-Alanine metabolism	2	4	2	2	Metabolism of Other Amino Acids
aha	aha00480	Glutathione metabolism	12	16	3	9	Metabolism of Other Amino Acids
aha	aha00500	Starch and sucrose metabolism	24	30	5	19	Carbohydrate Metabolism
aha	aha00511	Other glycan degradation	0	0	0	0	Glycan Biosynthesis and Metabolism
aha	aha00520	Amino sugar and nucleotide sugar metabolism	41	49	12	34	Carbohydrate Metabolism
aha	aha00521	Streptomycin biosynthesis	7	8	4	7	Biosynthesis of Other Secondary Metabolites
aha	aha00523	Polyketide sugar unit biosynthesis	4	5	2	4	Metabolism of Terpenoids and Polyketides
aha	aha00540	Lipopolysaccharide biosynthesis	18	17	5	14	Glycan Biosynthesis and Metabolism
aha	aha00550	Peptidoglycan biosynthesis	13	10	5	10	Glycan Biosynthesis and Metabolism
aha	aha00561	Glycerolipid metabolism	11	16	6	10	Lipid Metabolism
aha	aha00562	Inositol phosphate metabolism	5	5	3	3	Carbohydrate Metabolism
aha	aha00564	Glycerophospholipid metabolism	18	22	6	14	Lipid Metabolism
aha	aha00590	Arachidonic acid metabolism	3	2	2	2	Lipid Metabolism
aha	aha00592	alpha-Linolenic acid metabolism	3	2	1	1	Lipid Metabolism
aha	aha00600	Sphingolipid metabolism	2	2	2	2	Lipid Metabolism
aha	aha00620	Pyruvate metabolism	27	41	2	26	Carbohydrate Metabolism
aha	aha00624	Polycyclic aromatic hydrocarbon degradation	3	1	1	1	Biodegradation and Metabolism
aha	aha00625	Chloroalkane and chloroalkene degradation	5	5	2	4	Biodegradation and Metabolism
aha	aha00626	Naphthalene degradation	4	8	3	5	Biodegradation and Metabolism
aha	aha00627	Aminobenzoate degradation	5	9	5	5	Biodegradation and Metabolism
aha	aha00630	Glyoxylate and dicarboxylate metabolism	17	21	7	15	Carbohydrate Metabolism
aha	aha00633	Nitrotoluene degradation	3	4	2	2	Biodegradation and Metabolism
aha	aha00640	Propanoate metabolism	17	30	8	19	Carbohydrate Metabolism
aha	aha00642	Ethylbenzene degradation	1	2	1	1	Biodegradation and Metabolism
aha	aha00643	Styrene degradation	4	3	2	3	Biodegradation and Metabolism
aha	aha00650	Butanoate metabolism	17	35	8	17	Carbohydrate Metabolism
aha	aha00660	C5-Branched dibasic acid metabolism	4	9	2	4	Carbohydrate Metabolism
aha	aha00670	One carbon pool by folate	18	15	1	14	Metabolism of Cofactors and Vitamins
aha	aha00680	Methane metabolism	23	29	8	22	Energy Metabolism
aha	aha00730	Thiamine metabolism	12	9	5	5	Metabolism of Cofactors and Vitamins
aha	aha00740	Riboflavin metabolism	10	10	2	9	Metabolism of Cofactors and Vitamins
aha	aha00750	Vitamin B6 metabolism	13	10	2	8	Metabolism of Cofactors and Vitamins
aha	aha00760	Nicotinate and nicotinamide metabolism	16	19	2	13	Metabolism of Cofactors and Vitamins
aha	aha00770	Pantothenate and CoA biosynthesis	16	16	6	13	Metabolism of Cofactors and Vitamins
aha	aha00780	Biotin metabolism	6	5	1	5	Metabolism of Cofactors and Vitamins
aha	aha00785	Lipoic acid metabolism	6	3	3	3	Metabolism of Cofactors and Vitamins
aha	aha00790	Folate biosynthesis	19	17	5	11	Metabolism of Cofactors and Vitamins
aha	aha00860	Porphyrin and chlorophyll metabolism	22	23	7	18	Metabolism of Cofactors and Vitamins
aha	aha00900	Terpenoid backbone biosynthesis	13	11	3	11	Metabolism of Terpenoids and Polyketides
aha	aha00903	Limonene and pinene degradation	4	9	3	4	Metabolism of Terpenoids and Polyketides
aha	aha00910	Nitrogen metabolism	22	31	4	20	Energy Metabolism
aha	aha00920	Sulfur metabolism	9	14	4	9	Energy Metabolism
aha	aha00930	Caprolactam degradation	2	6	2	2	Biodegradation and Metabolism
aha	aha00970	Aminoacyl-tRNA biosynthesis	23	27	21	22	Genetic Information Processing; Translation
bcc	bcc00010	Glycolysis / Gluconeogenesis	15	12	6	12	Carbohydrate Metabolism
bcc	bcc00020	Citrate cycle (TCA cycle)	7	5	2	5	Carbohydrate Metabolism
bcc	bcc00030	Pentose phosphate pathway	13	11	1	11	Carbohydrate Metabolism
bcc	bcc00051	Fructose and mannose metabolism	4	3	3	3	Carbohydrate Metabolism
bcc	bcc00061	Fatty acid biosynthesis	33	5	2	5	Lipid Metabolism
bcc	bcc00190	Oxidative phosphorylation	0	0	0	0	Energy Metabolism
bcc	bcc00230	Purine metabolism	13	14	2	6	Nucleotide Metabolism
bcc	bcc00240	Pyrimidine metabolism	10	16	3	7	Nucleotide Metabolism
bcc	bcc00250	Alanine, aspartate and glutamate metabolism	3	4	3	3	Amino Acid Metabolism
bcc	bcc00260	Glycine, serine and threonine metabolism	8	7	5	7	Amino Acid Metabolism
bcc	bcc00270	Cysteine and methionine metabolism	4	3	2	3	Amino Acid Metabolism
bcc	bcc00280	Valine, leucine and isoleucine degradation	1	1	1	1	Amino Acid Metabolism
bcc	bcc00290	Valine, leucine and isoleucine biosynthesis	19	11	6	9	Amino Acid Metabolism
bcc	bcc00300	Lysine biosynthesis	10	9	4	9	Amino Acid Metabolism
bcc	bcc00310	Lysine degradation	2	2	1	2	Amino Acid Metabolism
bcc	bcc00330	Arginine and proline metabolism	4	4	4	4	Amino Acid Metabolism
bcc	bcc00340	Histidine metabolism	10	7	1	7	Amino Acid Metabolism
bcc	bcc00380	Tryptophan metabolism	2	2	2	2	Amino Acid Metabolism
bcc	bcc00400	Phenylalanine, tyrosine and tryptophan biosynthesis	12	9	2	9	Amino Acid Metabolism
bcc	bcc00450	Selenocompound metabolism	4	3	2	3	Metabolism of Other Amino Acids
bcc	bcc00480	Glutathione metabolism	2	2	2	2	Metabolism of Other Amino Acids
bcc	bcc00562	Inositol phosphate metabolism	4	2	2	2	Carbohydrate Metabolism
bcc	bcc00620	Pyruvate metabolism	7	6	2	6	Carbohydrate Metabolism
bcc	bcc00650	Butanoate metabolism	2	3	1	2	Carbohydrate Metabolism
bcc	bcc00660	C5-Branched dibasic acid metabolism	2	4	1	2	Carbohydrate Metabolism
bcc	bcc00670	One carbon pool by folate	5	4	0	4	Metabolism of Cofactors and Vitamins
bcc	bcc00680	Methane metabolism	9	8	5	8	Energy Metabolism
bcc	bcc00750	Vitamin B6 metabolism	2	2	0	2	Metabolism of Cofactors and Vitamins
bcc	bcc00770	Pantothenate and CoA biosynthesis	4	5	2	4	Metabolism of Cofactors and Vitamins
bcc	bcc00785	Lipoic acid metabolism	4	2	2	2	Metabolism of Cofactors and Vitamins
bcc	bcc00860	Porphyrin and chlorophyll metabolism	3	3	3	3	Metabolism of Cofactors and Vitamins
bcc	bcc00970	Aminoacyl-tRNA biosynthesis	22	23	21	21	Genetic Information Processing; Translation
bci	bci00010	Glycolysis / Gluconeogenesis	16	13	5	13	Carbohydrate Metabolism
bci	bci00020	Citrate cycle (TCA cycle)	7	7	5	6	Carbohydrate Metabolism
bci	bci00030	Pentose phosphate pathway	13	11	1	11	Carbohydrate Metabolism
bci	bci00051	Fructose and mannose metabolism	5	6	4	4	Carbohydrate Metabolism
bci	bci00061	Fatty acid biosynthesis	36	11	2	9	Lipid Metabolism
bci	bci00190	Oxidative phosphorylation	0	0	0	0	Energy Metabolism
bci	bci00230	Purine metabolism	42	39	8	26	Nucleotide Metabolism
bci	bci00240	Pyrimidine metabolism	30	32	3	18	Nucleotide Metabolism
bci	bci00250	Alanine, aspartate and glutamate metabolism	9	11	8	9	Amino Acid Metabolism
bci	bci00260	Glycine, serine and threonine metabolism	4	4	3	4	Amino Acid Metabolism
bci	bci00270	Cysteine and methionine metabolism	19	9	6	9	Amino Acid Metabolism
bci	bci00280	Valine, leucine and isoleucine degradation	1	1	1	1	Amino Acid Metabolism
bci	bci00290	Valine, leucine and isoleucine biosynthesis	4	4	4	4	Amino Acid Metabolism
bci	bci00300	Lysine biosynthesis	3	3	1	3	Amino Acid Metabolism
bci	bci00340	Histidine metabolism	10	7	1	7	Amino Acid Metabolism
bci	bci00350	Tyrosine metabolism	1	1	1	1	Amino Acid Metabolism
bci	bci00360	Phenylalanine metabolism	1	1	1	1	Amino Acid Metabolism
bci	bci00400	Phenylalanine, tyrosine and tryptophan biosynthesis	9	8	3	8	Amino Acid Metabolism
bci	bci00401	Novobiocin biosynthesis	1	1	1	1	Biosynthesis of Other Secondary Metabolites
bci	bci00430	Taurine and hypotaurine metabolism	2	2	1	2	Metabolism of Other Amino Acids
bci	bci00450	Selenocompound metabolism	9	8	3	7	Metabolism of Other Amino Acids
bci	bci00471	D-Glutamine and D-glutamate metabolism	3	3	2	3	Metabolism of Other Amino Acids
bci	bci00480	Glutathione metabolism	6	5	4	5	Metabolism of Other Amino Acids
bci	bci00520	Amino sugar and nucleotide sugar metabolism	8	9	3	7	Carbohydrate Metabolism
bci	bci00550	Peptidoglycan biosynthesis	13	10	5	10	Glycan Biosynthesis and Metabolism
bci	bci00561	Glycerolipid metabolism	2	2	2	2	Lipid Metabolism
bci	bci00562	Inositol phosphate metabolism	4	2	2	2	Carbohydrate Metabolism
bci	bci00564	Glycerophospholipid metabolism	9	9	4	9	Lipid Metabolism
bci	bci00620	Pyruvate metabolism	11	13	5	11	Carbohydrate Metabolism
bci	bci00640	Propanoate metabolism	4	8	3	5	Carbohydrate Metabolism
bci	bci00670	One carbon pool by folate	13	9	1	9	Metabolism of Cofactors and Vitamins
bci	bci00680	Methane metabolism	10	9	5	9	Energy Metabolism
bci	bci00730	Thiamine metabolism	11	10	5	6	Metabolism of Cofactors and Vitamins
bci	bci00740	Riboflavin metabolism	9	7	2	7	Metabolism of Cofactors and Vitamins
bci	bci00750	Vitamin B6 metabolism	8	5	2	5	Metabolism of Cofactors and Vitamins
bci	bci00760	Nicotinate and nicotinamide metabolism	7	6	2	6	Metabolism of Cofactors and Vitamins
bci	bci00770	Pantothenate and CoA biosynthesis	11	8	5	8	Metabolism of Cofactors and Vitamins
bci	bci00780	Biotin metabolism	6	5	1	5	Metabolism of Cofactors and Vitamins
bci	bci00785	Lipoic acid metabolism	4	2	2	2	Metabolism of Cofactors and Vitamins
bci	bci00790	Folate biosynthesis	17	10	4	9	Metabolism of Cofactors and Vitamins
bci	bci00860	Porphyrin and chlorophyll metabolism	10	8	6	8	Metabolism of Cofactors and Vitamins
bci	bci00900	Terpenoid backbone biosynthesis	11	9	1	9	Metabolism of Terpenoids and Polyketides
bci	bci00910	Nitrogen metabolism	3	3	2	3	Energy Metabolism
bci	bci00920	Sulfur metabolism	9	11	4	9	Energy Metabolism
bci	bci00970	Aminoacyl-tRNA biosynthesis	22	24	21	21	Genetic Information Processing; Translation
bfl	bfl00010	Glycolysis / Gluconeogenesis	16	13	7	13	Carbohydrate Metabolism
bfl	bfl00020	Citrate cycle (TCA cycle)	10	12	5	8	Carbohydrate Metabolism
bfl	bfl00030	Pentose phosphate pathway	14	12	2	12	Carbohydrate Metabolism
bfl	bfl00051	Fructose and mannose metabolism	5	6	4	4	Carbohydrate Metabolism
bfl	bfl00052	Galactose metabolism	2	2	1	2	Carbohydrate Metabolism
bfl	bfl00061	Fatty acid biosynthesis	36	11	2	9	Lipid Metabolism
bfl	bfl00130	Ubiquinone and other terpenoid-quinone biosynthesis	10	8	1	5	Metabolism of Cofactors and Vitamins
bfl	bfl00190	Oxidative phosphorylation	0	0	0	0	Energy Metabolism
bfl	bfl00230	Purine metabolism	38	35	4	20	Nucleotide Metabolism
bfl	bfl00240	Pyrimidine metabolism	26	27	3	14	Nucleotide Metabolism
bfl	bfl00250	Alanine, aspartate and glutamate metabolism	5	6	5	5	Amino Acid Metabolism
bfl	bfl00260	Glycine, serine and threonine metabolism	12	11	6	10	Amino Acid Metabolism
bfl	bfl00270	Cysteine and methionine metabolism	20	10	6	10	Amino Acid Metabolism
bfl	bfl00280	Valine, leucine and isoleucine degradation	4	2	2	2	Amino Acid Metabolism
bfl	bfl00290	Valine, leucine and isoleucine biosynthesis	23	13	7	11	Amino Acid Metabolism
bfl	bfl00300	Lysine biosynthesis	11	10	4	10	Amino Acid Metabolism
bfl	bfl00310	Lysine degradation	2	2	1	2	Amino Acid Metabolism
bfl	bfl00330	Arginine and proline metabolism	5	7	5	5	Amino Acid Metabolism
bfl	bfl00340	Histidine metabolism	10	7	1	7	Amino Acid Metabolism
bfl	bfl00350	Tyrosine metabolism	1	1	1	1	Amino Acid Metabolism
bfl	bfl00360	Phenylalanine metabolism	1	1	1	1	Amino Acid Metabolism
bfl	bfl00380	Tryptophan metabolism	2	2	2	2	Amino Acid Metabolism
bfl	bfl00400	Phenylalanine, tyrosine and tryptophan biosynthesis	20	16	4	14	Amino Acid Metabolism
bfl	bfl00401	Novobiocin biosynthesis	2	2	2	2	Biosynthesis of Other Secondary Metabolites
bfl	bfl00450	Selenocompound metabolism	9	8	3	7	Metabolism of Other Amino Acids
bfl	bfl00471	D-Glutamine and D-glutamate metabolism	2	2	2	2	Metabolism of Other Amino Acids
bfl	bfl00480	Glutathione metabolism	4	3	3	3	Metabolism of Other Amino Acids
bfl	bfl00500	Starch and sucrose metabolism	2	2	1	2	Carbohydrate Metabolism
bfl	bfl00520	Amino sugar and nucleotide sugar metabolism	10	11	5	9	Carbohydrate Metabolism
bfl	bfl00521	Streptomycin biosynthesis	2	2	1	2	Biosynthesis of Other Secondary Metabolites
bfl	bfl00540	Lipopolysaccharide biosynthesis	15	13	6	12	Glycan Biosynthesis and Metabolism
bfl	bfl00550	Peptidoglycan biosynthesis	12	9	5	9	Glycan Biosynthesis and Metabolism
bfl	bfl00561	Glycerolipid metabolism	2	3	2	2	Lipid Metabolism
bfl	bfl00562	Inositol phosphate metabolism	4	2	2	2	Carbohydrate Metabolism
bfl	bfl00564	Glycerophospholipid metabolism	9	10	4	9	Lipid Metabolism
bfl	bfl00620	Pyruvate metabolism	9	11	5	9	Carbohydrate Metabolism
bfl	bfl00640	Propanoate metabolism	2	6	2	3	Carbohydrate Metabolism
bfl	bfl00650	Butanoate metabolism	3	7	2	3	Carbohydrate Metabolism
bfl	bfl00660	C5-Branched dibasic acid metabolism	3	6	1	3	Carbohydrate Metabolism
bfl	bfl00670	One carbon pool by folate	10	7	1	7	Metabolism of Cofactors and Vitamins
bfl	bfl00680	Methane metabolism	8	7	4	7	Energy Metabolism
bfl	bfl00730	Thiamine metabolism	2	3	2	2	Metabolism of Cofactors and Vitamins
bfl	bfl00740	Riboflavin metabolism	8	6	2	6	Metabolism of Cofactors and Vitamins
bfl	bfl00750	Vitamin B6 metabolism	9	6	2	6	Metabolism of Cofactors and Vitamins
bfl	bfl00770	Pantothenate and CoA biosynthesis	5	6	2	5	Metabolism of Cofactors and Vitamins
bfl	bfl00780	Biotin metabolism	2	1	1	1	Metabolism of Cofactors and Vitamins
bfl	bfl00785	Lipoic acid metabolism	2	1	1	1	Metabolism of Cofactors and Vitamins
bfl	bfl00790	Folate biosynthesis	16	9	4	8	Metabolism of Cofactors and Vitamins
bfl	bfl00860	Porphyrin and chlorophyll metabolism	7	5	3	5	Metabolism of Cofactors and Vitamins
bfl	bfl00900	Terpenoid backbone biosynthesis	5	5	4	5	Metabolism of Terpenoids and Polyketides
bfl	bfl00910	Nitrogen metabolism	2	2	1	2	Energy Metabolism
bfl	bfl00920	Sulfur metabolism	9	11	4	9	Energy Metabolism
bfl	bfl00970	Aminoacyl-tRNA biosynthesis	22	23	21	21	Genetic Information Processing; Translation
bpn	bpn00010	Glycolysis / Gluconeogenesis	16	13	7	13	Carbohydrate Metabolism
bpn	bpn00020	Citrate cycle (TCA cycle)	10	12	5	8	Carbohydrate Metabolism
bpn	bpn00030	Pentose phosphate pathway	14	12	2	12	Carbohydrate Metabolism
bpn	bpn00051	Fructose and mannose metabolism	5	6	4	4	Carbohydrate Metabolism
bpn	bpn00052	Galactose metabolism	2	2	1	2	Carbohydrate Metabolism
bpn	bpn00061	Fatty acid biosynthesis	36	11	2	9	Lipid Metabolism
bpn	bpn00130	Ubiquinone and other terpenoid-quinone biosynthesis	10	8	1	5	Metabolism of Cofactors and Vitamins
bpn	bpn00190	Oxidative phosphorylation	0	0	0	0	Energy Metabolism
bpn	bpn00230	Purine metabolism	38	35	4	20	Nucleotide Metabolism
bpn	bpn00240	Pyrimidine metabolism	26	27	3	14	Nucleotide Metabolism
bpn	bpn00250	Alanine, aspartate and glutamate metabolism	5	6	5	5	Amino Acid Metabolism
bpn	bpn00260	Glycine, serine and threonine metabolism	12	11	6	10	Amino Acid Metabolism
bpn	bpn00270	Cysteine and methionine metabolism	20	10	6	10	Amino Acid Metabolism
bpn	bpn00280	Valine, leucine and isoleucine degradation	4	2	2	2	Amino Acid Metabolism
bpn	bpn00290	Valine, leucine and isoleucine biosynthesis	23	13	7	11	Amino Acid Metabolism
bpn	bpn00300	Lysine biosynthesis	11	10	4	10	Amino Acid Metabolism
bpn	bpn00310	Lysine degradation	2	2	1	2	Amino Acid Metabolism
bpn	bpn00330	Arginine and proline metabolism	5	7	5	5	Amino Acid Metabolism
bpn	bpn00340	Histidine metabolism	10	7	1	7	Amino Acid Metabolism
bpn	bpn00350	Tyrosine metabolism	1	1	1	1	Amino Acid Metabolism
bpn	bpn00360	Phenylalanine metabolism	1	1	1	1	Amino Acid Metabolism
bpn	bpn00380	Tryptophan metabolism	2	2	2	2	Amino Acid Metabolism
bpn	bpn00400	Phenylalanine, tyrosine and tryptophan biosynthesis	20	16	4	14	Amino Acid Metabolism
bpn	bpn00401	Novobiocin biosynthesis	2	2	2	2	Biosynthesis of Other Secondary Metabolites
bpn	bpn00450	Selenocompound metabolism	9	8	3	7	Metabolism of Other Amino Acids
bpn	bpn00471	D-Glutamine and D-glutamate metabolism	3	3	2	3	Metabolism of Other Amino Acids
bpn	bpn00480	Glutathione metabolism	4	3	3	3	Metabolism of Other Amino Acids
bpn	bpn00500	Starch and sucrose metabolism	2	2	1	2	Carbohydrate Metabolism
bpn	bpn00520	Amino sugar and nucleotide sugar metabolism	10	11	5	9	Carbohydrate Metabolism
bpn	bpn00521	Streptomycin biosynthesis	2	2	1	2	Biosynthesis of Other Secondary Metabolites
bpn	bpn00540	Lipopolysaccharide biosynthesis	16	14	5	13	Glycan Biosynthesis and Metabolism
bpn	bpn00550	Peptidoglycan biosynthesis	13	10	5	10	Glycan Biosynthesis and Metabolism
bpn	bpn00561	Glycerolipid metabolism	2	3	2	2	Lipid Metabolism
bpn	bpn00562	Inositol phosphate metabolism	4	2	2	2	Carbohydrate Metabolism
bpn	bpn00564	Glycerophospholipid metabolism	9	10	4	9	Lipid Metabolism
bpn	bpn00620	Pyruvate metabolism	9	11	5	9	Carbohydrate Metabolism
bpn	bpn00640	Propanoate metabolism	2	6	2	3	Carbohydrate Metabolism
bpn	bpn00650	Butanoate metabolism	3	7	2	3	Carbohydrate Metabolism
bpn	bpn00660	C5-Branched dibasic acid metabolism	3	6	1	3	Carbohydrate Metabolism
bpn	bpn00670	One carbon pool by folate	10	7	1	7	Metabolism of Cofactors and Vitamins
bpn	bpn00680	Methane metabolism	8	7	4	7	Energy Metabolism
bpn	bpn00730	Thiamine metabolism	2	3	2	2	Metabolism of Cofactors and Vitamins
bpn	bpn00740	Riboflavin metabolism	8	6	2	6	Metabolism of Cofactors and Vitamins
bpn	bpn00750	Vitamin B6 metabolism	9	6	2	6	Metabolism of Cofactors and Vitamins
bpn	bpn00770	Pantothenate and CoA biosynthesis	12	10	4	9	Metabolism of Cofactors and Vitamins
bpn	bpn00780	Biotin metabolism	2	1	1	1	Metabolism of Cofactors and Vitamins
bpn	bpn00785	Lipoic acid metabolism	2	1	1	1	Metabolism of Cofactors and Vitamins
bpn	bpn00790	Folate biosynthesis	16	9	4	8	Metabolism of Cofactors and Vitamins
bpn	bpn00860	Porphyrin and chlorophyll metabolism	7	5	3	5	Metabolism of Cofactors and Vitamins
bpn	bpn00900	Terpenoid backbone biosynthesis	12	10	2	10	Metabolism of Terpenoids and Polyketides
bpn	bpn00910	Nitrogen metabolism	2	2	1	2	Energy Metabolism
bpn	bpn00920	Sulfur metabolism	9	11	4	9	Energy Metabolism
bpn	bpn00970	Aminoacyl-tRNA biosynthesis	22	23	21	21	Genetic Information Processing; Translation
buc	buc00010	Glycolysis / Gluconeogenesis	18	14	8	13	Carbohydrate Metabolism
buc	buc00020	Citrate cycle (TCA cycle)	7	5	2	5	Carbohydrate Metabolism
buc	buc00030	Pentose phosphate pathway	15	12	2	12	Carbohydrate Metabolism
buc	buc00051	Fructose and mannose metabolism	6	5	5	5	Carbohydrate Metabolism
buc	buc00061	Fatty acid biosynthesis	24	3	1	3	Lipid Metabolism
buc	buc00190	Oxidative phosphorylation	0	0	0	0	Energy Metabolism
buc	buc00230	Purine metabolism	37	29	5	19	Nucleotide Metabolism
buc	buc00240	Pyrimidine metabolism	24	29	4	18	Nucleotide Metabolism
buc	buc00250	Alanine, aspartate and glutamate metabolism	7	9	7	7	Amino Acid Metabolism
buc	buc00260	Glycine, serine and threonine metabolism	9	9	6	8	Amino Acid Metabolism
buc	buc00270	Cysteine and methionine metabolism	12	9	5	9	Amino Acid Metabolism
buc	buc00280	Valine, leucine and isoleucine degradation	1	1	1	1	Amino Acid Metabolism
buc	buc00290	Valine, leucine and isoleucine biosynthesis	19	11	6	9	Amino Acid Metabolism
buc	buc00300	Lysine biosynthesis	14	13	4	13	Amino Acid Metabolism
buc	buc00310	Lysine degradation	2	2	1	2	Amino Acid Metabolism
buc	buc00330	Arginine and proline metabolism	12	10	7	10	Amino Acid Metabolism
buc	buc00340	Histidine metabolism	10	7	1	7	Amino Acid Metabolism
buc	buc00380	Tryptophan metabolism	2	2	2	2	Amino Acid Metabolism
buc	buc00400	Phenylalanine, tyrosine and tryptophan biosynthesis	19	16	3	13	Amino Acid Metabolism
buc	buc00410	beta-Alanine metabolism	2	2	2	2	Metabolism of Other Amino Acids
buc	buc00430	Taurine and hypotaurine metabolism	2	2	1	2	Metabolism of Other Amino Acids
buc	buc00450	Selenocompound metabolism	5	5	3	4	Metabolism of Other Amino Acids
buc	buc00471	D-Glutamine and D-glutamate metabolism	3	3	2	3	Metabolism of Other Amino Acids
buc	buc00480	Glutathione metabolism	8	6	5	6	Metabolism of Other Amino Acids
buc	buc00500	Starch and sucrose metabolism	3	2	1	2	Carbohydrate Metabolism
buc	buc00520	Amino sugar and nucleotide sugar metabolism	9	8	5	7	Carbohydrate Metabolism
buc	buc00550	Peptidoglycan biosynthesis	12	9	4	9	Glycan Biosynthesis and Metabolism
buc	buc00562	Inositol phosphate metabolism	4	2	2	2	Carbohydrate Metabolism
buc	buc00620	Pyruvate metabolism	9	8	3	8	Carbohydrate Metabolism
buc	buc00640	Propanoate metabolism	2	2	1	2	Carbohydrate Metabolism
buc	buc00650	Butanoate metabolism	2	3	1	2	Carbohydrate Metabolism
buc	buc00660	C5-Branched dibasic acid metabolism	2	4	1	2	Carbohydrate Metabolism
buc	buc00670	One carbon pool by folate	10	7	2	7	Metabolism of Cofactors and Vitamins
buc	buc00680	Methane metabolism	10	9	5	9	Energy Metabolism
buc	buc00730	Thiamine metabolism	2	2	2	2	Metabolism of Cofactors and Vitamins
buc	buc00740	Riboflavin metabolism	8	7	2	7	Metabolism of Cofactors and Vitamins
buc	buc00750	Vitamin B6 metabolism	2	2	0	2	Metabolism of Cofactors and Vitamins
buc	buc00760	Nicotinate and nicotinamide metabolism	7	5	0	5	Metabolism of Cofactors and Vitamins
buc	buc00770	Pantothenate and CoA biosynthesis	8	9	3	8	Metabolism of Cofactors and Vitamins
buc	buc00780	Biotin metabolism	3	3	1	3	Metabolism of Cofactors and Vitamins
buc	buc00785	Lipoic acid metabolism	4	2	2	2	Metabolism of Cofactors and Vitamins
buc	buc00790	Folate biosynthesis	6	2	2	2	Metabolism of Cofactors and Vitamins
buc	buc00860	Porphyrin and chlorophyll metabolism	7	5	5	5	Metabolism of Cofactors and Vitamins
buc	buc00900	Terpenoid backbone biosynthesis	11	9	1	9	Metabolism of Terpenoids and Polyketides
buc	buc00920	Sulfur metabolism	6	8	2	6	Energy Metabolism
buc	buc00970	Aminoacyl-tRNA biosynthesis	22	24	21	21	Genetic Information Processing; Translation
cbu	cbu00010	Glycolysis / Gluconeogenesis	18	22	5	15	Carbohydrate Metabolism
cbu	cbu00020	Citrate cycle (TCA cycle)	17	23	6	13	Carbohydrate Metabolism
cbu	cbu00030	Pentose phosphate pathway	14	13	1	12	Carbohydrate Metabolism
cbu	cbu00040	Pentose and glucuronate interconversions	6	7	5	6	Carbohydrate Metabolism
cbu	cbu00051	Fructose and mannose metabolism	8	8	3	7	Carbohydrate Metabolism
cbu	cbu00052	Galactose metabolism	4	6	3	4	Carbohydrate Metabolism
cbu	cbu00061	Fatty acid biosynthesis	28	14	3	8	Lipid Metabolism
cbu	cbu00071	Fatty acid metabolism	26	7	4	5	Lipid Metabolism
cbu	cbu00072	Synthesis and degradation of ketone bodies	2	3	2	2	Lipid Metabolism
cbu	cbu00100	Steroid biosynthesis	4	2	2	2	Lipid Metabolism
cbu	cbu00130	Ubiquinone and other terpenoid-quinone biosynthesis	10	7	2	5	Metabolism of Cofactors and Vitamins
cbu	cbu00190	Oxidative phosphorylation	0	0	0	0	Energy Metabolism
cbu	cbu00230	Purine metabolism	54	43	6	31	Nucleotide Metabolism
cbu	cbu00240	Pyrimidine metabolism	40	35	8	23	Nucleotide Metabolism
cbu	cbu00250	Alanine, aspartate and glutamate metabolism	14	16	9	14	Amino Acid Metabolism
cbu	cbu00260	Glycine, serine and threonine metabolism	14	16	4	14	Amino Acid Metabolism
cbu	cbu00270	Cysteine and methionine metabolism	14	9	6	9	Amino Acid Metabolism
cbu	cbu00280	Valine, leucine and isoleucine degradation	17	15	8	12	Amino Acid Metabolism
cbu	cbu00281	Geraniol degradation	3	4	2	3	Metabolism of Terpenoids and Polyketides
cbu	cbu00290	Valine, leucine and isoleucine biosynthesis	10	11	6	6	Amino Acid Metabolism
cbu	cbu00300	Lysine biosynthesis	9	9	3	9	Amino Acid Metabolism
cbu	cbu00310	Lysine degradation	5	7	3	5	Amino Acid Metabolism
cbu	cbu00330	Arginine and proline metabolism	15	10	5	10	Amino Acid Metabolism
cbu	cbu00350	Tyrosine metabolism	3	3	3	3	Amino Acid Metabolism
cbu	cbu00360	Phenylalanine metabolism	2	2	2	2	Amino Acid Metabolism
cbu	cbu00361	Chlorocyclohexane and chlorobenzene degradation	4	1	1	1	Biodegradation and Metabolism
cbu	cbu00362	Benzoate degradation	2	4	2	2	Biodegradation and Metabolism
cbu	cbu00380	Tryptophan metabolism	5	7	4	5	Amino Acid Metabolism
cbu	cbu00400	Phenylalanine, tyrosine and tryptophan biosynthesis	15	13	5	12	Amino Acid Metabolism
cbu	cbu00401	Novobiocin biosynthesis	2	2	2	2	Biosynthesis of Other Secondary Metabolites
cbu	cbu00410	beta-Alanine metabolism	3	5	2	4	Metabolism of Other Amino Acids
cbu	cbu00450	Selenocompound metabolism	8	6	4	6	Metabolism of Other Amino Acids
cbu	cbu00471	D-Glutamine and D-glutamate metabolism	3	3	2	3	Metabolism of Other Amino Acids
cbu	cbu00473	D-Alanine metabolism	2	2	2	2	Metabolism of Other Amino Acids
cbu	cbu00480	Glutathione metabolism	6	5	4	5	Metabolism of Other Amino Acids
cbu	cbu00500	Starch and sucrose metabolism	5	6	3	5	Carbohydrate Metabolism
cbu	cbu00520	Amino sugar and nucleotide sugar metabolism	19	18	6	16	Carbohydrate Metabolism
cbu	cbu00521	Streptomycin biosynthesis	4	4	2	4	Biosynthesis of Other Secondary Metabolites
cbu	cbu00523	Polyketide sugar unit biosynthesis	2	2	2	2	Metabolism of Terpenoids and Polyketides
cbu	cbu00540	Lipopolysaccharide biosynthesis	15	14	3	13	Glycan Biosynthesis and Metabolism
cbu	cbu00550	Peptidoglycan biosynthesis	12	9	5	9	Glycan Biosynthesis and Metabolism
cbu	cbu00561	Glycerolipid metabolism	3	4	3	3	Lipid Metabolism
cbu	cbu00562	Inositol phosphate metabolism	5	3	3	3	Carbohydrate Metabolism
cbu	cbu00564	Glycerophospholipid metabolism	14	12	6	11	Lipid Metabolism
cbu	cbu00620	Pyruvate metabolism	13	22	7	13	Carbohydrate Metabolism
cbu	cbu00624	Polycyclic aromatic hydrocarbon degradation	3	1	1	1	Biodegradation and Metabolism
cbu	cbu00625	Chloroalkane and chloroalkene degradation	3	1	1	1	Biodegradation and Metabolism
cbu	cbu00627	Aminobenzoate degradation	2	3	2	2	Biodegradation and Metabolism
cbu	cbu00630	Glyoxylate and dicarboxylate metabolism	7	8	5	6	Carbohydrate Metabolism
cbu	cbu00640	Propanoate metabolism	8	15	5	10	Carbohydrate Metabolism
cbu	cbu00650	Butanoate metabolism	10	19	5	9	Carbohydrate Metabolism
cbu	cbu00660	C5-Branched dibasic acid metabolism	2	3	1	2	Carbohydrate Metabolism
cbu	cbu00670	One carbon pool by folate	15	10	1	10	Metabolism of Cofactors and Vitamins
cbu	cbu00680	Methane metabolism	11	11	4	10	Energy Metabolism
cbu	cbu00730	Thiamine metabolism	11	10	5	6	Metabolism of Cofactors and Vitamins
cbu	cbu00740	Riboflavin metabolism	8	5	1	5	Metabolism of Cofactors and Vitamins
cbu	cbu00750	Vitamin B6 metabolism	8	5	2	5	Metabolism of Cofactors and Vitamins
cbu	cbu00760	Nicotinate and nicotinamide metabolism	13	13	2	10	Metabolism of Cofactors and Vitamins
cbu	cbu00770	Pantothenate and CoA biosynthesis	12	9	5	9	Metabolism of Cofactors and Vitamins
cbu	cbu00780	Biotin metabolism	6	5	1	5	Metabolism of Cofactors and Vitamins
cbu	cbu00785	Lipoic acid metabolism	4	2	2	2	Metabolism of Cofactors and Vitamins
cbu	cbu00790	Folate biosynthesis	16	9	5	8	Metabolism of Cofactors and Vitamins
cbu	cbu00860	Porphyrin and chlorophyll metabolism	13	13	3	12	Metabolism of Cofactors and Vitamins
cbu	cbu00900	Terpenoid backbone biosynthesis	8	10	6	7	Metabolism of Terpenoids and Polyketides
cbu	cbu00903	Limonene and pinene degradation	3	4	2	3	Metabolism of Terpenoids and Polyketides
cbu	cbu00910	Nitrogen metabolism	6	7	2	6	Energy Metabolism
cbu	cbu00920	Sulfur metabolism	3	3	3	3	Energy Metabolism
cbu	cbu00930	Caprolactam degradation	2	3	2	2	Biodegradation and Metabolism
cbu	cbu00970	Aminoacyl-tRNA biosynthesis	22	26	20	20	Genetic Information Processing; Translation
cps	cps00010	Glycolysis / Gluconeogenesis	24	36	5	22	Carbohydrate Metabolism
cps	cps00020	Citrate cycle (TCA cycle)	18	25	5	14	Carbohydrate Metabolism
cps	cps00030	Pentose phosphate pathway	20	19	1	18	Carbohydrate Metabolism
cps	cps00040	Pentose and glucuronate interconversions	5	8	5	5	Carbohydrate Metabolism
cps	cps00051	Fructose and mannose metabolism	11	10	4	10	Carbohydrate Metabolism
cps	cps00052	Galactose metabolism	6	12	5	6	Carbohydrate Metabolism
cps	cps00053	Ascorbate and aldarate metabolism	2	4	1	2	Carbohydrate Metabolism
cps	cps00061	Fatty acid biosynthesis	28	14	2	9	Lipid Metabolism
cps	cps00071	Fatty acid metabolism	34	26	4	10	Lipid Metabolism
cps	cps00072	Synthesis and degradation of ketone bodies	4	7	3	4	Lipid Metabolism
cps	cps00130	Ubiquinone and other terpenoid-quinone biosynthesis	14	11	3	8	Metabolism of Cofactors and Vitamins
cps	cps00190	Oxidative phosphorylation	0	0	0	0	Energy Metabolism
cps	cps00230	Purine metabolism	82	63	9	45	Nucleotide Metabolism
cps	cps00240	Pyrimidine metabolism	48	42	5	26	Nucleotide Metabolism
cps	cps00250	Alanine, aspartate and glutamate metabolism	25	33	8	24	Amino Acid Metabolism
cps	cps00260	Glycine, serine and threonine metabolism	26	42	10	23	Amino Acid Metabolism
cps	cps00270	Cysteine and methionine metabolism	28	21	8	18	Amino Acid Metabolism
cps	cps00280	Valine, leucine and isoleucine degradation	31	41	4	19	Amino Acid Metabolism
cps	cps00281	Geraniol degradation	8	21	2	6	Metabolism of Terpenoids and Polyketides
cps	cps00290	Valine, leucine and isoleucine biosynthesis	27	19	5	13	Amino Acid Metabolism
cps	cps00300	Lysine biosynthesis	14	19	5	14	Amino Acid Metabolism
cps	cps00310	Lysine degradation	8	20	4	8	Amino Acid Metabolism
cps	cps00311	Penicillin and cephalosporin biosynthesis	3	4	3	3	Biosynthesis of Other Secondary Metabolites
cps	cps00330	Arginine and proline metabolism	40	43	14	32	Amino Acid Metabolism
cps	cps00340	Histidine metabolism	16	17	4	13	Amino Acid Metabolism
cps	cps00350	Tyrosine metabolism	9	12	6	9	Amino Acid Metabolism
cps	cps00360	Phenylalanine metabolism	7	10	5	7	Amino Acid Metabolism
cps	cps00361	Chlorocyclohexane and chlorobenzene degradation	11	3	3	3	Biodegradation and Metabolism
cps	cps00362	Benzoate degradation	9	22	6	9	Biodegradation and Metabolism
cps	cps00364	Fluorobenzoate degradation	2	1	1	1	Biodegradation and Metabolism
cps	cps00380	Tryptophan metabolism	10	23	6	10	Amino Acid Metabolism
cps	cps00400	Phenylalanine, tyrosine and tryptophan biosynthesis	21	20	4	15	Amino Acid Metabolism
cps	cps00401	Novobiocin biosynthesis	2	3	2	2	Biosynthesis of Other Secondary Metabolites
cps	cps00410	beta-Alanine metabolism	9	24	4	10	Metabolism of Other Amino Acids
cps	cps00430	Taurine and hypotaurine metabolism	6	6	2	5	Metabolism of Other Amino Acids
cps	cps00440	Phosphonate and phosphinate metabolism	3	4	3	3	Metabolism of Other Amino Acids
cps	cps00450	Selenocompound metabolism	11	12	3	10	Metabolism of Other Amino Acids
cps	cps00460	Cyanoamino acid metabolism	5	11	3	4	Metabolism of Other Amino Acids
cps	cps00471	D-Glutamine and D-glutamate metabolism	5	4	3	4	Metabolism of Other Amino Acids
cps	cps00473	D-Alanine metabolism	2	2	2	2	Metabolism of Other Amino Acids
cps	cps00480	Glutathione metabolism	15	19	3	11	Metabolism of Other Amino Acids
cps	cps00500	Starch and sucrose metabolism	14	21	3	11	Carbohydrate Metabolism
cps	cps00511	Other glycan degradation	0	0	0	0	Glycan Biosynthesis and Metabolism
cps	cps00520	Amino sugar and nucleotide sugar metabolism	28	33	11	25	Carbohydrate Metabolism
cps	cps00521	Streptomycin biosynthesis	3	7	2	3	Biosynthesis of Other Secondary Metabolites
cps	cps00540	Lipopolysaccharide biosynthesis	12	11	3	10	Glycan Biosynthesis and Metabolism
cps	cps00550	Peptidoglycan biosynthesis	13	10	5	10	Glycan Biosynthesis and Metabolism
cps	cps00561	Glycerolipid metabolism	4	9	3	4	Lipid Metabolism
cps	cps00562	Inositol phosphate metabolism	5	6	3	3	Carbohydrate Metabolism
cps	cps00564	Glycerophospholipid metabolism	19	16	8	13	Lipid Metabolism
cps	cps00590	Arachidonic acid metabolism	3	3	2	2	Lipid Metabolism
cps	cps00592	alpha-Linolenic acid metabolism	4	3	2	2	Lipid Metabolism
cps	cps00600	Sphingolipid metabolism	2	7	2	2	Lipid Metabolism
cps	cps00620	Pyruvate metabolism	24	37	2	23	Carbohydrate Metabolism
cps	cps00623	Toluene degradation	3	5	2	2	Biodegradation and Metabolism
cps	cps00625	Chloroalkane and chloroalkene degradation	11	10	3	7	Biodegradation and Metabolism
cps	cps00626	Naphthalene degradation	8	12	4	5	Biodegradation and Metabolism
cps	cps00627	Aminobenzoate degradation	4	16	4	4	Biodegradation and Metabolism
cps	cps00630	Glyoxylate and dicarboxylate metabolism	16	31	7	14	Carbohydrate Metabolism
cps	cps00633	Nitrotoluene degradation	2	2	1	2	Biodegradation and Metabolism
cps	cps00640	Propanoate metabolism	16	36	8	17	Carbohydrate Metabolism
cps	cps00642	Ethylbenzene degradation	1	2	1	1	Biodegradation and Metabolism
cps	cps00650	Butanoate metabolism	17	39	7	16	Carbohydrate Metabolism
cps	cps00660	C5-Branched dibasic acid metabolism	3	9	1	3	Carbohydrate Metabolism
cps	cps00670	One carbon pool by folate	16	19	1	11	Metabolism of Cofactors and Vitamins
cps	cps00680	Methane metabolism	26	37	9	24	Energy Metabolism
cps	cps00730	Thiamine metabolism	13	10	5	7	Metabolism of Cofactors and Vitamins
cps	cps00740	Riboflavin metabolism	10	9	2	8	Metabolism of Cofactors and Vitamins
cps	cps00750	Vitamin B6 metabolism	10	7	3	7	Metabolism of Cofactors and Vitamins
cps	cps00760	Nicotinate and nicotinamide metabolism	15	14	3	11	Metabolism of Cofactors and Vitamins
cps	cps00770	Pantothenate and CoA biosynthesis	16	18	6	13	Metabolism of Cofactors and Vitamins
cps	cps00780	Biotin metabolism	6	5	1	5	Metabolism of Cofactors and Vitamins
cps	cps00785	Lipoic acid metabolism	4	2	2	2	Metabolism of Cofactors and Vitamins
cps	cps00790	Folate biosynthesis	20	22	4	11	Metabolism of Cofactors and Vitamins
cps	cps00860	Porphyrin and chlorophyll metabolism	27	29	10	21	Metabolism of Cofactors and Vitamins
cps	cps00900	Terpenoid backbone biosynthesis	13	12	3	11	Metabolism of Terpenoids and Polyketides
cps	cps00903	Limonene and pinene degradation	5	17	4	5	Metabolism of Terpenoids and Polyketides
cps	cps00910	Nitrogen metabolism	20	32	6	18	Energy Metabolism
cps	cps00920	Sulfur metabolism	9	11	4	9	Energy Metabolism
cps	cps00930	Caprolactam degradation	3	12	2	3	Biodegradation and Metabolism
cps	cps00970	Aminoacyl-tRNA biosynthesis	22	24	21	21	Genetic Information Processing; Translation
crp	crp00030	Pentose phosphate pathway	5	4	1	4	Carbohydrate Metabolism
crp	crp00190	Oxidative phosphorylation	0	0	0	0	Energy Metabolism
crp	crp00230	Purine metabolism	4	5	0	2	Nucleotide Metabolism
crp	crp00240	Pyrimidine metabolism	5	7	1	3	Nucleotide Metabolism
crp	crp00250	Alanine, aspartate and glutamate metabolism	3	4	3	3	Amino Acid Metabolism
crp	crp00260	Glycine, serine and threonine metabolism	5	5	5	5	Amino Acid Metabolism
crp	crp00270	Cysteine and methionine metabolism	4	4	2	4	Amino Acid Metabolism
crp	crp00280	Valine, leucine and isoleucine degradation	3	1	1	1	Amino Acid Metabolism
crp	crp00290	Valine, leucine and isoleucine biosynthesis	22	11	6	10	Amino Acid Metabolism
crp	crp00300	Lysine biosynthesis	9	9	3	9	Amino Acid Metabolism
crp	crp00330	Arginine and proline metabolism	7	3	3	3	Amino Acid Metabolism
crp	crp00400	Phenylalanine, tyrosine and tryptophan biosynthesis	5	5	1	5	Amino Acid Metabolism
crp	crp00450	Selenocompound metabolism	4	3	2	3	Metabolism of Other Amino Acids
crp	crp00620	Pyruvate metabolism	2	2	1	2	Carbohydrate Metabolism
crp	crp00650	Butanoate metabolism	2	1	1	1	Carbohydrate Metabolism
crp	crp00660	C5-Branched dibasic acid metabolism	3	5	1	3	Carbohydrate Metabolism
crp	crp00670	One carbon pool by folate	2	2	0	2	Metabolism of Cofactors and Vitamins
crp	crp00680	Methane metabolism	3	2	2	2	Energy Metabolism
crp	crp00770	Pantothenate and CoA biosynthesis	4	4	1	4	Metabolism of Cofactors and Vitamins
crp	crp00970	Aminoacyl-tRNA biosynthesis	18	17	16	16	Genetic Information Processing; Translation
csa	csa00010	Glycolysis / Gluconeogenesis	23	32	6	20	Carbohydrate Metabolism
csa	csa00020	Citrate cycle (TCA cycle)	19	23	5	15	Carbohydrate Metabolism
csa	csa00030	Pentose phosphate pathway	25	28	2	22	Carbohydrate Metabolism
csa	csa00040	Pentose and glucuronate interconversions	11	18	6	11	Carbohydrate Metabolism
csa	csa00051	Fructose and mannose metabolism	13	14	4	13	Carbohydrate Metabolism
csa	csa00052	Galactose metabolism	10	10	7	10	Carbohydrate Metabolism
csa	csa00053	Ascorbate and aldarate metabolism	7	11	2	6	Carbohydrate Metabolism
csa	csa00061	Fatty acid biosynthesis	28	17	2	9	Lipid Metabolism
csa	csa00071	Fatty acid metabolism	34	18	4	10	Lipid Metabolism
csa	csa00072	Synthesis and degradation of ketone bodies	2	3	2	2	Lipid Metabolism
csa	csa00130	Ubiquinone and other terpenoid-quinone biosynthesis	13	11	4	8	Metabolism of Cofactors and Vitamins
csa	csa00190	Oxidative phosphorylation	0	0	0	0	Energy Metabolism
csa	csa00230	Purine metabolism	79	68	11	44	Nucleotide Metabolism
csa	csa00240	Pyrimidine metabolism	42	39	6	23	Nucleotide Metabolism
csa	csa00250	Alanine, aspartate and glutamate metabolism	19	27	12	18	Amino Acid Metabolism
csa	csa00260	Glycine, serine and threonine metabolism	30	38	9	28	Amino Acid Metabolism
csa	csa00270	Cysteine and methionine metabolism	24	22	8	19	Amino Acid Metabolism
csa	csa00280	Valine, leucine and isoleucine degradation	15	20	5	11	Amino Acid Metabolism
csa	csa00281	Geraniol degradation	4	5	2	3	Metabolism of Terpenoids and Polyketides
csa	csa00290	Valine, leucine and isoleucine biosynthesis	24	19	6	12	Amino Acid Metabolism
csa	csa00300	Lysine biosynthesis	14	16	5	15	Amino Acid Metabolism
csa	csa00310	Lysine degradation	8	15	5	8	Amino Acid Metabolism
csa	csa00330	Arginine and proline metabolism	43	48	11	35	Amino Acid Metabolism
csa	csa00340	Histidine metabolism	11	15	4	10	Amino Acid Metabolism
csa	csa00350	Tyrosine metabolism	7	13	4	8	Amino Acid Metabolism
csa	csa00360	Phenylalanine metabolism	8	11	4	7	Amino Acid Metabolism
csa	csa00361	Chlorocyclohexane and chlorobenzene degradation	7	2	2	2	Biodegradation and Metabolism
csa	csa00362	Benzoate degradation	14	17	6	11	Biodegradation and Metabolism
csa	csa00364	Fluorobenzoate degradation	2	1	1	1	Biodegradation and Metabolism
csa	csa00380	Tryptophan metabolism	8	15	6	8	Amino Acid Metabolism
csa	csa00400	Phenylalanine, tyrosine and tryptophan biosynthesis	21	21	3	15	Amino Acid Metabolism
csa	csa00401	Novobiocin biosynthesis	2	3	2	2	Biosynthesis of Other Secondary Metabolites
csa	csa00410	beta-Alanine metabolism	8	14	4	9	Metabolism of Other Amino Acids
csa	csa00430	Taurine and hypotaurine metabolism	2	3	1	2	Metabolism of Other Amino Acids
csa	csa00450	Selenocompound metabolism	9	11	4	9	Metabolism of Other Amino Acids
csa	csa00460	Cyanoamino acid metabolism	4	4	3	3	Metabolism of Other Amino Acids
csa	csa00471	D-Glutamine and D-glutamate metabolism	3	3	3	3	Metabolism of Other Amino Acids
csa	csa00473	D-Alanine metabolism	2	2	2	2	Metabolism of Other Amino Acids
csa	csa00480	Glutathione metabolism	15	14	3	11	Metabolism of Other Amino Acids
csa	csa00500	Starch and sucrose metabolism	11	12	1	10	Carbohydrate Metabolism
csa	csa00520	Amino sugar and nucleotide sugar metabolism	20	20	11	18	Carbohydrate Metabolism
csa	csa00521	Streptomycin biosynthesis	4	5	3	4	Biosynthesis of Other Secondary Metabolites
csa	csa00540	Lipopolysaccharide biosynthesis	17	16	4	14	Glycan Biosynthesis and Metabolism
csa	csa00550	Peptidoglycan biosynthesis	13	10	5	10	Glycan Biosynthesis and Metabolism
csa	csa00561	Glycerolipid metabolism	8	15	7	9	Lipid Metabolism
csa	csa00562	Inositol phosphate metabolism	5	5	3	3	Carbohydrate Metabolism
csa	csa00564	Glycerophospholipid metabolism	17	17	6	14	Lipid Metabolism
csa	csa00590	Arachidonic acid metabolism	3	3	2	2	Lipid Metabolism
csa	csa00592	alpha-Linolenic acid metabolism	4	2	2	2	Lipid Metabolism
csa	csa00620	Pyruvate metabolism	27	38	7	26	Carbohydrate Metabolism
csa	csa00622	Xylene degradation	3	1	1	1	Biodegradation and Metabolism
csa	csa00623	Toluene degradation	4	6	3	3	Biodegradation and Metabolism
csa	csa00624	Polycyclic aromatic hydrocarbon degradation	2	5	2	2	Biodegradation and Metabolism
csa	csa00625	Chloroalkane and chloroalkene degradation	7	11	4	5	Biodegradation and Metabolism
csa	csa00626	Naphthalene degradation	2	4	1	2	Biodegradation and Metabolism
csa	csa00627	Aminobenzoate degradation	9	14	7	7	Biodegradation and Metabolism
csa	csa00630	Glyoxylate and dicarboxylate metabolism	22	30	7	17	Carbohydrate Metabolism
csa	csa00633	Nitrotoluene degradation	2	2	1	1	Biodegradation and Metabolism
csa	csa00640	Propanoate metabolism	13	24	8	14	Carbohydrate Metabolism
csa	csa00642	Ethylbenzene degradation	2	2	2	2	Biodegradation and Metabolism
csa	csa00650	Butanoate metabolism	15	26	6	14	Carbohydrate Metabolism
csa	csa00660	C5-Branched dibasic acid metabolism	4	8	2	4	Carbohydrate Metabolism
csa	csa00670	One carbon pool by folate	17	14	1	13	Metabolism of Cofactors and Vitamins
csa	csa00680	Methane metabolism	22	29	10	21	Energy Metabolism
csa	csa00710	Carbon fixation in photosynthetic organisms	14	16	6	12	Energy Metabolism
csa	csa00730	Thiamine metabolism	11	11	5	7	Metabolism of Cofactors and Vitamins
csa	csa00740	Riboflavin metabolism	8	7	2	6	Metabolism of Cofactors and Vitamins
csa	csa00750	Vitamin B6 metabolism	9	7	2	6	Metabolism of Cofactors and Vitamins
csa	csa00760	Nicotinate and nicotinamide metabolism	16	13	2	12	Metabolism of Cofactors and Vitamins
csa	csa00770	Pantothenate and CoA biosynthesis	15	16	4	12	Metabolism of Cofactors and Vitamins
csa	csa00780	Biotin metabolism	6	5	1	5	Metabolism of Cofactors and Vitamins
csa	csa00785	Lipoic acid metabolism	4	2	2	2	Metabolism of Cofactors and Vitamins
csa	csa00790	Folate biosynthesis	19	14	5	12	Metabolism of Cofactors and Vitamins
csa	csa00860	Porphyrin and chlorophyll metabolism	19	16	4	16	Metabolism of Cofactors and Vitamins
csa	csa00900	Terpenoid backbone biosynthesis	14	12	3	11	Metabolism of Terpenoids and Polyketides
csa	csa00903	Limonene and pinene degradation	3	8	2	3	Metabolism of Terpenoids and Polyketides
csa	csa00910	Nitrogen metabolism	11	22	4	10	Energy Metabolism
csa	csa00920	Sulfur metabolism	8	13	4	8	Energy Metabolism
csa	csa00930	Caprolactam degradation	5	7	3	5	Biodegradation and Metabolism
csa	csa00970	Aminoacyl-tRNA biosynthesis	23	27	21	21	Genetic Information Processing; Translation
eco	eco00010	Glycolysis / Gluconeogenesis	29	35	6	22	Carbohydrate Metabolism
eco	eco00020	Citrate cycle (TCA cycle)	18	28	5	16	Carbohydrate Metabolism
eco	eco00030	Pentose phosphate pathway	26	30	3	23	Carbohydrate Metabolism
eco	eco00040	Pentose and glucuronate interconversions	28	27	8	25	Carbohydrate Metabolism
eco	eco00051	Fructose and mannose metabolism	29	39	7	25	Carbohydrate Metabolism
eco	eco00052	Galactose metabolism	28	33	10	18	Carbohydrate Metabolism
eco	eco00053	Ascorbate and aldarate metabolism	13	14	3	11	Carbohydrate Metabolism
eco	eco00061	Fatty acid biosynthesis	36	12	1	10	Lipid Metabolism
eco	eco00071	Fatty acid metabolism	34	16	2	11	Lipid Metabolism
eco	eco00130	Ubiquinone and other terpenoid-quinone biosynthesis	19	17	3	13	Metabolism of Cofactors and Vitamins
eco	eco00190	Oxidative phosphorylation	0	0	0	0	Energy Metabolism
eco	eco00230	Purine metabolism	97	86	11	58	Nucleotide Metabolism
eco	eco00240	Pyrimidine metabolism	54	50	6	31	Nucleotide Metabolism
eco	eco00250	Alanine, aspartate and glutamate metabolism	24	30	6	24	Amino Acid Metabolism
eco	eco00260	Glycine, serine and threonine metabolism	26	29	11	24	Amino Acid Metabolism
eco	eco00270	Cysteine and methionine metabolism	33	29	9	22	Amino Acid Metabolism
eco	eco00280	Valine, leucine and isoleucine degradation	13	12	7	8	Amino Acid Metabolism
eco	eco00281	Geraniol degradation	4	6	2	3	Metabolism of Terpenoids and Polyketides
eco	eco00290	Valine, leucine and isoleucine biosynthesis	24	19	6	13	Amino Acid Metabolism
eco	eco00300	Lysine biosynthesis	14	18	5	14	Amino Acid Metabolism
eco	eco00310	Lysine degradation	6	10	4	6	Amino Acid Metabolism
eco	eco00330	Arginine and proline metabolism	44	43	9	37	Amino Acid Metabolism
eco	eco00340	Histidine metabolism	11	8	2	8	Amino Acid Metabolism
eco	eco00350	Tyrosine metabolism	5	7	3	6	Amino Acid Metabolism
eco	eco00360	Phenylalanine metabolism	18	16	7	14	Amino Acid Metabolism
eco	eco00361	Chlorocyclohexane and chlorobenzene degradation	6	1	1	1	Biodegradation and Metabolism
eco	eco00362	Benzoate degradation	8	13	6	9	Biodegradation and Metabolism
eco	eco00363	Bisphenol degradation	5	2	2	2	Biodegradation and Metabolism
eco	eco00364	Fluorobenzoate degradation	2	1	1	1	Biodegradation and Metabolism
eco	eco00380	Tryptophan metabolism	7	11	6	8	Amino Acid Metabolism
eco	eco00400	Phenylalanine, tyrosine and tryptophan biosynthesis	23	20	3	16	Amino Acid Metabolism
eco	eco00401	Novobiocin biosynthesis	2	2	2	2	Biosynthesis of Other Secondary Metabolites
eco	eco00410	beta-Alanine metabolism	9	13	5	11	Metabolism of Other Amino Acids
eco	eco00430	Taurine and hypotaurine metabolism	6	6	3	5	Metabolism of Other Amino Acids
eco	eco00440	Phosphonate and phosphinate metabolism	2	2	2	2	Metabolism of Other Amino Acids
eco	eco00450	Selenocompound metabolism	12	17	5	11	Metabolism of Other Amino Acids
eco	eco00460	Cyanoamino acid metabolism	6	6	4	5	Metabolism of Other Amino Acids
eco	eco00471	D-Glutamine and D-glutamate metabolism	5	5	3	4	Metabolism of Other Amino Acids
eco	eco00473	D-Alanine metabolism	2	4	2	2	Metabolism of Other Amino Acids
eco	eco00480	Glutathione metabolism	18	15	4	13	Metabolism of Other Amino Acids
eco	eco00500	Starch and sucrose metabolism	30	32	4	26	Carbohydrate Metabolism
eco	eco00511	Other glycan degradation	0	0	0	0	Glycan Biosynthesis and Metabolism
eco	eco00520	Amino sugar and nucleotide sugar metabolism	43	43	11	36	Carbohydrate Metabolism
eco	eco00521	Streptomycin biosynthesis	7	9	4	7	Biosynthesis of Other Secondary Metabolites
eco	eco00523	Polyketide sugar unit biosynthesis	4	6	2	4	Metabolism of Terpenoids and Polyketides
eco	eco00540	Lipopolysaccharide biosynthesis	19	17	5	15	Glycan Biosynthesis and Metabolism
eco	eco00550	Peptidoglycan biosynthesis	13	12	5	10	Glycan Biosynthesis and Metabolism
eco	eco00561	Glycerolipid metabolism	9	13	7	9	Lipid Metabolism
eco	eco00562	Inositol phosphate metabolism	5	3	3	3	Carbohydrate Metabolism
eco	eco00564	Glycerophospholipid metabolism	23	28	8	17	Lipid Metabolism
eco	eco00590	Arachidonic acid metabolism	3	2	2	2	Lipid Metabolism
eco	eco00592	alpha-Linolenic acid metabolism	4	3	2	2	Lipid Metabolism
eco	eco00600	Sphingolipid metabolism	3	3	3	3	Lipid Metabolism
eco	eco00620	Pyruvate metabolism	33	42	1	31	Carbohydrate Metabolism
eco	eco00621	Dioxin degradation	4	6	4	5	Biodegradation and Metabolism
eco	eco00622	Xylene degradation	5	5	3	4	Biodegradation and Metabolism
eco	eco00623	Toluene degradation	3	9	2	2	Biodegradation and Metabolism
eco	eco00625	Chloroalkane and chloroalkene degradation	2	4	1	3	Biodegradation and Metabolism
eco	eco00626	Naphthalene degradation	2	4	1	3	Biodegradation and Metabolism
eco	eco00627	Aminobenzoate degradation	9	9	6	7	Biodegradation and Metabolism
eco	eco00630	Glyoxylate and dicarboxylate metabolism	26	38	8	22	Carbohydrate Metabolism
eco	eco00633	Nitrotoluene degradation	3	7	2	3	Biodegradation and Metabolism
eco	eco00640	Propanoate metabolism	16	28	6	18	Carbohydrate Metabolism
eco	eco00642	Ethylbenzene degradation	2	3	2	2	Biodegradation and Metabolism
eco	eco00650	Butanoate metabolism	15	35	8	16	Carbohydrate Metabolism
eco	eco00660	C5-Branched dibasic acid metabolism	3	9	1	3	Carbohydrate Metabolism
eco	eco00670	One carbon pool by folate	16	13	1	12	Metabolism of Cofactors and Vitamins
eco	eco00680	Methane metabolism	22	33	8	21	Energy Metabolism
eco	eco00730	Thiamine metabolism	14	13	7	9	Metabolism of Cofactors and Vitamins
eco	eco00740	Riboflavin metabolism	10	10	2	10	Metabolism of Cofactors and Vitamins
eco	eco00750	Vitamin B6 metabolism	13	9	2	8	Metabolism of Cofactors and Vitamins
eco	eco00760	Nicotinate and nicotinamide metabolism	16	16	2	13	Metabolism of Cofactors and Vitamins
eco	eco00770	Pantothenate and CoA biosynthesis	18	19	5	15	Metabolism of Cofactors and Vitamins
eco	eco00780	Biotin metabolism	6	6	1	5	Metabolism of Cofactors and Vitamins
eco	eco00785	Lipoic acid metabolism	6	3	3	3	Metabolism of Cofactors and Vitamins
eco	eco00790	Folate biosynthesis	20	16	5	12	Metabolism of Cofactors and Vitamins
eco	eco00860	Porphyrin and chlorophyll metabolism	27	24	9	22	Metabolism of Cofactors and Vitamins
eco	eco00900	Terpenoid backbone biosynthesis	14	13	3	12	Metabolism of Terpenoids and Polyketides
eco	eco00903	Limonene and pinene degradation	4	5	2	3	Metabolism of Terpenoids and Polyketides
eco	eco00910	Nitrogen metabolism	21	35	4	19	Energy Metabolism
eco	eco00920	Sulfur metabolism	9	13	4	9	Energy Metabolism
eco	eco00930	Caprolactam degradation	2	4	2	2	Biodegradation and Metabolism
eco	eco00970	Aminoacyl-tRNA biosynthesis	23	26	21	22	Genetic Information Processing; Translation
ftu	ftu00010	Glycolysis / Gluconeogenesis	20	17	6	16	Carbohydrate Metabolism
ftu	ftu00020	Citrate cycle (TCA cycle)	17	18	6	13	Carbohydrate Metabolism
ftu	ftu00030	Pentose phosphate pathway	13	11	2	11	Carbohydrate Metabolism
ftu	ftu00040	Pentose and glucuronate interconversions	3	3	3	3	Carbohydrate Metabolism
ftu	ftu00051	Fructose and mannose metabolism	11	11	5	9	Carbohydrate Metabolism
ftu	ftu00052	Galactose metabolism	8	10	4	7	Carbohydrate Metabolism
ftu	ftu00061	Fatty acid biosynthesis	36	10	2	8	Lipid Metabolism
ftu	ftu00071	Fatty acid metabolism	23	7	4	6	Lipid Metabolism
ftu	ftu00121	Secondary bile acid biosynthesis	0	0	0	0	Lipid Metabolism
ftu	ftu00130	Ubiquinone and other terpenoid-quinone biosynthesis	10	7	2	5	Metabolism of Cofactors and Vitamins
ftu	ftu00190	Oxidative phosphorylation	0	0	0	0	Energy Metabolism
ftu	ftu00230	Purine metabolism	60	47	6	33	Nucleotide Metabolism
ftu	ftu00240	Pyrimidine metabolism	39	37	7	24	Nucleotide Metabolism
ftu	ftu00250	Alanine, aspartate and glutamate metabolism	15	19	3	15	Amino Acid Metabolism
ftu	ftu00260	Glycine, serine and threonine metabolism	15	16	7	14	Amino Acid Metabolism
ftu	ftu00270	Cysteine and methionine metabolism	12	10	7	9	Amino Acid Metabolism
ftu	ftu00280	Valine, leucine and isoleucine degradation	10	6	3	6	Amino Acid Metabolism
ftu	ftu00281	Geraniol degradation	2	1	1	1	Metabolism of Terpenoids and Polyketides
ftu	ftu00290	Valine, leucine and isoleucine biosynthesis	12	7	6	7	Amino Acid Metabolism
ftu	ftu00300	Lysine biosynthesis	4	4	4	4	Amino Acid Metabolism
ftu	ftu00310	Lysine degradation	5	7	4	5	Amino Acid Metabolism
ftu	ftu00330	Arginine and proline metabolism	19	13	5	12	Amino Acid Metabolism
ftu	ftu00340	Histidine metabolism	3	4	3	3	Amino Acid Metabolism
ftu	ftu00350	Tyrosine metabolism	3	9	3	3	Amino Acid Metabolism
ftu	ftu00360	Phenylalanine metabolism	2	3	2	2	Amino Acid Metabolism
ftu	ftu00362	Benzoate degradation	2	6	2	2	Biodegradation and Metabolism
ftu	ftu00363	Bisphenol degradation	6	6	3	3	Biodegradation and Metabolism
ftu	ftu00380	Tryptophan metabolism	7	6	6	6	Amino Acid Metabolism
ftu	ftu00400	Phenylalanine, tyrosine and tryptophan biosynthesis	18	18	5	13	Amino Acid Metabolism
ftu	ftu00410	beta-Alanine metabolism	5	5	5	5	Metabolism of Other Amino Acids
ftu	ftu00430	Taurine and hypotaurine metabolism	5	4	2	4	Metabolism of Other Amino Acids
ftu	ftu00450	Selenocompound metabolism	6	4	4	4	Metabolism of Other Amino Acids
ftu	ftu00460	Cyanoamino acid metabolism	4	5	3	3	Metabolism of Other Amino Acids
ftu	ftu00471	D-Glutamine and D-glutamate metabolism	5	4	3	4	Metabolism of Other Amino Acids
ftu	ftu00473	D-Alanine metabolism	2	2	2	2	Metabolism of Other Amino Acids
ftu	ftu00480	Glutathione metabolism	12	9	2	8	Metabolism of Other Amino Acids
ftu	ftu00500	Starch and sucrose metabolism	11	11	4	10	Carbohydrate Metabolism
ftu	ftu00520	Amino sugar and nucleotide sugar metabolism	22	23	7	20	Carbohydrate Metabolism
ftu	ftu00521	Streptomycin biosynthesis	5	7	3	5	Biosynthesis of Other Secondary Metabolites
ftu	ftu00523	Polyketide sugar unit biosynthesis	2	3	1	2	Metabolism of Terpenoids and Polyketides
ftu	ftu00540	Lipopolysaccharide biosynthesis	13	14	4	11	Glycan Biosynthesis and Metabolism
ftu	ftu00550	Peptidoglycan biosynthesis	12	9	5	9	Glycan Biosynthesis and Metabolism
ftu	ftu00561	Glycerolipid metabolism	4	6	3	4	Lipid Metabolism
ftu	ftu00562	Inositol phosphate metabolism	5	3	3	3	Carbohydrate Metabolism
ftu	ftu00564	Glycerophospholipid metabolism	15	15	6	12	Lipid Metabolism
ftu	ftu00590	Arachidonic acid metabolism	3	2	2	2	Lipid Metabolism
ftu	ftu00592	alpha-Linolenic acid metabolism	3	1	1	1	Lipid Metabolism
ftu	ftu00620	Pyruvate metabolism	17	19	5	17	Carbohydrate Metabolism
ftu	ftu00623	Toluene degradation	4	5	2	2	Biodegradation and Metabolism
ftu	ftu00624	Polycyclic aromatic hydrocarbon degradation	4	3	2	2	Biodegradation and Metabolism
ftu	ftu00625	Chloroalkane and chloroalkene degradation	4	2	2	2	Biodegradation and Metabolism
ftu	ftu00627	Aminobenzoate degradation	9	13	6	6	Biodegradation and Metabolism
ftu	ftu00630	Glyoxylate and dicarboxylate metabolism	6	5	4	5	Carbohydrate Metabolism
ftu	ftu00633	Nitrotoluene degradation	2	1	1	1	Biodegradation and Metabolism
ftu	ftu00640	Propanoate metabolism	6	10	5	7	Carbohydrate Metabolism
ftu	ftu00642	Ethylbenzene degradation	1	5	1	1	Biodegradation and Metabolism
ftu	ftu00650	Butanoate metabolism	5	8	3	5	Carbohydrate Metabolism
ftu	ftu00660	C5-Branched dibasic acid metabolism	2	3	1	2	Carbohydrate Metabolism
ftu	ftu00670	One carbon pool by folate	14	10	1	9	Metabolism of Cofactors and Vitamins
ftu	ftu00680	Methane metabolism	12	11	5	11	Energy Metabolism
ftu	ftu00730	Thiamine metabolism	4	4	2	4	Metabolism of Cofactors and Vitamins
ftu	ftu00740	Riboflavin metabolism	9	6	1	6	Metabolism of Cofactors and Vitamins
ftu	ftu00750	Vitamin B6 metabolism	6	4	2	4	Metabolism of Cofactors and Vitamins
ftu	ftu00760	Nicotinate and nicotinamide metabolism	11	9	2	9	Metabolism of Cofactors and Vitamins
ftu	ftu00770	Pantothenate and CoA biosynthesis	14	12	7	11	Metabolism of Cofactors and Vitamins
ftu	ftu00780	Biotin metabolism	7	8	1	6	Metabolism of Cofactors and Vitamins
ftu	ftu00785	Lipoic acid metabolism	6	3	3	3	Metabolism of Cofactors and Vitamins
ftu	ftu00790	Folate biosynthesis	16	6	4	6	Metabolism of Cofactors and Vitamins
ftu	ftu00860	Porphyrin and chlorophyll metabolism	13	12	4	12	Metabolism of Cofactors and Vitamins
ftu	ftu00900	Terpenoid backbone biosynthesis	12	10	2	10	Metabolism of Terpenoids and Polyketides
ftu	ftu00903	Limonene and pinene degradation	5	8	3	4	Metabolism of Terpenoids and Polyketides
ftu	ftu00910	Nitrogen metabolism	8	10	2	8	Energy Metabolism
ftu	ftu00970	Aminoacyl-tRNA biosynthesis	23	26	21	21	Genetic Information Processing; Translation
hch	hch00010	Glycolysis / Gluconeogenesis	23	31	5	21	Carbohydrate Metabolism
hch	hch00020	Citrate cycle (TCA cycle)	19	25	6	15	Carbohydrate Metabolism
hch	hch00030	Pentose phosphate pathway	21	21	1	18	Carbohydrate Metabolism
hch	hch00040	Pentose and glucuronate interconversions	7	11	6	7	Carbohydrate Metabolism
hch	hch00051	Fructose and mannose metabolism	12	11	3	11	Carbohydrate Metabolism
hch	hch00052	Galactose metabolism	6	10	5	6	Carbohydrate Metabolism
hch	hch00053	Ascorbate and aldarate metabolism	2	5	1	2	Carbohydrate Metabolism
hch	hch00061	Fatty acid biosynthesis	36	18	2	9	Lipid Metabolism
hch	hch00071	Fatty acid metabolism	37	27	5	12	Lipid Metabolism
hch	hch00072	Synthesis and degradation of ketone bodies	2	5	2	2	Lipid Metabolism
hch	hch00100	Steroid biosynthesis	4	2	2	2	Lipid Metabolism
hch	hch00130	Ubiquinone and other terpenoid-quinone biosynthesis	15	12	3	8	Metabolism of Cofactors and Vitamins
hch	hch00190	Oxidative phosphorylation	0	0	0	0	Energy Metabolism
hch	hch00230	Purine metabolism	85	77	10	50	Nucleotide Metabolism
hch	hch00240	Pyrimidine metabolism	43	44	7	25	Nucleotide Metabolism
hch	hch00250	Alanine, aspartate and glutamate metabolism	24	32	7	23	Amino Acid Metabolism
hch	hch00253	Tetracycline biosynthesis	2	5	2	3	Metabolism of Terpenoids and Polyketides
hch	hch00260	Glycine, serine and threonine metabolism	35	39	6	31	Amino Acid Metabolism
hch	hch00270	Cysteine and methionine metabolism	29	32	6	24	Amino Acid Metabolism
hch	hch00280	Valine, leucine and isoleucine degradation	30	37	6	16	Amino Acid Metabolism
hch	hch00281	Geraniol degradation	13	23	2	9	Metabolism of Terpenoids and Polyketides
hch	hch00290	Valine, leucine and isoleucine biosynthesis	27	25	5	14	Amino Acid Metabolism
hch	hch00300	Lysine biosynthesis	14	19	5	15	Amino Acid Metabolism
hch	hch00310	Lysine degradation	7	18	3	7	Amino Acid Metabolism
hch	hch00330	Arginine and proline metabolism	43	44	14	36	Amino Acid Metabolism
hch	hch00340	Histidine metabolism	15	19	5	14	Amino Acid Metabolism
hch	hch00350	Tyrosine metabolism	6	7	2	7	Amino Acid Metabolism
hch	hch00360	Phenylalanine metabolism	7	9	4	7	Amino Acid Metabolism
hch	hch00361	Chlorocyclohexane and chlorobenzene degradation	10	2	2	2	Biodegradation and Metabolism
hch	hch00362	Benzoate degradation	7	15	5	7	Biodegradation and Metabolism
hch	hch00364	Fluorobenzoate degradation	2	1	1	1	Biodegradation and Metabolism
hch	hch00380	Tryptophan metabolism	12	23	8	11	Amino Acid Metabolism
hch	hch00400	Phenylalanine, tyrosine and tryptophan biosynthesis	20	23	5	17	Amino Acid Metabolism
hch	hch00401	Novobiocin biosynthesis	1	2	1	1	Biosynthesis of Other Secondary Metabolites
hch	hch00410	beta-Alanine metabolism	7	18	5	8	Metabolism of Other Amino Acids
hch	hch00430	Taurine and hypotaurine metabolism	6	5	2	5	Metabolism of Other Amino Acids
hch	hch00440	Phosphonate and phosphinate metabolism	4	4	3	4	Metabolism of Other Amino Acids
hch	hch00450	Selenocompound metabolism	8	8	4	7	Metabolism of Other Amino Acids
hch	hch00460	Cyanoamino acid metabolism	9	8	5	6	Metabolism of Other Amino Acids
hch	hch00471	D-Glutamine and D-glutamate metabolism	5	4	3	4	Metabolism of Other Amino Acids
hch	hch00473	D-Alanine metabolism	2	3	2	2	Metabolism of Other Amino Acids
hch	hch00480	Glutathione metabolism	15	21	4	11	Metabolism of Other Amino Acids
hch	hch00500	Starch and sucrose metabolism	14	16	3	11	Carbohydrate Metabolism
hch	hch00511	Other glycan degradation	0	0	0	0	Glycan Biosynthesis and Metabolism
hch	hch00520	Amino sugar and nucleotide sugar metabolism	26	30	12	22	Carbohydrate Metabolism
hch	hch00521	Streptomycin biosynthesis	8	12	4	8	Biosynthesis of Other Secondary Metabolites
hch	hch00523	Polyketide sugar unit biosynthesis	4	6	2	4	Metabolism of Terpenoids and Polyketides
hch	hch00540	Lipopolysaccharide biosynthesis	16	17	4	13	Glycan Biosynthesis and Metabolism
hch	hch00550	Peptidoglycan biosynthesis	13	11	5	10	Glycan Biosynthesis and Metabolism
hch	hch00561	Glycerolipid metabolism	8	12	5	7	Lipid Metabolism
hch	hch00562	Inositol phosphate metabolism	11	12	4	9	Carbohydrate Metabolism
hch	hch00564	Glycerophospholipid metabolism	19	20	6	13	Lipid Metabolism
hch	hch00590	Arachidonic acid metabolism	3	4	2	2	Lipid Metabolism
hch	hch00592	alpha-Linolenic acid metabolism	4	3	2	2	Lipid Metabolism
hch	hch00620	Pyruvate metabolism	27	42	2	26	Carbohydrate Metabolism
hch	hch00623	Toluene degradation	3	5	2	2	Biodegradation and Metabolism
hch	hch00625	Chloroalkane and chloroalkene degradation	9	7	3	5	Biodegradation and Metabolism
hch	hch00626	Naphthalene degradation	7	9	3	4	Biodegradation and Metabolism
hch	hch00627	Aminobenzoate degradation	5	11	5	5	Biodegradation and Metabolism
hch	hch00630	Glyoxylate and dicarboxylate metabolism	21	28	5	17	Carbohydrate Metabolism
hch	hch00633	Nitrotoluene degradation	2	1	1	1	Biodegradation and Metabolism
hch	hch00640	Propanoate metabolism	15	34	6	16	Carbohydrate Metabolism
hch	hch00643	Styrene degradation	5	4	3	4	Biodegradation and Metabolism
hch	hch00650	Butanoate metabolism	15	34	4	14	Carbohydrate Metabolism
hch	hch00660	C5-Branched dibasic acid metabolism	3	11	1	3	Carbohydrate Metabolism
hch	hch00670	One carbon pool by folate	17	15	1	13	Metabolism of Cofactors and Vitamins
hch	hch00680	Methane metabolism	24	30	8	24	Energy Metabolism
hch	hch00730	Thiamine metabolism	12	10	6	7	Metabolism of Cofactors and Vitamins
hch	hch00740	Riboflavin metabolism	9	9	2	8	Metabolism of Cofactors and Vitamins
hch	hch00750	Vitamin B6 metabolism	9	6	2	6	Metabolism of Cofactors and Vitamins
hch	hch00760	Nicotinate and nicotinamide metabolism	15	15	2	12	Metabolism of Cofactors and Vitamins
hch	hch00770	Pantothenate and CoA biosynthesis	15	21	5	12	Metabolism of Cofactors and Vitamins
hch	hch00780	Biotin metabolism	6	5	1	5	Metabolism of Cofactors and Vitamins
hch	hch00785	Lipoic acid metabolism	4	2	2	2	Metabolism of Cofactors and Vitamins
hch	hch00790	Folate biosynthesis	19	18	5	11	Metabolism of Cofactors and Vitamins
hch	hch00791	Atrazine degradation	3	4	2	2	Biodegradation and Metabolism
hch	hch00860	Porphyrin and chlorophyll metabolism	43	38	11	29	Metabolism of Cofactors and Vitamins
hch	hch00900	Terpenoid backbone biosynthesis	14	14	4	11	Metabolism of Terpenoids and Polyketides
hch	hch00903	Limonene and pinene degradation	4	13	3	4	Metabolism of Terpenoids and Polyketides
hch	hch00910	Nitrogen metabolism	21	38	7	18	Energy Metabolism
hch	hch00920	Sulfur metabolism	7	13	3	7	Energy Metabolism
hch	hch00930	Caprolactam degradation	2	8	2	2	Biodegradation and Metabolism
hch	hch00970	Aminoacyl-tRNA biosynthesis	24	29	21	22	Genetic Information Processing; Translation
hdu	hdu00010	Glycolysis / Gluconeogenesis	20	15	5	15	Carbohydrate Metabolism
hdu	hdu00020	Citrate cycle (TCA cycle)	12	15	6	12	Carbohydrate Metabolism
hdu	hdu00030	Pentose phosphate pathway	15	13	1	13	Carbohydrate Metabolism
hdu	hdu00040	Pentose and glucuronate interconversions	4	4	2	4	Carbohydrate Metabolism
hdu	hdu00051	Fructose and mannose metabolism	8	9	2	7	Carbohydrate Metabolism
hdu	hdu00052	Galactose metabolism	3	3	2	3	Carbohydrate Metabolism
hdu	hdu00053	Ascorbate and aldarate metabolism	3	4	1	3	Carbohydrate Metabolism
hdu	hdu00061	Fatty acid biosynthesis	36	11	2	9	Lipid Metabolism
hdu	hdu00130	Ubiquinone and other terpenoid-quinone biosynthesis	17	14	2	12	Metabolism of Cofactors and Vitamins
hdu	hdu00190	Oxidative phosphorylation	0	0	0	0	Energy Metabolism
hdu	hdu00230	Purine metabolism	69	46	7	33	Nucleotide Metabolism
hdu	hdu00240	Pyrimidine metabolism	43	37	4	23	Nucleotide Metabolism
hdu	hdu00250	Alanine, aspartate and glutamate metabolism	11	12	6	11	Amino Acid Metabolism
hdu	hdu00260	Glycine, serine and threonine metabolism	8	9	7	8	Amino Acid Metabolism
hdu	hdu00270	Cysteine and methionine metabolism	14	11	9	10	Amino Acid Metabolism
hdu	hdu00280	Valine, leucine and isoleucine degradation	1	1	1	1	Amino Acid Metabolism
hdu	hdu00290	Valine, leucine and isoleucine biosynthesis	4	4	4	4	Amino Acid Metabolism
hdu	hdu00300	Lysine biosynthesis	13	14	4	13	Amino Acid Metabolism
hdu	hdu00310	Lysine degradation	2	2	1	2	Amino Acid Metabolism
hdu	hdu00330	Arginine and proline metabolism	13	14	9	12	Amino Acid Metabolism
hdu	hdu00350	Tyrosine metabolism	3	2	2	2	Amino Acid Metabolism
hdu	hdu00380	Tryptophan metabolism	2	2	2	2	Amino Acid Metabolism
hdu	hdu00400	Phenylalanine, tyrosine and tryptophan biosynthesis	12	10	4	9	Amino Acid Metabolism
hdu	hdu00430	Taurine and hypotaurine metabolism	2	2	1	2	Metabolism of Other Amino Acids
hdu	hdu00450	Selenocompound metabolism	5	4	3	4	Metabolism of Other Amino Acids
hdu	hdu00460	Cyanoamino acid metabolism	2	2	0	2	Metabolism of Other Amino Acids
hdu	hdu00471	D-Glutamine and D-glutamate metabolism	3	3	3	3	Metabolism of Other Amino Acids
hdu	hdu00473	D-Alanine metabolism	2	2	2	2	Metabolism of Other Amino Acids
hdu	hdu00480	Glutathione metabolism	5	4	2	4	Metabolism of Other Amino Acids
hdu	hdu00500	Starch and sucrose metabolism	4	3	2	3	Carbohydrate Metabolism
hdu	hdu00520	Amino sugar and nucleotide sugar metabolism	24	22	11	19	Carbohydrate Metabolism
hdu	hdu00521	Streptomycin biosynthesis	3	3	3	3	Biosynthesis of Other Secondary Metabolites
hdu	hdu00523	Polyketide sugar unit biosynthesis	2	2	1	2	Metabolism of Terpenoids and Polyketides
hdu	hdu00540	Lipopolysaccharide biosynthesis	18	17	5	14	Glycan Biosynthesis and Metabolism
hdu	hdu00550	Peptidoglycan biosynthesis	12	9	5	9	Glycan Biosynthesis and Metabolism
hdu	hdu00561	Glycerolipid metabolism	3	5	3	3	Lipid Metabolism
hdu	hdu00562	Inositol phosphate metabolism	4	2	2	2	Carbohydrate Metabolism
hdu	hdu00564	Glycerophospholipid metabolism	10	15	6	10	Lipid Metabolism
hdu	hdu00620	Pyruvate metabolism	17	21	2	17	Carbohydrate Metabolism
hdu	hdu00630	Glyoxylate and dicarboxylate metabolism	3	3	3	3	Carbohydrate Metabolism
hdu	hdu00640	Propanoate metabolism	4	7	3	5	Carbohydrate Metabolism
hdu	hdu00650	Butanoate metabolism	3	6	3	3	Carbohydrate Metabolism
hdu	hdu00670	One carbon pool by folate	11	7	1	7	Metabolism of Cofactors and Vitamins
hdu	hdu00680	Methane metabolism	10	10	4	10	Energy Metabolism
hdu	hdu00730	Thiamine metabolism	4	4	2	3	Metabolism of Cofactors and Vitamins
hdu	hdu00740	Riboflavin metabolism	8	5	1	5	Metabolism of Cofactors and Vitamins
hdu	hdu00750	Vitamin B6 metabolism	6	3	2	3	Metabolism of Cofactors and Vitamins
hdu	hdu00760	Nicotinate and nicotinamide metabolism	6	5	1	4	Metabolism of Cofactors and Vitamins
hdu	hdu00770	Pantothenate and CoA biosynthesis	8	5	3	5	Metabolism of Cofactors and Vitamins
hdu	hdu00780	Biotin metabolism	6	6	1	5	Metabolism of Cofactors and Vitamins
hdu	hdu00785	Lipoic acid metabolism	4	2	2	2	Metabolism of Cofactors and Vitamins
hdu	hdu00790	Folate biosynthesis	19	14	5	10	Metabolism of Cofactors and Vitamins
hdu	hdu00860	Porphyrin and chlorophyll metabolism	5	7	4	5	Metabolism of Cofactors and Vitamins
hdu	hdu00900	Terpenoid backbone biosynthesis	12	10	2	10	Metabolism of Terpenoids and Polyketides
hdu	hdu00910	Nitrogen metabolism	7	7	1	7	Energy Metabolism
hdu	hdu00920	Sulfur metabolism	2	2	2	2	Energy Metabolism
hdu	hdu00970	Aminoacyl-tRNA biosynthesis	23	25	21	22	Genetic Information Processing; Translation
hha	hha00010	Glycolysis / Gluconeogenesis	22	21	7	18	Carbohydrate Metabolism
hha	hha00020	Citrate cycle (TCA cycle)	18	24	6	14	Carbohydrate Metabolism
hha	hha00030	Pentose phosphate pathway	12	10	1	10	Carbohydrate Metabolism
hha	hha00040	Pentose and glucuronate interconversions	3	3	3	3	Carbohydrate Metabolism
hha	hha00051	Fructose and mannose metabolism	9	7	2	7	Carbohydrate Metabolism
hha	hha00052	Galactose metabolism	5	6	4	5	Carbohydrate Metabolism
hha	hha00053	Ascorbate and aldarate metabolism	2	2	2	2	Carbohydrate Metabolism
hha	hha00061	Fatty acid biosynthesis	36	12	1	10	Lipid Metabolism
hha	hha00071	Fatty acid metabolism	11	5	3	4	Lipid Metabolism
hha	hha00100	Steroid biosynthesis	2	1	1	1	Lipid Metabolism
hha	hha00130	Ubiquinone and other terpenoid-quinone biosynthesis	20	17	4	14	Metabolism of Cofactors and Vitamins
hha	hha00190	Oxidative phosphorylation	0	0	0	0	Energy Metabolism
hha	hha00230	Purine metabolism	64	52	8	37	Nucleotide Metabolism
hha	hha00240	Pyrimidine metabolism	36	33	5	20	Nucleotide Metabolism
hha	hha00250	Alanine, aspartate and glutamate metabolism	18	22	7	17	Amino Acid Metabolism
hha	hha00260	Glycine, serine and threonine metabolism	21	25	6	20	Amino Acid Metabolism
hha	hha00270	Cysteine and methionine metabolism	22	22	7	19	Amino Acid Metabolism
hha	hha00280	Valine, leucine and isoleucine degradation	8	6	3	4	Amino Acid Metabolism
hha	hha00290	Valine, leucine and isoleucine biosynthesis	23	13	7	11	Amino Acid Metabolism
hha	hha00300	Lysine biosynthesis	15	16	6	15	Amino Acid Metabolism
hha	hha00310	Lysine degradation	4	4	3	4	Amino Acid Metabolism
hha	hha00330	Arginine and proline metabolism	29	24	9	22	Amino Acid Metabolism
hha	hha00340	Histidine metabolism	9	10	2	8	Amino Acid Metabolism
hha	hha00350	Tyrosine metabolism	3	4	2	3	Amino Acid Metabolism
hha	hha00360	Phenylalanine metabolism	6	6	3	6	Amino Acid Metabolism
hha	hha00380	Tryptophan metabolism	5	5	5	5	Amino Acid Metabolism
hha	hha00400	Phenylalanine, tyrosine and tryptophan biosynthesis	20	20	4	15	Amino Acid Metabolism
hha	hha00401	Novobiocin biosynthesis	2	2	2	2	Biosynthesis of Other Secondary Metabolites
hha	hha00410	beta-Alanine metabolism	5	5	4	5	Metabolism of Other Amino Acids
hha	hha00450	Selenocompound metabolism	7	6	4	6	Metabolism of Other Amino Acids
hha	hha00460	Cyanoamino acid metabolism	4	2	2	2	Metabolism of Other Amino Acids
hha	hha00471	D-Glutamine and D-glutamate metabolism	2	2	2	2	Metabolism of Other Amino Acids
hha	hha00472	D-Arginine and D-ornithine metabolism	2	1	0	1	Metabolism of Other Amino Acids
hha	hha00473	D-Alanine metabolism	3	4	3	3	Metabolism of Other Amino Acids
hha	hha00480	Glutathione metabolism	11	9	5	9	Metabolism of Other Amino Acids
hha	hha00500	Starch and sucrose metabolism	12	13	2	12	Carbohydrate Metabolism
hha	hha00520	Amino sugar and nucleotide sugar metabolism	19	20	11	16	Carbohydrate Metabolism
hha	hha00521	Streptomycin biosynthesis	3	3	2	3	Biosynthesis of Other Secondary Metabolites
hha	hha00540	Lipopolysaccharide biosynthesis	16	16	4	13	Glycan Biosynthesis and Metabolism
hha	hha00550	Peptidoglycan biosynthesis	13	13	5	10	Glycan Biosynthesis and Metabolism
hha	hha00561	Glycerolipid metabolism	3	5	3	3	Lipid Metabolism
hha	hha00562	Inositol phosphate metabolism	4	2	2	2	Carbohydrate Metabolism
hha	hha00564	Glycerophospholipid metabolism	11	13	6	11	Lipid Metabolism
hha	hha00620	Pyruvate metabolism	22	27	5	21	Carbohydrate Metabolism
hha	hha00625	Chloroalkane and chloroalkene degradation	4	5	3	3	Biodegradation and Metabolism
hha	hha00626	Naphthalene degradation	2	1	1	1	Biodegradation and Metabolism
hha	hha00627	Aminobenzoate degradation	3	3	3	3	Biodegradation and Metabolism
hha	hha00630	Glyoxylate and dicarboxylate metabolism	17	22	6	14	Carbohydrate Metabolism
hha	hha00640	Propanoate metabolism	11	15	5	11	Carbohydrate Metabolism
hha	hha00650	Butanoate metabolism	10	21	7	10	Carbohydrate Metabolism
hha	hha00660	C5-Branched dibasic acid metabolism	3	6	1	3	Carbohydrate Metabolism
hha	hha00670	One carbon pool by folate	16	11	1	11	Metabolism of Cofactors and Vitamins
hha	hha00680	Methane metabolism	20	23	8	20	Energy Metabolism
hha	hha00710	Carbon fixation in photosynthetic organisms	16	16	7	14	Energy Metabolism
hha	hha00730	Thiamine metabolism	9	7	3	5	Metabolism of Cofactors and Vitamins
hha	hha00740	Riboflavin metabolism	8	5	1	5	Metabolism of Cofactors and Vitamins
hha	hha00750	Vitamin B6 metabolism	8	5	2	5	Metabolism of Cofactors and Vitamins
hha	hha00760	Nicotinate and nicotinamide metabolism	12	12	3	10	Metabolism of Cofactors and Vitamins
hha	hha00770	Pantothenate and CoA biosynthesis	15	13	6	12	Metabolism of Cofactors and Vitamins
hha	hha00780	Biotin metabolism	6	5	1	5	Metabolism of Cofactors and Vitamins
hha	hha00785	Lipoic acid metabolism	4	2	2	2	Metabolism of Cofactors and Vitamins
hha	hha00790	Folate biosynthesis	16	13	5	10	Metabolism of Cofactors and Vitamins
hha	hha00860	Porphyrin and chlorophyll metabolism	56	52	14	36	Metabolism of Cofactors and Vitamins
hha	hha00900	Terpenoid backbone biosynthesis	16	14	5	14	Metabolism of Terpenoids and Polyketides
hha	hha00906	Carotenoid biosynthesis	22	6	2	3	Metabolism of Terpenoids and Polyketides
hha	hha00910	Nitrogen metabolism	13	18	6	12	Energy Metabolism
hha	hha00920	Sulfur metabolism	6	8	4	7	Energy Metabolism
hha	hha00970	Aminoacyl-tRNA biosynthesis	22	27	20	20	Genetic Information Processing; Translation
ilo	ilo00010	Glycolysis / Gluconeogenesis	21	20	5	19	Carbohydrate Metabolism
ilo	ilo00020	Citrate cycle (TCA cycle)	18	21	5	14	Carbohydrate Metabolism
ilo	ilo00030	Pentose phosphate pathway	14	12	1	12	Carbohydrate Metabolism
ilo	ilo00040	Pentose and glucuronate interconversions	4	4	4	4	Carbohydrate Metabolism
ilo	ilo00051	Fructose and mannose metabolism	5	4	3	4	Carbohydrate Metabolism
ilo	ilo00052	Galactose metabolism	4	4	3	4	Carbohydrate Metabolism
ilo	ilo00053	Ascorbate and aldarate metabolism	2	2	1	2	Carbohydrate Metabolism
ilo	ilo00061	Fatty acid biosynthesis	28	15	2	9	Lipid Metabolism
ilo	ilo00071	Fatty acid metabolism	34	13	4	10	Lipid Metabolism
ilo	ilo00072	Synthesis and degradation of ketone bodies	2	2	2	2	Lipid Metabolism
ilo	ilo00130	Ubiquinone and other terpenoid-quinone biosynthesis	12	10	3	7	Metabolism of Cofactors and Vitamins
ilo	ilo00190	Oxidative phosphorylation	0	0	0	0	Energy Metabolism
ilo	ilo00230	Purine metabolism	72	52	7	37	Nucleotide Metabolism
ilo	ilo00240	Pyrimidine metabolism	43	39	7	23	Nucleotide Metabolism
ilo	ilo00250	Alanine, aspartate and glutamate metabolism	24	26	6	23	Amino Acid Metabolism
ilo	ilo00260	Glycine, serine and threonine metabolism	20	19	6	18	Amino Acid Metabolism
ilo	ilo00270	Cysteine and methionine metabolism	22	16	8	15	Amino Acid Metabolism
ilo	ilo00280	Valine, leucine and isoleucine degradation	28	23	7	16	Amino Acid Metabolism
ilo	ilo00281	Geraniol degradation	8	12	2	6	Metabolism of Terpenoids and Polyketides
ilo	ilo00290	Valine, leucine and isoleucine biosynthesis	12	6	6	6	Amino Acid Metabolism
ilo	ilo00300	Lysine biosynthesis	15	15	6	15	Amino Acid Metabolism
ilo	ilo00310	Lysine degradation	8	10	4	8	Amino Acid Metabolism
ilo	ilo00330	Arginine and proline metabolism	34	27	9	25	Amino Acid Metabolism
ilo	ilo00340	Histidine metabolism	14	13	2	11	Amino Acid Metabolism
ilo	ilo00350	Tyrosine metabolism	6	8	2	7	Amino Acid Metabolism
ilo	ilo00360	Phenylalanine metabolism	4	5	3	4	Amino Acid Metabolism
ilo	ilo00362	Benzoate degradation	4	6	4	4	Biodegradation and Metabolism
ilo	ilo00380	Tryptophan metabolism	12	13	5	10	Amino Acid Metabolism
ilo	ilo00400	Phenylalanine, tyrosine and tryptophan biosynthesis	21	18	4	15	Amino Acid Metabolism
ilo	ilo00401	Novobiocin biosynthesis	2	2	2	2	Biosynthesis of Other Secondary Metabolites
ilo	ilo00410	beta-Alanine metabolism	4	7	3	5	Metabolism of Other Amino Acids
ilo	ilo00430	Taurine and hypotaurine metabolism	4	4	1	3	Metabolism of Other Amino Acids
ilo	ilo00440	Phosphonate and phosphinate metabolism	2	2	2	2	Metabolism of Other Amino Acids
ilo	ilo00450	Selenocompound metabolism	7	5	2	5	Metabolism of Other Amino Acids
ilo	ilo00460	Cyanoamino acid metabolism	5	5	4	4	Metabolism of Other Amino Acids
ilo	ilo00471	D-Glutamine and D-glutamate metabolism	5	4	3	4	Metabolism of Other Amino Acids
ilo	ilo00473	D-Alanine metabolism	2	2	2	2	Metabolism of Other Amino Acids
ilo	ilo00480	Glutathione metabolism	10	9	3	7	Metabolism of Other Amino Acids
ilo	ilo00500	Starch and sucrose metabolism	4	4	2	4	Carbohydrate Metabolism
ilo	ilo00520	Amino sugar and nucleotide sugar metabolism	16	15	9	14	Carbohydrate Metabolism
ilo	ilo00521	Streptomycin biosynthesis	4	4	2	4	Biosynthesis of Other Secondary Metabolites
ilo	ilo00523	Polyketide sugar unit biosynthesis	2	2	1	2	Metabolism of Terpenoids and Polyketides
ilo	ilo00540	Lipopolysaccharide biosynthesis	12	11	3	10	Glycan Biosynthesis and Metabolism
ilo	ilo00550	Peptidoglycan biosynthesis	13	10	5	10	Glycan Biosynthesis and Metabolism
ilo	ilo00561	Glycerolipid metabolism	4	7	3	4	Lipid Metabolism
ilo	ilo00562	Inositol phosphate metabolism	7	5	5	5	Carbohydrate Metabolism
ilo	ilo00564	Glycerophospholipid metabolism	21	17	6	13	Lipid Metabolism
ilo	ilo00592	alpha-Linolenic acid metabolism	4	3	2	2	Lipid Metabolism
ilo	ilo00620	Pyruvate metabolism	19	23	3	18	Carbohydrate Metabolism
ilo	ilo00625	Chloroalkane and chloroalkene degradation	6	4	3	4	Biodegradation and Metabolism
ilo	ilo00626	Naphthalene degradation	7	7	3	4	Biodegradation and Metabolism
ilo	ilo00627	Aminobenzoate degradation	2	5	2	2	Biodegradation and Metabolism
ilo	ilo00630	Glyoxylate and dicarboxylate metabolism	10	11	4	8	Carbohydrate Metabolism
ilo	ilo00640	Propanoate metabolism	11	17	6	12	Carbohydrate Metabolism
ilo	ilo00643	Styrene degradation	2	2	1	2	Biodegradation and Metabolism
ilo	ilo00650	Butanoate metabolism	13	16	5	11	Carbohydrate Metabolism
ilo	ilo00660	C5-Branched dibasic acid metabolism	2	3	1	2	Carbohydrate Metabolism
ilo	ilo00670	One carbon pool by folate	14	10	1	10	Metabolism of Cofactors and Vitamins
ilo	ilo00680	Methane metabolism	17	17	7	16	Energy Metabolism
ilo	ilo00730	Thiamine metabolism	12	10	5	6	Metabolism of Cofactors and Vitamins
ilo	ilo00740	Riboflavin metabolism	9	6	1	6	Metabolism of Cofactors and Vitamins
ilo	ilo00750	Vitamin B6 metabolism	9	6	3	6	Metabolism of Cofactors and Vitamins
ilo	ilo00760	Nicotinate and nicotinamide metabolism	16	13	2	12	Metabolism of Cofactors and Vitamins
ilo	ilo00770	Pantothenate and CoA biosynthesis	13	10	5	10	Metabolism of Cofactors and Vitamins
ilo	ilo00780	Biotin metabolism	6	5	1	5	Metabolism of Cofactors and Vitamins
ilo	ilo00785	Lipoic acid metabolism	6	3	3	3	Metabolism of Cofactors and Vitamins
ilo	ilo00790	Folate biosynthesis	13	13	4	9	Metabolism of Cofactors and Vitamins
ilo	ilo00860	Porphyrin and chlorophyll metabolism	15	15	4	13	Metabolism of Cofactors and Vitamins
ilo	ilo00900	Terpenoid backbone biosynthesis	13	11	3	11	Metabolism of Terpenoids and Polyketides
ilo	ilo00903	Limonene and pinene degradation	4	6	3	4	Metabolism of Terpenoids and Polyketides
ilo	ilo00910	Nitrogen metabolism	15	16	1	14	Energy Metabolism
ilo	ilo00920	Sulfur metabolism	4	5	4	4	Energy Metabolism
ilo	ilo00930	Caprolactam degradation	2	4	2	2	Biodegradation and Metabolism
ilo	ilo00970	Aminoacyl-tRNA biosynthesis	24	25	21	22	Genetic Information Processing; Translation
lpn	lpn00010	Glycolysis / Gluconeogenesis	20	19	7	16	Carbohydrate Metabolism
lpn	lpn00020	Citrate cycle (TCA cycle)	18	23	4	14	Carbohydrate Metabolism
lpn	lpn00030	Pentose phosphate pathway	16	14	2	13	Carbohydrate Metabolism
lpn	lpn00040	Pentose and glucuronate interconversions	3	3	3	3	Carbohydrate Metabolism
lpn	lpn00051	Fructose and mannose metabolism	7	7	3	6	Carbohydrate Metabolism
lpn	lpn00052	Galactose metabolism	2	2	1	2	Carbohydrate Metabolism
lpn	lpn00053	Ascorbate and aldarate metabolism	3	2	1	2	Carbohydrate Metabolism
lpn	lpn00061	Fatty acid biosynthesis	36	17	1	9	Lipid Metabolism
lpn	lpn00071	Fatty acid metabolism	37	16	5	13	Lipid Metabolism
lpn	lpn00072	Synthesis and degradation of ketone bodies	4	5	4	4	Lipid Metabolism
lpn	lpn00121	Secondary bile acid biosynthesis	0	0	0	0	Lipid Metabolism
lpn	lpn00130	Ubiquinone and other terpenoid-quinone biosynthesis	11	9	2	6	Metabolism of Cofactors and Vitamins
lpn	lpn00190	Oxidative phosphorylation	0	0	0	0	Energy Metabolism
lpn	lpn00230	Purine metabolism	67	58	6	37	Nucleotide Metabolism
lpn	lpn00240	Pyrimidine metabolism	50	39	5	26	Nucleotide Metabolism
lpn	lpn00250	Alanine, aspartate and glutamate metabolism	19	21	6	19	Amino Acid Metabolism
lpn	lpn00260	Glycine, serine and threonine metabolism	17	19	9	17	Amino Acid Metabolism
lpn	lpn00270	Cysteine and methionine metabolism	14	10	7	9	Amino Acid Metabolism
lpn	lpn00280	Valine, leucine and isoleucine degradation	26	19	8	17	Amino Acid Metabolism
lpn	lpn00281	Geraniol degradation	9	9	2	6	Metabolism of Terpenoids and Polyketides
lpn	lpn00290	Valine, leucine and isoleucine biosynthesis	7	7	5	5	Amino Acid Metabolism
lpn	lpn00300	Lysine biosynthesis	10	9	3	9	Amino Acid Metabolism
lpn	lpn00310	Lysine degradation	8	9	4	8	Amino Acid Metabolism
lpn	lpn00330	Arginine and proline metabolism	31	26	13	24	Amino Acid Metabolism
lpn	lpn00340	Histidine metabolism	16	16	3	13	Amino Acid Metabolism
lpn	lpn00350	Tyrosine metabolism	9	10	4	8	Amino Acid Metabolism
lpn	lpn00360	Phenylalanine metabolism	8	10	4	8	Amino Acid Metabolism
lpn	lpn00361	Chlorocyclohexane and chlorobenzene degradation	7	2	2	2	Biodegradation and Metabolism
lpn	lpn00362	Benzoate degradation	9	8	6	7	Biodegradation and Metabolism
lpn	lpn00363	Bisphenol degradation	2	3	2	2	Biodegradation and Metabolism
lpn	lpn00364	Fluorobenzoate degradation	2	1	1	1	Biodegradation and Metabolism
lpn	lpn00380	Tryptophan metabolism	13	15	9	12	Amino Acid Metabolism
lpn	lpn00400	Phenylalanine, tyrosine and tryptophan biosynthesis	19	20	7	15	Amino Acid Metabolism
lpn	lpn00401	Novobiocin biosynthesis	1	1	1	1	Biosynthesis of Other Secondary Metabolites
lpn	lpn00410	beta-Alanine metabolism	6	7	2	7	Metabolism of Other Amino Acids
lpn	lpn00430	Taurine and hypotaurine metabolism	4	4	2	4	Metabolism of Other Amino Acids
lpn	lpn00450	Selenocompound metabolism	6	4	4	4	Metabolism of Other Amino Acids
lpn	lpn00460	Cyanoamino acid metabolism	8	6	5	5	Metabolism of Other Amino Acids
lpn	lpn00471	D-Glutamine and D-glutamate metabolism	5	4	3	4	Metabolism of Other Amino Acids
lpn	lpn00472	D-Arginine and D-ornithine metabolism	2	1	0	1	Metabolism of Other Amino Acids
lpn	lpn00473	D-Alanine metabolism	3	3	3	3	Metabolism of Other Amino Acids
lpn	lpn00480	Glutathione metabolism	11	10	3	8	Metabolism of Other Amino Acids
lpn	lpn00500	Starch and sucrose metabolism	6	6	2	5	Carbohydrate Metabolism
lpn	lpn00520	Amino sugar and nucleotide sugar metabolism	13	11	6	11	Carbohydrate Metabolism
lpn	lpn00521	Streptomycin biosynthesis	7	7	5	7	Biosynthesis of Other Secondary Metabolites
lpn	lpn00523	Polyketide sugar unit biosynthesis	4	4	2	4	Metabolism of Terpenoids and Polyketides
lpn	lpn00540	Lipopolysaccharide biosynthesis	14	19	5	12	Glycan Biosynthesis and Metabolism
lpn	lpn00550	Peptidoglycan biosynthesis	12	9	5	9	Glycan Biosynthesis and Metabolism
lpn	lpn00561	Glycerolipid metabolism	4	5	3	4	Lipid Metabolism
lpn	lpn00562	Inositol phosphate metabolism	9	7	4	7	Carbohydrate Metabolism
lpn	lpn00564	Glycerophospholipid metabolism	15	17	6	14	Lipid Metabolism
lpn	lpn00592	alpha-Linolenic acid metabolism	3	1	1	1	Lipid Metabolism
lpn	lpn00600	Sphingolipid metabolism	2	1	1	1	Lipid Metabolism
lpn	lpn00620	Pyruvate metabolism	20	28	2	19	Carbohydrate Metabolism
lpn	lpn00622	Xylene degradation	2	1	1	1	Biodegradation and Metabolism
lpn	lpn00623	Toluene degradation	6	6	3	3	Biodegradation and Metabolism
lpn	lpn00624	Polycyclic aromatic hydrocarbon degradation	4	3	2	2	Biodegradation and Metabolism
lpn	lpn00625	Chloroalkane and chloroalkene degradation	6	4	3	3	Biodegradation and Metabolism
lpn	lpn00626	Naphthalene degradation	11	6	3	4	Biodegradation and Metabolism
lpn	lpn00627	Aminobenzoate degradation	8	8	7	7	Biodegradation and Metabolism
lpn	lpn00630	Glyoxylate and dicarboxylate metabolism	11	13	7	10	Carbohydrate Metabolism
lpn	lpn00640	Propanoate metabolism	17	22	7	18	Carbohydrate Metabolism
lpn	lpn00643	Styrene degradation	5	5	3	4	Biodegradation and Metabolism
lpn	lpn00650	Butanoate metabolism	18	29	6	17	Carbohydrate Metabolism
lpn	lpn00670	One carbon pool by folate	14	9	1	9	Metabolism of Cofactors and Vitamins
lpn	lpn00680	Methane metabolism	15	15	7	14	Energy Metabolism
lpn	lpn00730	Thiamine metabolism	11	8	5	7	Metabolism of Cofactors and Vitamins
lpn	lpn00740	Riboflavin metabolism	9	6	1	6	Metabolism of Cofactors and Vitamins
lpn	lpn00750	Vitamin B6 metabolism	9	7	2	6	Metabolism of Cofactors and Vitamins
lpn	lpn00760	Nicotinate and nicotinamide metabolism	12	12	3	10	Metabolism of Cofactors and Vitamins
lpn	lpn00770	Pantothenate and CoA biosynthesis	11	8	6	8	Metabolism of Cofactors and Vitamins
lpn	lpn00780	Biotin metabolism	6	5	1	5	Metabolism of Cofactors and Vitamins
lpn	lpn00785	Lipoic acid metabolism	4	2	2	2	Metabolism of Cofactors and Vitamins
lpn	lpn00790	Folate biosynthesis	17	9	4	9	Metabolism of Cofactors and Vitamins
lpn	lpn00860	Porphyrin and chlorophyll metabolism	15	14	4	13	Metabolism of Cofactors and Vitamins
lpn	lpn00900	Terpenoid backbone biosynthesis	9	9	3	8	Metabolism of Terpenoids and Polyketides
lpn	lpn00903	Limonene and pinene degradation	5	5	4	5	Metabolism of Terpenoids and Polyketides
lpn	lpn00910	Nitrogen metabolism	12	15	6	12	Energy Metabolism
lpn	lpn00920	Sulfur metabolism	2	2	2	2	Energy Metabolism
lpn	lpn00930	Caprolactam degradation	2	2	2	2	Biodegradation and Metabolism
lpn	lpn00970	Aminoacyl-tRNA biosynthesis	24	27	21	22	Genetic Information Processing; Translation
maq	maq00010	Glycolysis / Gluconeogenesis	22	27	5	18	Carbohydrate Metabolism
maq	maq00020	Citrate cycle (TCA cycle)	16	20	6	12	Carbohydrate Metabolism
maq	maq00030	Pentose phosphate pathway	16	17	1	14	Carbohydrate Metabolism
maq	maq00040	Pentose and glucuronate interconversions	5	7	5	5	Carbohydrate Metabolism
maq	maq00051	Fructose and mannose metabolism	9	12	5	9	Carbohydrate Metabolism
maq	maq00052	Galactose metabolism	5	6	4	5	Carbohydrate Metabolism
maq	maq00053	Ascorbate and aldarate metabolism	3	5	2	3	Carbohydrate Metabolism
maq	maq00061	Fatty acid biosynthesis	36	15	1	10	Lipid Metabolism
maq	maq00071	Fatty acid metabolism	37	32	5	12	Lipid Metabolism
maq	maq00072	Synthesis and degradation of ketone bodies	3	7	3	3	Lipid Metabolism
maq	maq00130	Ubiquinone and other terpenoid-quinone biosynthesis	13	10	2	7	Metabolism of Cofactors and Vitamins
maq	maq00190	Oxidative phosphorylation	0	0	0	0	Energy Metabolism
maq	maq00230	Purine metabolism	65	64	9	36	Nucleotide Metabolism
maq	maq00240	Pyrimidine metabolism	36	41	5	20	Nucleotide Metabolism
maq	maq00250	Alanine, aspartate and glutamate metabolism	23	25	6	22	Amino Acid Metabolism
maq	maq00260	Glycine, serine and threonine metabolism	22	27	7	21	Amino Acid Metabolism
maq	maq00270	Cysteine and methionine metabolism	33	26	5	22	Amino Acid Metabolism
maq	maq00280	Valine, leucine and isoleucine degradation	31	39	6	18	Amino Acid Metabolism
maq	maq00281	Geraniol degradation	12	22	1	8	Metabolism of Terpenoids and Polyketides
maq	maq00290	Valine, leucine and isoleucine biosynthesis	27	22	5	14	Amino Acid Metabolism
maq	maq00300	Lysine biosynthesis	14	16	5	15	Amino Acid Metabolism
maq	maq00310	Lysine degradation	7	21	3	7	Amino Acid Metabolism
maq	maq00330	Arginine and proline metabolism	39	42	11	32	Amino Acid Metabolism
maq	maq00340	Histidine metabolism	10	13	3	9	Amino Acid Metabolism
maq	maq00350	Tyrosine metabolism	3	7	2	4	Amino Acid Metabolism
maq	maq00360	Phenylalanine metabolism	6	8	4	5	Amino Acid Metabolism
maq	maq00361	Chlorocyclohexane and chlorobenzene degradation	4	1	1	1	Biodegradation and Metabolism
maq	maq00362	Benzoate degradation	6	17	6	5	Biodegradation and Metabolism
maq	maq00363	Bisphenol degradation	4	1	1	1	Biodegradation and Metabolism
maq	maq00380	Tryptophan metabolism	11	26	7	10	Amino Acid Metabolism
maq	maq00400	Phenylalanine, tyrosine and tryptophan biosynthesis	20	20	4	14	Amino Acid Metabolism
maq	maq00401	Novobiocin biosynthesis	2	3	2	2	Biosynthesis of Other Secondary Metabolites
maq	maq00410	beta-Alanine metabolism	7	21	4	8	Metabolism of Other Amino Acids
maq	maq00430	Taurine and hypotaurine metabolism	5	4	2	4	Metabolism of Other Amino Acids
maq	maq00440	Phosphonate and phosphinate metabolism	2	2	2	2	Metabolism of Other Amino Acids
maq	maq00450	Selenocompound metabolism	10	12	3	9	Metabolism of Other Amino Acids
maq	maq00460	Cyanoamino acid metabolism	8	7	5	5	Metabolism of Other Amino Acids
maq	maq00471	D-Glutamine and D-glutamate metabolism	3	3	3	3	Metabolism of Other Amino Acids
maq	maq00473	D-Alanine metabolism	2	2	2	2	Metabolism of Other Amino Acids
maq	maq00480	Glutathione metabolism	15	15	4	11	Metabolism of Other Amino Acids
maq	maq00500	Starch and sucrose metabolism	12	13	2	12	Carbohydrate Metabolism
maq	maq00520	Amino sugar and nucleotide sugar metabolism	20	20	10	19	Carbohydrate Metabolism
maq	maq00521	Streptomycin biosynthesis	7	9	4	7	Biosynthesis of Other Secondary Metabolites
maq	maq00523	Polyketide sugar unit biosynthesis	4	5	2	4	Metabolism of Terpenoids and Polyketides
maq	maq00540	Lipopolysaccharide biosynthesis	17	17	4	14	Glycan Biosynthesis and Metabolism
maq	maq00550	Peptidoglycan biosynthesis	13	10	5	10	Glycan Biosynthesis and Metabolism
maq	maq00561	Glycerolipid metabolism	5	11	4	5	Lipid Metabolism
maq	maq00562	Inositol phosphate metabolism	5	4	3	3	Carbohydrate Metabolism
maq	maq00564	Glycerophospholipid metabolism	17	27	6	14	Lipid Metabolism
maq	maq00590	Arachidonic acid metabolism	3	3	2	2	Lipid Metabolism
maq	maq00592	alpha-Linolenic acid metabolism	4	3	2	2	Lipid Metabolism
maq	maq00620	Pyruvate metabolism	27	43	3	24	Carbohydrate Metabolism
maq	maq00621	Dioxin degradation	2	2	2	1	Biodegradation and Metabolism
maq	maq00625	Chloroalkane and chloroalkene degradation	8	8	2	4	Biodegradation and Metabolism
maq	maq00626	Naphthalene degradation	3	8	2	3	Biodegradation and Metabolism
maq	maq00627	Aminobenzoate degradation	9	15	6	6	Biodegradation and Metabolism
maq	maq00630	Glyoxylate and dicarboxylate metabolism	20	28	7	17	Carbohydrate Metabolism
maq	maq00633	Nitrotoluene degradation	2	1	1	1	Biodegradation and Metabolism
maq	maq00640	Propanoate metabolism	15	35	6	16	Carbohydrate Metabolism
maq	maq00642	Ethylbenzene degradation	2	2	2	2	Biodegradation and Metabolism
maq	maq00643	Styrene degradation	3	4	2	2	Biodegradation and Metabolism
maq	maq00650	Butanoate metabolism	18	38	7	17	Carbohydrate Metabolism
maq	maq00660	C5-Branched dibasic acid metabolism	3	10	1	3	Carbohydrate Metabolism
maq	maq00670	One carbon pool by folate	15	12	1	11	Metabolism of Cofactors and Vitamins
maq	maq00680	Methane metabolism	21	23	9	21	Energy Metabolism
maq	maq00730	Thiamine metabolism	10	9	4	6	Metabolism of Cofactors and Vitamins
maq	maq00740	Riboflavin metabolism	8	6	2	6	Metabolism of Cofactors and Vitamins
maq	maq00750	Vitamin B6 metabolism	9	6	2	6	Metabolism of Cofactors and Vitamins
maq	maq00760	Nicotinate and nicotinamide metabolism	12	14	2	9	Metabolism of Cofactors and Vitamins
maq	maq00770	Pantothenate and CoA biosynthesis	15	18	5	12	Metabolism of Cofactors and Vitamins
maq	maq00780	Biotin metabolism	6	5	1	5	Metabolism of Cofactors and Vitamins
maq	maq00785	Lipoic acid metabolism	4	2	2	2	Metabolism of Cofactors and Vitamins
maq	maq00790	Folate biosynthesis	19	14	4	10	Metabolism of Cofactors and Vitamins
maq	maq00860	Porphyrin and chlorophyll metabolism	30	26	9	22	Metabolism of Cofactors and Vitamins
maq	maq00900	Terpenoid backbone biosynthesis	14	15	3	11	Metabolism of Terpenoids and Polyketides
maq	maq00903	Limonene and pinene degradation	5	14	3	4	Metabolism of Terpenoids and Polyketides
maq	maq00910	Nitrogen metabolism	18	30	8	17	Energy Metabolism
maq	maq00920	Sulfur metabolism	9	13	5	9	Energy Metabolism
maq	maq00930	Caprolactam degradation	4	12	3	3	Biodegradation and Metabolism
maq	maq00970	Aminoacyl-tRNA biosynthesis	23	26	21	21	Genetic Information Processing; Translation
mca	mca00010	Glycolysis / Gluconeogenesis	22	22	8	19	Carbohydrate Metabolism
mca	mca00020	Citrate cycle (TCA cycle)	15	16	6	12	Carbohydrate Metabolism
mca	mca00030	Pentose phosphate pathway	17	22	1	16	Carbohydrate Metabolism
mca	mca00040	Pentose and glucuronate interconversions	6	8	6	7	Carbohydrate Metabolism
mca	mca00051	Fructose and mannose metabolism	9	8	3	7	Carbohydrate Metabolism
mca	mca00052	Galactose metabolism	7	9	6	8	Carbohydrate Metabolism
mca	mca00061	Fatty acid biosynthesis	36	14	1	10	Lipid Metabolism
mca	mca00071	Fatty acid metabolism	2	3	1	2	Lipid Metabolism
mca	mca00100	Steroid biosynthesis	5	3	2	3	Lipid Metabolism
mca	mca00130	Ubiquinone and other terpenoid-quinone biosynthesis	11	11	2	6	Metabolism of Cofactors and Vitamins
mca	mca00190	Oxidative phosphorylation	0	0	0	0	Energy Metabolism
mca	mca00230	Purine metabolism	64	54	8	38	Nucleotide Metabolism
mca	mca00240	Pyrimidine metabolism	40	40	7	22	Nucleotide Metabolism
mca	mca00250	Alanine, aspartate and glutamate metabolism	18	22	11	17	Amino Acid Metabolism
mca	mca00260	Glycine, serine and threonine metabolism	17	16	5	14	Amino Acid Metabolism
mca	mca00270	Cysteine and methionine metabolism	31	28	6	23	Amino Acid Metabolism
mca	mca00280	Valine, leucine and isoleucine degradation	4	2	2	2	Amino Acid Metabolism
mca	mca00290	Valine, leucine and isoleucine biosynthesis	23	14	7	11	Amino Acid Metabolism
mca	mca00300	Lysine biosynthesis	15	15	6	15	Amino Acid Metabolism
mca	mca00310	Lysine degradation	3	3	2	3	Amino Acid Metabolism
mca	mca00311	Penicillin and cephalosporin biosynthesis	2	2	2	2	Biosynthesis of Other Secondary Metabolites
mca	mca00330	Arginine and proline metabolism	28	26	15	24	Amino Acid Metabolism
mca	mca00340	Histidine metabolism	10	12	2	9	Amino Acid Metabolism
mca	mca00350	Tyrosine metabolism	3	4	2	3	Amino Acid Metabolism
mca	mca00360	Phenylalanine metabolism	5	4	3	3	Amino Acid Metabolism
mca	mca00363	Bisphenol degradation	4	1	1	1	Biodegradation and Metabolism
mca	mca00380	Tryptophan metabolism	4	4	4	4	Amino Acid Metabolism
mca	mca00400	Phenylalanine, tyrosine and tryptophan biosynthesis	19	18	6	15	Amino Acid Metabolism
mca	mca00401	Novobiocin biosynthesis	2	2	2	2	Biosynthesis of Other Secondary Metabolites
mca	mca00410	beta-Alanine metabolism	3	4	3	3	Metabolism of Other Amino Acids
mca	mca00430	Taurine and hypotaurine metabolism	3	3	1	3	Metabolism of Other Amino Acids
mca	mca00450	Selenocompound metabolism	8	8	4	8	Metabolism of Other Amino Acids
mca	mca00460	Cyanoamino acid metabolism	7	4	3	4	Metabolism of Other Amino Acids
mca	mca00471	D-Glutamine and D-glutamate metabolism	3	3	3	3	Metabolism of Other Amino Acids
mca	mca00472	D-Arginine and D-ornithine metabolism	2	1	0	1	Metabolism of Other Amino Acids
mca	mca00473	D-Alanine metabolism	3	3	3	3	Metabolism of Other Amino Acids
mca	mca00480	Glutathione metabolism	13	12	5	9	Metabolism of Other Amino Acids
mca	mca00500	Starch and sucrose metabolism	15	15	3	13	Carbohydrate Metabolism
mca	mca00520	Amino sugar and nucleotide sugar metabolism	20	19	7	18	Carbohydrate Metabolism
mca	mca00521	Streptomycin biosynthesis	7	10	4	8	Biosynthesis of Other Secondary Metabolites
mca	mca00523	Polyketide sugar unit biosynthesis	4	5	2	4	Metabolism of Terpenoids and Polyketides
mca	mca00540	Lipopolysaccharide biosynthesis	15	14	3	13	Glycan Biosynthesis and Metabolism
mca	mca00550	Peptidoglycan biosynthesis	13	10	5	10	Glycan Biosynthesis and Metabolism
mca	mca00561	Glycerolipid metabolism	4	7	4	4	Lipid Metabolism
mca	mca00562	Inositol phosphate metabolism	4	3	2	2	Carbohydrate Metabolism
mca	mca00564	Glycerophospholipid metabolism	12	14	7	11	Lipid Metabolism
mca	mca00590	Arachidonic acid metabolism	3	2	2	2	Lipid Metabolism
mca	mca00620	Pyruvate metabolism	19	22	5	18	Carbohydrate Metabolism
mca	mca00625	Chloroalkane and chloroalkene degradation	5	7	4	4	Biodegradation and Metabolism
mca	mca00626	Naphthalene degradation	2	1	1	1	Biodegradation and Metabolism
mca	mca00627	Aminobenzoate degradation	7	4	4	4	Biodegradation and Metabolism
mca	mca00630	Glyoxylate and dicarboxylate metabolism	11	22	6	10	Carbohydrate Metabolism
mca	mca00633	Nitrotoluene degradation	3	3	2	2	Biodegradation and Metabolism
mca	mca00640	Propanoate metabolism	6	9	4	6	Carbohydrate Metabolism
mca	mca00650	Butanoate metabolism	5	10	3	5	Carbohydrate Metabolism
mca	mca00660	C5-Branched dibasic acid metabolism	5	9	3	5	Carbohydrate Metabolism
mca	mca00670	One carbon pool by folate	15	11	1	11	Metabolism of Cofactors and Vitamins
mca	mca00680	Methane metabolism	28	55	9	27	Energy Metabolism
mca	mca00710	Carbon fixation in photosynthetic organisms	15	17	4	13	Energy Metabolism
mca	mca00730	Thiamine metabolism	10	11	4	7	Metabolism of Cofactors and Vitamins
mca	mca00740	Riboflavin metabolism	10	8	1	7	Metabolism of Cofactors and Vitamins
mca	mca00750	Vitamin B6 metabolism	4	4	1	4	Metabolism of Cofactors and Vitamins
mca	mca00760	Nicotinate and nicotinamide metabolism	12	14	3	10	Metabolism of Cofactors and Vitamins
mca	mca00770	Pantothenate and CoA biosynthesis	16	15	5	13	Metabolism of Cofactors and Vitamins
mca	mca00780	Biotin metabolism	6	5	1	5	Metabolism of Cofactors and Vitamins
mca	mca00785	Lipoic acid metabolism	4	2	2	2	Metabolism of Cofactors and Vitamins
mca	mca00790	Folate biosynthesis	20	16	4	11	Metabolism of Cofactors and Vitamins
mca	mca00860	Porphyrin and chlorophyll metabolism	38	31	11	25	Metabolism of Cofactors and Vitamins
mca	mca00900	Terpenoid backbone biosynthesis	12	10	3	10	Metabolism of Terpenoids and Polyketides
mca	mca00903	Limonene and pinene degradation	2	1	1	1	Metabolism of Terpenoids and Polyketides
mca	mca00910	Nitrogen metabolism	14	24	8	13	Energy Metabolism
mca	mca00920	Sulfur metabolism	8	12	4	9	Energy Metabolism
mca	mca00970	Aminoacyl-tRNA biosynthesis	22	26	20	20	Genetic Information Processing; Translation
msu	msu00010	Glycolysis / Gluconeogenesis	23	24	6	21	Carbohydrate Metabolism
msu	msu00020	Citrate cycle (TCA cycle)	17	17	6	13	Carbohydrate Metabolism
msu	msu00030	Pentose phosphate pathway	21	23	2	18	Carbohydrate Metabolism
msu	msu00040	Pentose and glucuronate interconversions	23	24	8	21	Carbohydrate Metabolism
msu	msu00051	Fructose and mannose metabolism	18	27	4	15	Carbohydrate Metabolism
msu	msu00052	Galactose metabolism	18	10	5	9	Carbohydrate Metabolism
msu	msu00053	Ascorbate and aldarate metabolism	12	14	2	10	Carbohydrate Metabolism
msu	msu00061	Fatty acid biosynthesis	36	11	2	9	Lipid Metabolism
msu	msu00071	Fatty acid metabolism	3	6	2	5	Lipid Metabolism
msu	msu00130	Ubiquinone and other terpenoid-quinone biosynthesis	8	7	2	7	Metabolism of Cofactors and Vitamins
msu	msu00190	Oxidative phosphorylation	0	0	0	0	Energy Metabolism
msu	msu00230	Purine metabolism	75	54	11	40	Nucleotide Metabolism
msu	msu00240	Pyrimidine metabolism	46	41	5	26	Nucleotide Metabolism
msu	msu00250	Alanine, aspartate and glutamate metabolism	14	16	8	14	Amino Acid Metabolism
msu	msu00260	Glycine, serine and threonine metabolism	18	20	7	17	Amino Acid Metabolism
msu	msu00270	Cysteine and methionine metabolism	27	19	8	17	Amino Acid Metabolism
msu	msu00280	Valine, leucine and isoleucine degradation	5	3	3	3	Amino Acid Metabolism
msu	msu00290	Valine, leucine and isoleucine biosynthesis	24	18	6	12	Amino Acid Metabolism
msu	msu00300	Lysine biosynthesis	14	17	5	14	Amino Acid Metabolism
msu	msu00310	Lysine degradation	3	3	2	3	Amino Acid Metabolism
msu	msu00330	Arginine and proline metabolism	21	19	12	18	Amino Acid Metabolism
msu	msu00340	Histidine metabolism	12	10	3	9	Amino Acid Metabolism
msu	msu00350	Tyrosine metabolism	3	6	2	5	Amino Acid Metabolism
msu	msu00360	Phenylalanine metabolism	1	1	1	1	Amino Acid Metabolism
msu	msu00362	Benzoate degradation	3	4	2	3	Biodegradation and Metabolism
msu	msu00380	Tryptophan metabolism	4	3	3	3	Amino Acid Metabolism
msu	msu00400	Phenylalanine, tyrosine and tryptophan biosynthesis	20	19	4	14	Amino Acid Metabolism
msu	msu00401	Novobiocin biosynthesis	2	2	2	2	Biosynthesis of Other Secondary Metabolites
msu	msu00410	beta-Alanine metabolism	2	2	2	2	Metabolism of Other Amino Acids
msu	msu00430	Taurine and hypotaurine metabolism	2	2	1	2	Metabolism of Other Amino Acids
msu	msu00440	Phosphonate and phosphinate metabolism	2	2	2	2	Metabolism of Other Amino Acids
msu	msu00450	Selenocompound metabolism	9	10	4	9	Metabolism of Other Amino Acids
msu	msu00460	Cyanoamino acid metabolism	3	3	3	3	Metabolism of Other Amino Acids
msu	msu00471	D-Glutamine and D-glutamate metabolism	3	3	3	3	Metabolism of Other Amino Acids
msu	msu00473	D-Alanine metabolism	2	2	2	2	Metabolism of Other Amino Acids
msu	msu00480	Glutathione metabolism	10	9	4	8	Metabolism of Other Amino Acids
msu	msu00500	Starch and sucrose metabolism	16	17	6	13	Carbohydrate Metabolism
msu	msu00511	Other glycan degradation	0	0	0	0	Glycan Biosynthesis and Metabolism
msu	msu00520	Amino sugar and nucleotide sugar metabolism	24	29	11	21	Carbohydrate Metabolism
msu	msu00521	Streptomycin biosynthesis	2	2	2	2	Biosynthesis of Other Secondary Metabolites
msu	msu00540	Lipopolysaccharide biosynthesis	18	17	5	14	Glycan Biosynthesis and Metabolism
msu	msu00550	Peptidoglycan biosynthesis	12	9	5	9	Glycan Biosynthesis and Metabolism
msu	msu00561	Glycerolipid metabolism	8	11	7	8	Lipid Metabolism
msu	msu00562	Inositol phosphate metabolism	4	3	2	2	Carbohydrate Metabolism
msu	msu00564	Glycerophospholipid metabolism	18	19	5	14	Lipid Metabolism
msu	msu00600	Sphingolipid metabolism	2	3	2	2	Lipid Metabolism
msu	msu00620	Pyruvate metabolism	23	28	2	23	Carbohydrate Metabolism
msu	msu00625	Chloroalkane and chloroalkene degradation	5	4	2	4	Biodegradation and Metabolism
msu	msu00626	Naphthalene degradation	3	4	2	4	Biodegradation and Metabolism
msu	msu00627	Aminobenzoate degradation	2	2	2	2	Biodegradation and Metabolism
msu	msu00630	Glyoxylate and dicarboxylate metabolism	16	21	8	13	Carbohydrate Metabolism
msu	msu00633	Nitrotoluene degradation	3	3	2	2	Biodegradation and Metabolism
msu	msu00640	Propanoate metabolism	6	10	5	7	Carbohydrate Metabolism
msu	msu00650	Butanoate metabolism	6	12	5	6	Carbohydrate Metabolism
msu	msu00660	C5-Branched dibasic acid metabolism	3	10	1	3	Carbohydrate Metabolism
msu	msu00670	One carbon pool by folate	12	10	1	9	Metabolism of Cofactors and Vitamins
msu	msu00680	Methane metabolism	21	29	6	20	Energy Metabolism
msu	msu00730	Thiamine metabolism	7	6	4	5	Metabolism of Cofactors and Vitamins
msu	msu00740	Riboflavin metabolism	8	6	2	6	Metabolism of Cofactors and Vitamins
msu	msu00750	Vitamin B6 metabolism	10	6	0	5	Metabolism of Cofactors and Vitamins
msu	msu00760	Nicotinate and nicotinamide metabolism	10	9	2	8	Metabolism of Cofactors and Vitamins
msu	msu00770	Pantothenate and CoA biosynthesis	12	12	4	9	Metabolism of Cofactors and Vitamins
msu	msu00780	Biotin metabolism	4	3	1	3	Metabolism of Cofactors and Vitamins
msu	msu00785	Lipoic acid metabolism	6	3	3	3	Metabolism of Cofactors and Vitamins
msu	msu00790	Folate biosynthesis	19	14	5	10	Metabolism of Cofactors and Vitamins
msu	msu00860	Porphyrin and chlorophyll metabolism	15	15	4	13	Metabolism of Cofactors and Vitamins
msu	msu00900	Terpenoid backbone biosynthesis	12	10	2	10	Metabolism of Terpenoids and Polyketides
msu	msu00903	Limonene and pinene degradation	2	2	2	2	Metabolism of Terpenoids and Polyketides
msu	msu00910	Nitrogen metabolism	12	13	2	12	Energy Metabolism
msu	msu00920	Sulfur metabolism	8	10	6	8	Energy Metabolism
msu	msu00970	Aminoacyl-tRNA biosynthesis	23	25	21	22	Genetic Information Processing; Translation
noc	noc00010	Glycolysis / Gluconeogenesis	22	32	8	19	Carbohydrate Metabolism
noc	noc00020	Citrate cycle (TCA cycle)	16	26	6	12	Carbohydrate Metabolism
noc	noc00030	Pentose phosphate pathway	15	18	1	14	Carbohydrate Metabolism
noc	noc00040	Pentose and glucuronate interconversions	5	7	4	5	Carbohydrate Metabolism
noc	noc00051	Fructose and mannose metabolism	13	11	3	11	Carbohydrate Metabolism
noc	noc00052	Galactose metabolism	5	7	4	6	Carbohydrate Metabolism
noc	noc00053	Ascorbate and aldarate metabolism	3	5	2	3	Carbohydrate Metabolism
noc	noc00061	Fatty acid biosynthesis	36	12	1	10	Lipid Metabolism
noc	noc00071	Fatty acid metabolism	34	13	3	9	Lipid Metabolism
noc	noc00072	Synthesis and degradation of ketone bodies	2	3	2	2	Lipid Metabolism
noc	noc00100	Steroid biosynthesis	5	3	2	3	Lipid Metabolism
noc	noc00130	Ubiquinone and other terpenoid-quinone biosynthesis	11	10	2	6	Metabolism of Cofactors and Vitamins
noc	noc00190	Oxidative phosphorylation	0	0	0	0	Energy Metabolism
noc	noc00230	Purine metabolism	71	60	8	40	Nucleotide Metabolism
noc	noc00240	Pyrimidine metabolism	37	37	6	21	Nucleotide Metabolism
noc	noc00250	Alanine, aspartate and glutamate metabolism	21	26	9	20	Amino Acid Metabolism
noc	noc00260	Glycine, serine and threonine metabolism	26	29	7	22	Amino Acid Metabolism
noc	noc00270	Cysteine and methionine metabolism	28	22	8	19	Amino Acid Metabolism
noc	noc00280	Valine, leucine and isoleucine degradation	20	20	8	13	Amino Acid Metabolism
noc	noc00281	Geraniol degradation	5	4	3	3	Metabolism of Terpenoids and Polyketides
noc	noc00290	Valine, leucine and isoleucine biosynthesis	26	15	7	12	Amino Acid Metabolism
noc	noc00300	Lysine biosynthesis	14	16	5	14	Amino Acid Metabolism
noc	noc00310	Lysine degradation	11	15	7	10	Amino Acid Metabolism
noc	noc00330	Arginine and proline metabolism	35	31	9	27	Amino Acid Metabolism
noc	noc00340	Histidine metabolism	11	15	3	10	Amino Acid Metabolism
noc	noc00350	Tyrosine metabolism	8	8	3	7	Amino Acid Metabolism
noc	noc00360	Phenylalanine metabolism	6	6	4	6	Amino Acid Metabolism
noc	noc00362	Benzoate degradation	2	3	2	2	Biodegradation and Metabolism
noc	noc00380	Tryptophan metabolism	16	13	9	9	Amino Acid Metabolism
noc	noc00400	Phenylalanine, tyrosine and tryptophan biosynthesis	20	19	4	15	Amino Acid Metabolism
noc	noc00401	Novobiocin biosynthesis	2	2	2	2	Biosynthesis of Other Secondary Metabolites
noc	noc00410	beta-Alanine metabolism	5	8	4	5	Metabolism of Other Amino Acids
noc	noc00430	Taurine and hypotaurine metabolism	3	3	1	3	Metabolism of Other Amino Acids
noc	noc00440	Phosphonate and phosphinate metabolism	2	2	1	2	Metabolism of Other Amino Acids
noc	noc00450	Selenocompound metabolism	8	8	4	7	Metabolism of Other Amino Acids
noc	noc00460	Cyanoamino acid metabolism	6	3	3	3	Metabolism of Other Amino Acids
noc	noc00471	D-Glutamine and D-glutamate metabolism	3	3	3	3	Metabolism of Other Amino Acids
noc	noc00472	D-Arginine and D-ornithine metabolism	2	1	0	1	Metabolism of Other Amino Acids
noc	noc00473	D-Alanine metabolism	3	3	3	3	Metabolism of Other Amino Acids
noc	noc00480	Glutathione metabolism	13	10	5	9	Metabolism of Other Amino Acids
noc	noc00500	Starch and sucrose metabolism	15	20	3	16	Carbohydrate Metabolism
noc	noc00520	Amino sugar and nucleotide sugar metabolism	26	24	11	23	Carbohydrate Metabolism
noc	noc00521	Streptomycin biosynthesis	8	10	3	9	Biosynthesis of Other Secondary Metabolites
noc	noc00523	Polyketide sugar unit biosynthesis	4	4	2	4	Metabolism of Terpenoids and Polyketides
noc	noc00540	Lipopolysaccharide biosynthesis	16	15	3	14	Glycan Biosynthesis and Metabolism
noc	noc00550	Peptidoglycan biosynthesis	13	10	5	10	Glycan Biosynthesis and Metabolism
noc	noc00561	Glycerolipid metabolism	6	11	4	6	Lipid Metabolism
noc	noc00562	Inositol phosphate metabolism	5	4	3	3	Carbohydrate Metabolism
noc	noc00564	Glycerophospholipid metabolism	17	21	7	14	Lipid Metabolism
noc	noc00592	alpha-Linolenic acid metabolism	3	1	1	1	Lipid Metabolism
noc	noc00620	Pyruvate metabolism	22	39	6	21	Carbohydrate Metabolism
noc	noc00623	Toluene degradation	2	5	2	2	Biodegradation and Metabolism
noc	noc00625	Chloroalkane and chloroalkene degradation	5	4	2	2	Biodegradation and Metabolism
noc	noc00626	Naphthalene degradation	2	1	1	1	Biodegradation and Metabolism
noc	noc00627	Aminobenzoate degradation	2	2	2	2	Biodegradation and Metabolism
noc	noc00630	Glyoxylate and dicarboxylate metabolism	11	17	7	9	Carbohydrate Metabolism
noc	noc00640	Propanoate metabolism	12	19	7	12	Carbohydrate Metabolism
noc	noc00643	Styrene degradation	3	3	2	3	Biodegradation and Metabolism
noc	noc00650	Butanoate metabolism	13	21	4	10	Carbohydrate Metabolism
noc	noc00660	C5-Branched dibasic acid metabolism	3	7	1	3	Carbohydrate Metabolism
noc	noc00670	One carbon pool by folate	16	11	1	11	Metabolism of Cofactors and Vitamins
noc	noc00680	Methane metabolism	25	33	8	23	Energy Metabolism
noc	noc00710	Carbon fixation in photosynthetic organisms	17	19	8	15	Energy Metabolism
noc	noc00730	Thiamine metabolism	10	9	4	7	Metabolism of Cofactors and Vitamins
noc	noc00740	Riboflavin metabolism	8	6	1	6	Metabolism of Cofactors and Vitamins
noc	noc00750	Vitamin B6 metabolism	4	4	1	4	Metabolism of Cofactors and Vitamins
noc	noc00760	Nicotinate and nicotinamide metabolism	12	12	3	10	Metabolism of Cofactors and Vitamins
noc	noc00770	Pantothenate and CoA biosynthesis	15	14	6	12	Metabolism of Cofactors and Vitamins
noc	noc00780	Biotin metabolism	6	5	1	5	Metabolism of Cofactors and Vitamins
noc	noc00785	Lipoic acid metabolism	4	2	2	2	Metabolism of Cofactors and Vitamins
noc	noc00790	Folate biosynthesis	17	10	4	9	Metabolism of Cofactors and Vitamins
noc	noc00860	Porphyrin and chlorophyll metabolism	21	17	5	15	Metabolism of Cofactors and Vitamins
noc	noc00900	Terpenoid backbone biosynthesis	13	12	4	11	Metabolism of Terpenoids and Polyketides
noc	noc00903	Limonene and pinene degradation	3	5	2	2	Metabolism of Terpenoids and Polyketides
noc	noc00910	Nitrogen metabolism	12	19	2	11	Energy Metabolism
noc	noc00920	Sulfur metabolism	9	12	3	9	Energy Metabolism
noc	noc00930	Caprolactam degradation	2	2	1	1	Biodegradation and Metabolism
noc	noc00970	Aminoacyl-tRNA biosynthesis	22	26	20	20	Genetic Information Processing; Translation
pat	pat00010	Glycolysis / Gluconeogenesis	28	35	5	24	Carbohydrate Metabolism
pat	pat00020	Citrate cycle (TCA cycle)	19	24	4	15	Carbohydrate Metabolism
pat	pat00030	Pentose phosphate pathway	23	24	2	20	Carbohydrate Metabolism
pat	pat00040	Pentose and glucuronate interconversions	14	17	8	13	Carbohydrate Metabolism
pat	pat00051	Fructose and mannose metabolism	13	15	5	12	Carbohydrate Metabolism
pat	pat00052	Galactose metabolism	21	17	7	13	Carbohydrate Metabolism
pat	pat00053	Ascorbate and aldarate metabolism	3	4	1	3	Carbohydrate Metabolism
pat	pat00061	Fatty acid biosynthesis	36	17	1	10	Lipid Metabolism
pat	pat00071	Fatty acid metabolism	34	26	4	11	Lipid Metabolism
pat	pat00072	Synthesis and degradation of ketone bodies	4	7	3	4	Lipid Metabolism
pat	pat00130	Ubiquinone and other terpenoid-quinone biosynthesis	10	8	3	6	Metabolism of Cofactors and Vitamins
pat	pat00190	Oxidative phosphorylation	0	0	0	0	Energy Metabolism
pat	pat00230	Purine metabolism	72	64	12	42	Nucleotide Metabolism
pat	pat00240	Pyrimidine metabolism	44	41	6	24	Nucleotide Metabolism
pat	pat00250	Alanine, aspartate and glutamate metabolism	25	32	8	24	Amino Acid Metabolism
pat	pat00260	Glycine, serine and threonine metabolism	25	27	9	23	Amino Acid Metabolism
pat	pat00270	Cysteine and methionine metabolism	28	24	8	18	Amino Acid Metabolism
pat	pat00280	Valine, leucine and isoleucine degradation	31	35	4	18	Amino Acid Metabolism
pat	pat00281	Geraniol degradation	11	23	1	7	Metabolism of Terpenoids and Polyketides
pat	pat00290	Valine, leucine and isoleucine biosynthesis	27	20	5	13	Amino Acid Metabolism
pat	pat00300	Lysine biosynthesis	15	16	6	15	Amino Acid Metabolism
pat	pat00310	Lysine degradation	9	17	5	9	Amino Acid Metabolism
pat	pat00311	Penicillin and cephalosporin biosynthesis	2	3	2	2	Biosynthesis of Other Secondary Metabolites
pat	pat00330	Arginine and proline metabolism	39	38	14	31	Amino Acid Metabolism
pat	pat00340	Histidine metabolism	16	14	4	13	Amino Acid Metabolism
pat	pat00350	Tyrosine metabolism	16	15	5	11	Amino Acid Metabolism
pat	pat00360	Phenylalanine metabolism	9	10	5	9	Amino Acid Metabolism
pat	pat00361	Chlorocyclohexane and chlorobenzene degradation	11	4	3	3	Biodegradation and Metabolism
pat	pat00362	Benzoate degradation	13	19	6	11	Biodegradation and Metabolism
pat	pat00363	Bisphenol degradation	4	1	1	1	Biodegradation and Metabolism
pat	pat00364	Fluorobenzoate degradation	2	2	1	1	Biodegradation and Metabolism
pat	pat00380	Tryptophan metabolism	19	25	8	14	Amino Acid Metabolism
pat	pat00400	Phenylalanine, tyrosine and tryptophan biosynthesis	21	18	4	15	Amino Acid Metabolism
pat	pat00401	Novobiocin biosynthesis	2	2	2	2	Biosynthesis of Other Secondary Metabolites
pat	pat00410	beta-Alanine metabolism	5	15	4	6	Metabolism of Other Amino Acids
pat	pat00430	Taurine and hypotaurine metabolism	6	7	2	5	Metabolism of Other Amino Acids
pat	pat00440	Phosphonate and phosphinate metabolism	2	2	2	2	Metabolism of Other Amino Acids
pat	pat00450	Selenocompound metabolism	9	8	3	7	Metabolism of Other Amino Acids
pat	pat00460	Cyanoamino acid metabolism	8	10	4	5	Metabolism of Other Amino Acids
pat	pat00471	D-Glutamine and D-glutamate metabolism	4	3	3	3	Metabolism of Other Amino Acids
pat	pat00472	D-Arginine and D-ornithine metabolism	2	1	0	1	Metabolism of Other Amino Acids
pat	pat00473	D-Alanine metabolism	3	3	3	3	Metabolism of Other Amino Acids
pat	pat00480	Glutathione metabolism	14	19	3	11	Metabolism of Other Amino Acids
pat	pat00500	Starch and sucrose metabolism	24	22	3	20	Carbohydrate Metabolism
pat	pat00511	Other glycan degradation	0	0	0	0	Glycan Biosynthesis and Metabolism
pat	pat00520	Amino sugar and nucleotide sugar metabolism	31	33	12	28	Carbohydrate Metabolism
pat	pat00521	Streptomycin biosynthesis	7	8	4	7	Biosynthesis of Other Secondary Metabolites
pat	pat00523	Polyketide sugar unit biosynthesis	4	5	2	4	Metabolism of Terpenoids and Polyketides
pat	pat00540	Lipopolysaccharide biosynthesis	12	12	3	10	Glycan Biosynthesis and Metabolism
pat	pat00550	Peptidoglycan biosynthesis	13	10	5	10	Glycan Biosynthesis and Metabolism
pat	pat00561	Glycerolipid metabolism	7	9	4	6	Lipid Metabolism
pat	pat00562	Inositol phosphate metabolism	5	3	3	3	Carbohydrate Metabolism
pat	pat00564	Glycerophospholipid metabolism	23	20	6	16	Lipid Metabolism
pat	pat00590	Arachidonic acid metabolism	3	5	2	2	Lipid Metabolism
pat	pat00592	alpha-Linolenic acid metabolism	4	3	2	2	Lipid Metabolism
pat	pat00600	Sphingolipid metabolism	3	5	3	3	Lipid Metabolism
pat	pat00620	Pyruvate metabolism	31	39	2	28	Carbohydrate Metabolism
pat	pat00622	Xylene degradation	3	1	1	1	Biodegradation and Metabolism
pat	pat00623	Toluene degradation	5	8	4	4	Biodegradation and Metabolism
pat	pat00624	Polycyclic aromatic hydrocarbon degradation	4	4	3	3	Biodegradation and Metabolism
pat	pat00625	Chloroalkane and chloroalkene degradation	11	10	3	7	Biodegradation and Metabolism
pat	pat00626	Naphthalene degradation	7	11	3	4	Biodegradation and Metabolism
pat	pat00627	Aminobenzoate degradation	11	18	7	7	Biodegradation and Metabolism
pat	pat00630	Glyoxylate and dicarboxylate metabolism	16	19	7	14	Carbohydrate Metabolism
pat	pat00633	Nitrotoluene degradation	2	2	1	2	Biodegradation and Metabolism
pat	pat00640	Propanoate metabolism	15	29	6	16	Carbohydrate Metabolism
pat	pat00643	Styrene degradation	3	4	3	3	Biodegradation and Metabolism
pat	pat00650	Butanoate metabolism	14	30	6	13	Carbohydrate Metabolism
pat	pat00660	C5-Branched dibasic acid metabolism	5	11	3	5	Carbohydrate Metabolism
pat	pat00670	One carbon pool by folate	15	10	1	10	Metabolism of Cofactors and Vitamins
pat	pat00680	Methane metabolism	23	29	8	22	Energy Metabolism
pat	pat00730	Thiamine metabolism	10	8	4	6	Metabolism of Cofactors and Vitamins
pat	pat00740	Riboflavin metabolism	9	7	2	7	Metabolism of Cofactors and Vitamins
pat	pat00750	Vitamin B6 metabolism	10	7	3	7	Metabolism of Cofactors and Vitamins
pat	pat00760	Nicotinate and nicotinamide metabolism	12	13	2	9	Metabolism of Cofactors and Vitamins
pat	pat00770	Pantothenate and CoA biosynthesis	15	15	5	12	Metabolism of Cofactors and Vitamins
pat	pat00780	Biotin metabolism	6	5	1	5	Metabolism of Cofactors and Vitamins
pat	pat00785	Lipoic acid metabolism	4	2	2	2	Metabolism of Cofactors and Vitamins
pat	pat00790	Folate biosynthesis	19	18	4	10	Metabolism of Cofactors and Vitamins
pat	pat00791	Atrazine degradation	2	1	1	1	Biodegradation and Metabolism
pat	pat00860	Porphyrin and chlorophyll metabolism	27	26	7	21	Metabolism of Cofactors and Vitamins
pat	pat00900	Terpenoid backbone biosynthesis	14	13	4	12	Metabolism of Terpenoids and Polyketides
pat	pat00903	Limonene and pinene degradation	5	11	3	4	Metabolism of Terpenoids and Polyketides
pat	pat00910	Nitrogen metabolism	17	23	4	16	Energy Metabolism
pat	pat00920	Sulfur metabolism	10	15	5	10	Energy Metabolism
pat	pat00930	Caprolactam degradation	4	10	3	4	Biodegradation and Metabolism
pat	pat00970	Aminoacyl-tRNA biosynthesis	24	26	21	22	Genetic Information Processing; Translation
pcr	pcr00010	Glycolysis / Gluconeogenesis	17	25	6	15	Carbohydrate Metabolism
pcr	pcr00020	Citrate cycle (TCA cycle)	17	21	5	13	Carbohydrate Metabolism
pcr	pcr00030	Pentose phosphate pathway	10	9	1	8	Carbohydrate Metabolism
pcr	pcr00040	Pentose and glucuronate interconversions	4	8	4	4	Carbohydrate Metabolism
pcr	pcr00051	Fructose and mannose metabolism	6	7	4	5	Carbohydrate Metabolism
pcr	pcr00052	Galactose metabolism	2	2	2	2	Carbohydrate Metabolism
pcr	pcr00053	Ascorbate and aldarate metabolism	2	6	1	2	Carbohydrate Metabolism
pcr	pcr00061	Fatty acid biosynthesis	36	13	1	9	Lipid Metabolism
pcr	pcr00071	Fatty acid metabolism	34	28	4	11	Lipid Metabolism
pcr	pcr00072	Synthesis and degradation of ketone bodies	4	9	3	4	Lipid Metabolism
pcr	pcr00130	Ubiquinone and other terpenoid-quinone biosynthesis	11	8	3	6	Metabolism of Cofactors and Vitamins
pcr	pcr00190	Oxidative phosphorylation	0	0	0	0	Energy Metabolism
pcr	pcr00230	Purine metabolism	65	60	11	39	Nucleotide Metabolism
pcr	pcr00240	Pyrimidine metabolism	36	35	5	21	Nucleotide Metabolism
pcr	pcr00250	Alanine, aspartate and glutamate metabolism	24	26	11	23	Amino Acid Metabolism
pcr	pcr00260	Glycine, serine and threonine metabolism	24	25	10	21	Amino Acid Metabolism
pcr	pcr00270	Cysteine and methionine metabolism	21	17	9	17	Amino Acid Metabolism
pcr	pcr00280	Valine, leucine and isoleucine degradation	21	35	6	16	Amino Acid Metabolism
pcr	pcr00281	Geraniol degradation	5	11	3	4	Metabolism of Terpenoids and Polyketides
pcr	pcr00290	Valine, leucine and isoleucine biosynthesis	24	17	6	13	Amino Acid Metabolism
pcr	pcr00300	Lysine biosynthesis	14	16	5	14	Amino Acid Metabolism
pcr	pcr00310	Lysine degradation	8	23	4	8	Amino Acid Metabolism
pcr	pcr00330	Arginine and proline metabolism	36	38	11	28	Amino Acid Metabolism
pcr	pcr00340	Histidine metabolism	15	20	5	13	Amino Acid Metabolism
pcr	pcr00350	Tyrosine metabolism	14	11	6	9	Amino Acid Metabolism
pcr	pcr00360	Phenylalanine metabolism	6	11	4	6	Amino Acid Metabolism
pcr	pcr00361	Chlorocyclohexane and chlorobenzene degradation	10	4	3	4	Biodegradation and Metabolism
pcr	pcr00362	Benzoate degradation	15	26	5	14	Biodegradation and Metabolism
pcr	pcr00364	Fluorobenzoate degradation	12	6	2	5	Biodegradation and Metabolism
pcr	pcr00380	Tryptophan metabolism	16	28	8	12	Amino Acid Metabolism
pcr	pcr00400	Phenylalanine, tyrosine and tryptophan biosynthesis	22	21	3	16	Amino Acid Metabolism
pcr	pcr00401	Novobiocin biosynthesis	2	4	2	2	Biosynthesis of Other Secondary Metabolites
pcr	pcr00410	beta-Alanine metabolism	5	17	2	6	Metabolism of Other Amino Acids
pcr	pcr00430	Taurine and hypotaurine metabolism	3	3	2	3	Metabolism of Other Amino Acids
pcr	pcr00440	Phosphonate and phosphinate metabolism	2	2	2	2	Metabolism of Other Amino Acids
pcr	pcr00450	Selenocompound metabolism	6	6	3	6	Metabolism of Other Amino Acids
pcr	pcr00460	Cyanoamino acid metabolism	8	5	5	5	Metabolism of Other Amino Acids
pcr	pcr00471	D-Glutamine and D-glutamate metabolism	5	4	3	4	Metabolism of Other Amino Acids
pcr	pcr00473	D-Alanine metabolism	2	2	2	2	Metabolism of Other Amino Acids
pcr	pcr00480	Glutathione metabolism	12	14	3	9	Metabolism of Other Amino Acids
pcr	pcr00500	Starch and sucrose metabolism	5	5	1	5	Carbohydrate Metabolism
pcr	pcr00520	Amino sugar and nucleotide sugar metabolism	14	14	9	13	Carbohydrate Metabolism
pcr	pcr00521	Streptomycin biosynthesis	5	5	4	5	Biosynthesis of Other Secondary Metabolites
pcr	pcr00523	Polyketide sugar unit biosynthesis	4	4	2	4	Metabolism of Terpenoids and Polyketides
pcr	pcr00540	Lipopolysaccharide biosynthesis	12	13	3	10	Glycan Biosynthesis and Metabolism
pcr	pcr00550	Peptidoglycan biosynthesis	13	10	5	10	Glycan Biosynthesis and Metabolism
pcr	pcr00561	Glycerolipid metabolism	6	10	5	6	Lipid Metabolism
pcr	pcr00562	Inositol phosphate metabolism	5	3	3	3	Carbohydrate Metabolism
pcr	pcr00564	Glycerophospholipid metabolism	18	16	6	14	Lipid Metabolism
pcr	pcr00565	Ether lipid metabolism	2	2	2	2	Lipid Metabolism
pcr	pcr00590	Arachidonic acid metabolism	3	2	2	2	Lipid Metabolism
pcr	pcr00592	alpha-Linolenic acid metabolism	4	2	2	2	Lipid Metabolism
pcr	pcr00620	Pyruvate metabolism	22	34	3	21	Carbohydrate Metabolism
pcr	pcr00623	Toluene degradation	4	6	2	3	Biodegradation and Metabolism
pcr	pcr00625	Chloroalkane and chloroalkene degradation	9	10	3	5	Biodegradation and Metabolism
pcr	pcr00626	Naphthalene degradation	2	3	1	2	Biodegradation and Metabolism
pcr	pcr00627	Aminobenzoate degradation	3	9	3	3	Biodegradation and Metabolism
pcr	pcr00630	Glyoxylate and dicarboxylate metabolism	14	22	6	12	Carbohydrate Metabolism
pcr	pcr00633	Nitrotoluene degradation	2	2	1	1	Biodegradation and Metabolism
pcr	pcr00640	Propanoate metabolism	14	34	6	15	Carbohydrate Metabolism
pcr	pcr00643	Styrene degradation	5	4	4	4	Biodegradation and Metabolism
pcr	pcr00650	Butanoate metabolism	14	32	6	13	Carbohydrate Metabolism
pcr	pcr00660	C5-Branched dibasic acid metabolism	3	7	1	3	Carbohydrate Metabolism
pcr	pcr00670	One carbon pool by folate	17	12	1	12	Metabolism of Cofactors and Vitamins
pcr	pcr00680	Methane metabolism	23	25	7	22	Energy Metabolism
pcr	pcr00730	Thiamine metabolism	9	7	3	5	Metabolism of Cofactors and Vitamins
pcr	pcr00740	Riboflavin metabolism	8	6	2	6	Metabolism of Cofactors and Vitamins
pcr	pcr00750	Vitamin B6 metabolism	9	6	2	6	Metabolism of Cofactors and Vitamins
pcr	pcr00760	Nicotinate and nicotinamide metabolism	14	15	3	11	Metabolism of Cofactors and Vitamins
pcr	pcr00770	Pantothenate and CoA biosynthesis	15	14	6	12	Metabolism of Cofactors and Vitamins
pcr	pcr00780	Biotin metabolism	6	5	1	5	Metabolism of Cofactors and Vitamins
pcr	pcr00785	Lipoic acid metabolism	6	3	3	3	Metabolism of Cofactors and Vitamins
pcr	pcr00790	Folate biosynthesis	19	14	5	10	Metabolism of Cofactors and Vitamins
pcr	pcr00791	Atrazine degradation	3	6	2	2	Biodegradation and Metabolism
pcr	pcr00860	Porphyrin and chlorophyll metabolism	18	15	6	14	Metabolism of Cofactors and Vitamins
pcr	pcr00900	Terpenoid backbone biosynthesis	13	15	3	11	Metabolism of Terpenoids and Polyketides
pcr	pcr00903	Limonene and pinene degradation	3	14	2	3	Metabolism of Terpenoids and Polyketides
pcr	pcr00910	Nitrogen metabolism	18	22	5	17	Energy Metabolism
pcr	pcr00920	Sulfur metabolism	7	7	5	7	Energy Metabolism
pcr	pcr00930	Caprolactam degradation	3	10	2	3	Biodegradation and Metabolism
pcr	pcr00970	Aminoacyl-tRNA biosynthesis	23	26	21	21	Genetic Information Processing; Translation
pfl	pfl00010	Glycolysis / Gluconeogenesis	24	41	3	23	Carbohydrate Metabolism
pfl	pfl00020	Citrate cycle (TCA cycle)	18	32	6	14	Carbohydrate Metabolism
pfl	pfl00030	Pentose phosphate pathway	26	26	3	24	Carbohydrate Metabolism
pfl	pfl00040	Pentose and glucuronate interconversions	7	14	6	7	Carbohydrate Metabolism
pfl	pfl00051	Fructose and mannose metabolism	17	20	6	18	Carbohydrate Metabolism
pfl	pfl00052	Galactose metabolism	6	8	5	6	Carbohydrate Metabolism
pfl	pfl00053	Ascorbate and aldarate metabolism	2	9	1	2	Carbohydrate Metabolism
pfl	pfl00061	Fatty acid biosynthesis	36	30	1	10	Lipid Metabolism
pfl	pfl00071	Fatty acid metabolism	37	43	5	13	Lipid Metabolism
pfl	pfl00072	Synthesis and degradation of ketone bodies	4	13	3	4	Lipid Metabolism
pfl	pfl00121	Secondary bile acid biosynthesis	0	0	0	0	Lipid Metabolism
pfl	pfl00130	Ubiquinone and other terpenoid-quinone biosynthesis	14	13	5	9	Metabolism of Cofactors and Vitamins
pfl	pfl00190	Oxidative phosphorylation	0	0	0	0	Energy Metabolism
pfl	pfl00230	Purine metabolism	82	74	11	51	Nucleotide Metabolism
pfl	pfl00240	Pyrimidine metabolism	42	43	6	23	Nucleotide Metabolism
pfl	pfl00250	Alanine, aspartate and glutamate metabolism	22	30	5	20	Amino Acid Metabolism
pfl	pfl00253	Tetracycline biosynthesis	2	8	2	3	Metabolism of Terpenoids and Polyketides
pfl	pfl00260	Glycine, serine and threonine metabolism	26	46	10	25	Amino Acid Metabolism
pfl	pfl00270	Cysteine and methionine metabolism	33	34	10	22	Amino Acid Metabolism
pfl	pfl00280	Valine, leucine and isoleucine degradation	32	55	4	19	Amino Acid Metabolism
pfl	pfl00281	Geraniol degradation	12	27	1	8	Metabolism of Terpenoids and Polyketides
pfl	pfl00290	Valine, leucine and isoleucine biosynthesis	27	20	5	13	Amino Acid Metabolism
pfl	pfl00300	Lysine biosynthesis	15	24	6	16	Amino Acid Metabolism
pfl	pfl00310	Lysine degradation	11	35	4	11	Amino Acid Metabolism
pfl	pfl00311	Penicillin and cephalosporin biosynthesis	2	2	2	2	Biosynthesis of Other Secondary Metabolites
pfl	pfl00330	Arginine and proline metabolism	56	80	13	48	Amino Acid Metabolism
pfl	pfl00340	Histidine metabolism	18	28	6	17	Amino Acid Metabolism
pfl	pfl00350	Tyrosine metabolism	24	21	5	16	Amino Acid Metabolism
pfl	pfl00360	Phenylalanine metabolism	10	18	5	10	Amino Acid Metabolism
pfl	pfl00361	Chlorocyclohexane and chlorobenzene degradation	6	3	2	3	Biodegradation and Metabolism
pfl	pfl00362	Benzoate degradation	19	43	7	18	Biodegradation and Metabolism
pfl	pfl00363	Bisphenol degradation	3	4	3	3	Biodegradation and Metabolism
pfl	pfl00364	Fluorobenzoate degradation	11	6	1	4	Biodegradation and Metabolism
pfl	pfl00380	Tryptophan metabolism	20	45	8	15	Amino Acid Metabolism
pfl	pfl00400	Phenylalanine, tyrosine and tryptophan biosynthesis	24	29	3	19	Amino Acid Metabolism
pfl	pfl00401	Novobiocin biosynthesis	2	2	2	2	Biosynthesis of Other Secondary Metabolites
pfl	pfl00410	beta-Alanine metabolism	8	28	4	9	Metabolism of Other Amino Acids
pfl	pfl00430	Taurine and hypotaurine metabolism	3	6	3	3	Metabolism of Other Amino Acids
pfl	pfl00440	Phosphonate and phosphinate metabolism	5	5	4	5	Metabolism of Other Amino Acids
pfl	pfl00450	Selenocompound metabolism	9	14	3	10	Metabolism of Other Amino Acids
pfl	pfl00460	Cyanoamino acid metabolism	10	15	5	7	Metabolism of Other Amino Acids
pfl	pfl00471	D-Glutamine and D-glutamate metabolism	5	5	3	5	Metabolism of Other Amino Acids
pfl	pfl00473	D-Alanine metabolism	2	3	2	2	Metabolism of Other Amino Acids
pfl	pfl00480	Glutathione metabolism	15	26	3	12	Metabolism of Other Amino Acids
pfl	pfl00500	Starch and sucrose metabolism	19	18	4	17	Carbohydrate Metabolism
pfl	pfl00520	Amino sugar and nucleotide sugar metabolism	37	40	10	33	Carbohydrate Metabolism
pfl	pfl00521	Streptomycin biosynthesis	8	11	4	9	Biosynthesis of Other Secondary Metabolites
pfl	pfl00523	Polyketide sugar unit biosynthesis	4	6	2	4	Metabolism of Terpenoids and Polyketides
pfl	pfl00540	Lipopolysaccharide biosynthesis	16	15	4	13	Glycan Biosynthesis and Metabolism
pfl	pfl00550	Peptidoglycan biosynthesis	13	11	5	10	Glycan Biosynthesis and Metabolism
pfl	pfl00561	Glycerolipid metabolism	8	18	5	7	Lipid Metabolism
pfl	pfl00562	Inositol phosphate metabolism	12	11	5	10	Carbohydrate Metabolism
pfl	pfl00564	Glycerophospholipid metabolism	18	29	5	15	Lipid Metabolism
pfl	pfl00565	Ether lipid metabolism	2	2	2	2	Lipid Metabolism
pfl	pfl00590	Arachidonic acid metabolism	3	5	2	2	Lipid Metabolism
pfl	pfl00592	alpha-Linolenic acid metabolism	3	1	1	1	Lipid Metabolism
pfl	pfl00620	Pyruvate metabolism	24	53	2	23	Carbohydrate Metabolism
pfl	pfl00623	Toluene degradation	4	6	2	3	Biodegradation and Metabolism
pfl	pfl00624	Polycyclic aromatic hydrocarbon degradation	4	5	2	2	Biodegradation and Metabolism
pfl	pfl00625	Chloroalkane and chloroalkene degradation	10	15	6	8	Biodegradation and Metabolism
pfl	pfl00626	Naphthalene degradation	3	9	2	3	Biodegradation and Metabolism
pfl	pfl00627	Aminobenzoate degradation	10	27	9	9	Biodegradation and Metabolism
pfl	pfl00630	Glyoxylate and dicarboxylate metabolism	21	42	6	18	Carbohydrate Metabolism
pfl	pfl00633	Nitrotoluene degradation	2	1	1	1	Biodegradation and Metabolism
pfl	pfl00640	Propanoate metabolism	16	51	7	17	Carbohydrate Metabolism
pfl	pfl00643	Styrene degradation	8	11	5	7	Biodegradation and Metabolism
pfl	pfl00650	Butanoate metabolism	17	50	4	16	Carbohydrate Metabolism
pfl	pfl00660	C5-Branched dibasic acid metabolism	3	9	1	3	Carbohydrate Metabolism
pfl	pfl00670	One carbon pool by folate	17	18	1	13	Metabolism of Cofactors and Vitamins
pfl	pfl00680	Methane metabolism	21	32	8	21	Energy Metabolism
pfl	pfl00730	Thiamine metabolism	11	10	5	6	Metabolism of Cofactors and Vitamins
pfl	pfl00740	Riboflavin metabolism	11	12	2	9	Metabolism of Cofactors and Vitamins
pfl	pfl00750	Vitamin B6 metabolism	13	9	2	8	Metabolism of Cofactors and Vitamins
pfl	pfl00760	Nicotinate and nicotinamide metabolism	15	18	2	12	Metabolism of Cofactors and Vitamins
pfl	pfl00770	Pantothenate and CoA biosynthesis	17	21	4	14	Metabolism of Cofactors and Vitamins
pfl	pfl00780	Biotin metabolism	6	5	1	5	Metabolism of Cofactors and Vitamins
pfl	pfl00785	Lipoic acid metabolism	4	2	2	2	Metabolism of Cofactors and Vitamins
pfl	pfl00790	Folate biosynthesis	20	22	5	12	Metabolism of Cofactors and Vitamins
pfl	pfl00791	Atrazine degradation	4	5	3	3	Biodegradation and Metabolism
pfl	pfl00860	Porphyrin and chlorophyll metabolism	44	39	11	30	Metabolism of Cofactors and Vitamins
pfl	pfl00900	Terpenoid backbone biosynthesis	14	19	3	11	Metabolism of Terpenoids and Polyketides
pfl	pfl00903	Limonene and pinene degradation	4	20	3	4	Metabolism of Terpenoids and Polyketides
pfl	pfl00910	Nitrogen metabolism	21	37	5	18	Energy Metabolism
pfl	pfl00920	Sulfur metabolism	9	18	5	10	Energy Metabolism
pfl	pfl00930	Caprolactam degradation	3	13	2	3	Biodegradation and Metabolism
pfl	pfl00970	Aminoacyl-tRNA biosynthesis	23	28	21	21	Genetic Information Processing; Translation
pha	pha00010	Glycolysis / Gluconeogenesis	23	31	4	21	Carbohydrate Metabolism
pha	pha00020	Citrate cycle (TCA cycle)	18	23	5	14	Carbohydrate Metabolism
pha	pha00030	Pentose phosphate pathway	20	24	2	18	Carbohydrate Metabolism
pha	pha00040	Pentose and glucuronate interconversions	7	8	6	7	Carbohydrate Metabolism
pha	pha00051	Fructose and mannose metabolism	9	17	7	8	Carbohydrate Metabolism
pha	pha00052	Galactose metabolism	7	9	4	7	Carbohydrate Metabolism
pha	pha00053	Ascorbate and aldarate metabolism	2	2	1	2	Carbohydrate Metabolism
pha	pha00061	Fatty acid biosynthesis	28	17	2	9	Lipid Metabolism
pha	pha00071	Fatty acid metabolism	33	23	3	9	Lipid Metabolism
pha	pha00072	Synthesis and degradation of ketone bodies	4	10	3	4	Lipid Metabolism
pha	pha00130	Ubiquinone and other terpenoid-quinone biosynthesis	12	10	3	7	Metabolism of Cofactors and Vitamins
pha	pha00190	Oxidative phosphorylation	0	0	0	0	Energy Metabolism
pha	pha00230	Purine metabolism	74	59	9	40	Nucleotide Metabolism
pha	pha00240	Pyrimidine metabolism	45	42	6	27	Nucleotide Metabolism
pha	pha00250	Alanine, aspartate and glutamate metabolism	24	28	7	23	Amino Acid Metabolism
pha	pha00260	Glycine, serine and threonine metabolism	23	27	8	21	Amino Acid Metabolism
pha	pha00270	Cysteine and methionine metabolism	31	26	8	21	Amino Acid Metabolism
pha	pha00280	Valine, leucine and isoleucine degradation	31	38	4	18	Amino Acid Metabolism
pha	pha00281	Geraniol degradation	6	16	1	5	Metabolism of Terpenoids and Polyketides
pha	pha00290	Valine, leucine and isoleucine biosynthesis	27	19	5	14	Amino Acid Metabolism
pha	pha00300	Lysine biosynthesis	14	21	5	14	Amino Acid Metabolism
pha	pha00310	Lysine degradation	9	20	7	9	Amino Acid Metabolism
pha	pha00311	Penicillin and cephalosporin biosynthesis	3	3	3	3	Biosynthesis of Other Secondary Metabolites
pha	pha00330	Arginine and proline metabolism	40	42	13	31	Amino Acid Metabolism
pha	pha00340	Histidine metabolism	17	15	5	14	Amino Acid Metabolism
pha	pha00350	Tyrosine metabolism	8	13	4	9	Amino Acid Metabolism
pha	pha00360	Phenylalanine metabolism	7	6	6	6	Amino Acid Metabolism
pha	pha00361	Chlorocyclohexane and chlorobenzene degradation	8	3	3	3	Biodegradation and Metabolism
pha	pha00362	Benzoate degradation	8	18	5	8	Biodegradation and Metabolism
pha	pha00363	Bisphenol degradation	2	5	2	2	Biodegradation and Metabolism
pha	pha00364	Fluorobenzoate degradation	2	1	1	1	Biodegradation and Metabolism
pha	pha00380	Tryptophan metabolism	9	19	7	8	Amino Acid Metabolism
pha	pha00400	Phenylalanine, tyrosine and tryptophan biosynthesis	21	17	4	15	Amino Acid Metabolism
pha	pha00401	Novobiocin biosynthesis	2	2	2	2	Biosynthesis of Other Secondary Metabolites
pha	pha00410	beta-Alanine metabolism	7	17	5	8	Metabolism of Other Amino Acids
pha	pha00430	Taurine and hypotaurine metabolism	5	4	2	4	Metabolism of Other Amino Acids
pha	pha00440	Phosphonate and phosphinate metabolism	2	2	2	2	Metabolism of Other Amino Acids
pha	pha00450	Selenocompound metabolism	10	10	3	9	Metabolism of Other Amino Acids
pha	pha00460	Cyanoamino acid metabolism	8	5	5	5	Metabolism of Other Amino Acids
pha	pha00471	D-Glutamine and D-glutamate metabolism	5	4	3	4	Metabolism of Other Amino Acids
pha	pha00473	D-Alanine metabolism	2	2	2	2	Metabolism of Other Amino Acids
pha	pha00480	Glutathione metabolism	17	21	3	13	Metabolism of Other Amino Acids
pha	pha00500	Starch and sucrose metabolism	10	11	1	9	Carbohydrate Metabolism
pha	pha00511	Other glycan degradation	0	0	0	0	Glycan Biosynthesis and Metabolism
pha	pha00520	Amino sugar and nucleotide sugar metabolism	25	23	10	23	Carbohydrate Metabolism
pha	pha00521	Streptomycin biosynthesis	3	3	2	3	Biosynthesis of Other Secondary Metabolites
pha	pha00540	Lipopolysaccharide biosynthesis	16	15	4	13	Glycan Biosynthesis and Metabolism
pha	pha00550	Peptidoglycan biosynthesis	13	11	5	10	Glycan Biosynthesis and Metabolism
pha	pha00561	Glycerolipid metabolism	6	10	5	6	Lipid Metabolism
pha	pha00562	Inositol phosphate metabolism	6	4	4	4	Carbohydrate Metabolism
pha	pha00564	Glycerophospholipid metabolism	20	18	6	14	Lipid Metabolism
pha	pha00590	Arachidonic acid metabolism	3	4	2	2	Lipid Metabolism
pha	pha00592	alpha-Linolenic acid metabolism	4	3	2	2	Lipid Metabolism
pha	pha00620	Pyruvate metabolism	25	34	2	24	Carbohydrate Metabolism
pha	pha00621	Dioxin degradation	5	4	4	4	Biodegradation and Metabolism
pha	pha00622	Xylene degradation	4	3	3	3	Biodegradation and Metabolism
pha	pha00623	Toluene degradation	3	5	2	2	Biodegradation and Metabolism
pha	pha00625	Chloroalkane and chloroalkene degradation	7	10	4	5	Biodegradation and Metabolism
pha	pha00626	Naphthalene degradation	3	8	2	3	Biodegradation and Metabolism
pha	pha00627	Aminobenzoate degradation	3	12	3	3	Biodegradation and Metabolism
pha	pha00630	Glyoxylate and dicarboxylate metabolism	16	21	7	13	Carbohydrate Metabolism
pha	pha00633	Nitrotoluene degradation	2	2	1	2	Biodegradation and Metabolism
pha	pha00640	Propanoate metabolism	13	27	6	14	Carbohydrate Metabolism
pha	pha00643	Styrene degradation	5	6	4	5	Biodegradation and Metabolism
pha	pha00650	Butanoate metabolism	17	43	6	16	Carbohydrate Metabolism
pha	pha00660	C5-Branched dibasic acid metabolism	3	8	1	3	Carbohydrate Metabolism
pha	pha00670	One carbon pool by folate	16	12	1	12	Metabolism of Cofactors and Vitamins
pha	pha00680	Methane metabolism	17	22	6	16	Energy Metabolism
pha	pha00730	Thiamine metabolism	11	10	5	6	Metabolism of Cofactors and Vitamins
pha	pha00740	Riboflavin metabolism	9	9	2	8	Metabolism of Cofactors and Vitamins
pha	pha00750	Vitamin B6 metabolism	10	7	3	7	Metabolism of Cofactors and Vitamins
pha	pha00760	Nicotinate and nicotinamide metabolism	15	12	3	12	Metabolism of Cofactors and Vitamins
pha	pha00770	Pantothenate and CoA biosynthesis	14	15	4	11	Metabolism of Cofactors and Vitamins
pha	pha00780	Biotin metabolism	7	7	1	6	Metabolism of Cofactors and Vitamins
pha	pha00785	Lipoic acid metabolism	4	2	2	2	Metabolism of Cofactors and Vitamins
pha	pha00790	Folate biosynthesis	17	15	4	10	Metabolism of Cofactors and Vitamins
pha	pha00791	Atrazine degradation	2	4	2	2	Biodegradation and Metabolism
pha	pha00860	Porphyrin and chlorophyll metabolism	26	22	8	19	Metabolism of Cofactors and Vitamins
pha	pha00900	Terpenoid backbone biosynthesis	13	14	3	11	Metabolism of Terpenoids and Polyketides
pha	pha00903	Limonene and pinene degradation	3	10	2	3	Metabolism of Terpenoids and Polyketides
pha	pha00910	Nitrogen metabolism	18	19	3	17	Energy Metabolism
pha	pha00920	Sulfur metabolism	10	12	5	10	Energy Metabolism
pha	pha00930	Caprolactam degradation	2	9	2	2	Biodegradation and Metabolism
pha	pha00970	Aminoacyl-tRNA biosynthesis	24	26	21	22	Genetic Information Processing; Translation
pin	pin00010	Glycolysis / Gluconeogenesis	29	42	6	25	Carbohydrate Metabolism
pin	pin00020	Citrate cycle (TCA cycle)	17	31	6	13	Carbohydrate Metabolism
pin	pin00030	Pentose phosphate pathway	24	29	4	21	Carbohydrate Metabolism
pin	pin00040	Pentose and glucuronate interconversions	10	11	7	9	Carbohydrate Metabolism
pin	pin00051	Fructose and mannose metabolism	15	19	5	13	Carbohydrate Metabolism
pin	pin00052	Galactose metabolism	20	15	5	11	Carbohydrate Metabolism
pin	pin00053	Ascorbate and aldarate metabolism	2	5	1	2	Carbohydrate Metabolism
pin	pin00061	Fatty acid biosynthesis	26	8	3	7	Lipid Metabolism
pin	pin00071	Fatty acid metabolism	26	13	4	9	Lipid Metabolism
pin	pin00130	Ubiquinone and other terpenoid-quinone biosynthesis	19	18	3	13	Metabolism of Cofactors and Vitamins
pin	pin00190	Oxidative phosphorylation	0	0	0	0	Energy Metabolism
pin	pin00230	Purine metabolism	80	68	10	42	Nucleotide Metabolism
pin	pin00240	Pyrimidine metabolism	47	46	5	27	Nucleotide Metabolism
pin	pin00250	Alanine, aspartate and glutamate metabolism	21	28	10	21	Amino Acid Metabolism
pin	pin00260	Glycine, serine and threonine metabolism	27	30	9	25	Amino Acid Metabolism
pin	pin00270	Cysteine and methionine metabolism	28	21	9	20	Amino Acid Metabolism
pin	pin00280	Valine, leucine and isoleucine degradation	20	15	6	10	Amino Acid Metabolism
pin	pin00281	Geraniol degradation	5	5	1	4	Metabolism of Terpenoids and Polyketides
pin	pin00290	Valine, leucine and isoleucine biosynthesis	24	18	6	13	Amino Acid Metabolism
pin	pin00300	Lysine biosynthesis	14	16	5	14	Amino Acid Metabolism
pin	pin00310	Lysine degradation	7	10	5	7	Amino Acid Metabolism
pin	pin00330	Arginine and proline metabolism	39	37	15	28	Amino Acid Metabolism
pin	pin00340	Histidine metabolism	17	16	5	14	Amino Acid Metabolism
pin	pin00350	Tyrosine metabolism	10	7	3	6	Amino Acid Metabolism
[truncated: 982 more rows]
