# Supplementary material for: The alignment of enzymatic steps reveals similar metabolic pathways and probable recruitment events in Gammaproteobacteria
Source: BMC Genomics. 2015 Nov 17;16:957. doi: 10.1186/s12864-015-2113-0 (PMC4647829; doi:10.1186/s12864-015-2113-0)
Supplement: Additional file 3: File S2. — KEGG weblinks with the functional conservation of metabolic maps in Gammaproteobacteria. (TXT 56 kb) [file 12864_2015_2113_MOESM3_ESM.txt]

# File S2

# This file contains a collection of weblinks to KEGG database
# that show the FUNCTIONAL conservation of enzymatic steps in
# Gammaproteobacteria metabolism reported in Poot et al. 2015.

# Each uncommented line is a link to a KEGG metabolic map. The
# maps are colored according the following leyend:

# White = Not present in Gammaproteobacteria
# Pink = Present in the clade, but classified as variable
# Blue = Classified as functionally conserved

# NOTE: The analysis was conducted with a KEGG release from 2011.
#       For this reason some links may have some display errors.


####################
# Highly conserved #
####################
http://www.kegg.jp/kegg-bin/show_pathway?map00401//
http://www.kegg.jp/kegg-bin/show_pathway?map00780/ec:6.3.4.15%09%23afeeee,/ec:6.3.4.15%09%23afeeee,/ec:2.8.1.6%09%23afeeee,/ec:6.3.3.3%09%23afeeee,/ec:2.6.1.62%09%23afeeee,/ec:2.3.1.47%09%23afeeee,/conserved%09%23afeeee,/ec:3.4.-.-%09%23ffe4e1,/ec:6.2.1.14%09%23ffe4e1,/noconserved%09%23ffe4e1,
http://www.kegg.jp/kegg-bin/show_pathway?map00770/ec:2.7.1.24%09%23afeeee,/ec:2.7.8.7%09%23afeeee,/ec:2.7.1.33%09%23afeeee,/ec:4.1.1.36%09%23afeeee,/ec:2.7.1.33%09%23afeeee,/ec:2.7.1.33%09%23afeeee,/ec:6.3.2.1%09%23afeeee,/ec:4.2.1.9%09%23afeeee,/ec:1.1.1.86%09%23afeeee,/ec:2.2.1.6%09%23afeeee,/ec:2.6.1.42%09%23afeeee,/ec:2.7.7.3%09%23afeeee,/ec:4.1.1.11%09%23afeeee,/ec:2.7.8.-%09%23afeeee,/conserved%09%23afeeee,/ec:3.1.4.14%09%23ffe4e1,/ec:3.5.1.6%09%23ffe4e1,/ec:1.1.1.169%09%23ffe4e1,/ec:2.1.2.11%09%23ffe4e1,/noconserved%09%23ffe4e1,
http://www.kegg.jp/kegg-bin/show_pathway?map00540/ec:2.7.7.38%09%23afeeee,/ec:3.1.3.45%09%23afeeee,/ec:2.7.1.130%09%23afeeee,/ec:2.4.1.182%09%23afeeee,/ec:2.3.1.-%09%23afeeee,/ec:2.3.1.-%09%23afeeee,/ec:2.-.-.-%09%23afeeee,/ec:2.-.-.-%09%23afeeee,/ec:2.-.-.-%09%23afeeee,/ec:3.6.1.-%09%23afeeee,/ec:2.5.1.55%09%23afeeee,/ec:2.3.1.-%09%23afeeee,/ec:3.5.1.-%09%23afeeee,/ec:2.3.1.129%09%23afeeee,/conserved%09%23afeeee,/ec:5.-.-.-%09%23ffe4e1,/ec:3.1.3.-%09%23ffe4e1,/ec:2.7.1.-%09%23ffe4e1,/ec:2.7.1.-%09%23ffe4e1,/ec:2.7.1.-%09%23ffe4e1,/ec:5.1.3.20%09%23ffe4e1,/noconserved%09%23ffe4e1,
http://www.kegg.jp/kegg-bin/show_pathway?map00061/ec:4.2.1.-%09%23afeeee,/ec:4.2.1.-%09%23afeeee,/ec:4.2.1.-%09%23afeeee,/ec:4.2.1.-%09%23afeeee,/ec:4.2.1.-%09%23afeeee,/ec:4.2.1.-%09%23afeeee,/ec:4.2.1.-%09%23afeeee,/ec:4.2.1.-%09%23afeeee,/ec:2.3.1.179%09%23afeeee,/ec:1.1.1.100%09%23afeeee,/ec:2.3.1.180%09%23afeeee,/ec:2.3.1.180%09%23afeeee,/ec:2.3.1.179%09%23afeeee,/ec:2.3.1.179%09%23afeeee,/ec:2.3.1.179%09%23afeeee,/ec:2.3.1.179%09%23afeeee,/ec:2.3.1.179%09%23afeeee,/ec:2.3.1.179%09%23afeeee,/ec:1.1.1.100%09%23afeeee,/ec:2.3.1.41%09%23afeeee,/ec:1.1.1.100%09%23afeeee,/ec:2.3.1.41%09%23afeeee,/ec:1.1.1.100%09%23afeeee,/ec:2.3.1.41%09%23afeeee,/ec:4.2.1.60%09%23afeeee,/ec:1.1.1.100%09%23afeeee,/ec:2.3.1.41%09%23afeeee,/ec:1.1.1.100%09%23afeeee,/ec:2.3.1.41%09%23afeeee,/ec:1.1.1.100%09%23afeeee,/ec:2.3.1.41%09%23afeeee,/ec:1.1.1.100%09%23afeeee,/ec:2.3.1.39%09%23afeeee,/ec:6.3.4.14%09%23afeeee,/ec:6.4.1.2%09%23afeeee,/ec:2.3.1.41%09%23afeeee,/ec:2.3.1.41%09%23afeeee,/ec:2.3.1.179%09%23afeeee,/ec:2.3.1.39%09%23afeeee,/conserved%09%23afeeee,/ec:1.3.1.-%09%23ffe4e1,/ec:1.3.1.-%09%23ffe4e1,/ec:1.3.1.-%09%23ffe4e1,/ec:1.3.1.-%09%23ffe4e1,/ec:1.3.1.-%09%23ffe4e1,/ec:1.3.1.-%09%23ffe4e1,/ec:1.3.1.-%09%23ffe4e1,/ec:1.3.1.9%09%23ffe4e1,/ec:1.3.1.-%09%23ffe4e1,/ec:1.3.1.-%09%23ffe4e1,/ec:1.3.1.-%09%23ffe4e1,/ec:1.3.1.-%09%23ffe4e1,/ec:1.3.1.-%09%23ffe4e1,/ec:1.3.1.-%09%23ffe4e1,/ec:1.3.1.-%09%23ffe4e1,/ec:3.1.2.14%09%23ffe4e1,/ec:3.1.2.14%09%23ffe4e1,/ec:3.1.2.14%09%23ffe4e1,/ec:3.1.2.14%09%23ffe4e1,/ec:3.1.2.14%09%23ffe4e1,/ec:1.3.1.9%09%23ffe4e1,/ec:1.3.1.9%09%23ffe4e1,/ec:1.3.1.9%09%23ffe4e1,/ec:1.3.1.9%09%23ffe4e1,/ec:1.3.1.9%09%23ffe4e1,/ec:1.3.1.9%09%23ffe4e1,/ec:1.3.1.9%09%23ffe4e1,/ec:1.3.1.-%09%23ffe4e1,/noconserved%09%23ffe4e1,
http://www.kegg.jp/kegg-bin/show_pathway?map00785/ec:2.8.1.8%09%23afeeee,/ec:2.3.1.181%09%23afeeee,/ec:2.8.1.8%09%23afeeee,/ec:2.3.1.181%09%23afeeee,/conserved%09%23afeeee,/noconserved%09%23ffe4e1,
http://www.kegg.jp/kegg-bin/show_pathway?map00290/ec:1.1.1.85%09%23afeeee,/ec:4.3.1.19%09%23afeeee,/ec:2.6.1.42%09%23afeeee,/ec:6.1.1.4%09%23afeeee,/ec:2.6.1.42%09%23afeeee,/ec:1.1.1.86%09%23afeeee,/ec:1.1.1.85%09%23afeeee,/ec:2.3.3.13%09%23afeeee,/ec:6.1.1.9%09%23afeeee,/ec:2.6.1.66%09%23afeeee,/ec:2.6.1.42%09%23afeeee,/ec:4.2.1.9%09%23afeeee,/ec:1.1.1.86%09%23afeeee,/ec:1.1.1.86%09%23afeeee,/ec:2.2.1.6%09%23afeeee,/ec:6.1.1.5%09%23afeeee,/ec:4.2.1.9%09%23afeeee,/ec:1.1.1.86%09%23afeeee,/ec:2.2.1.6%09%23afeeee,/ec:2.2.1.6%09%23afeeee,/ec:4.2.1.35%09%23afeeee,/conserved%09%23afeeee,/ec:1.4.1.9%09%23ffe4e1,/ec:1.4.1.9%09%23ffe4e1,/ec:1.4.1.9%09%23ffe4e1,/noconserved%09%23ffe4e1,
http://www.kegg.jp/kegg-bin/show_pathway?map00550/ec:6.3.2.10%09%23afeeee,/ec:3.6.1.27%09%23afeeee,/ec:2.4.1.227%09%23afeeee,/ec:2.7.8.13%09%23afeeee,/ec:6.3.2.10%09%23afeeee,/ec:6.3.2.4%09%23afeeee,/ec:6.3.2.9%09%23afeeee,/ec:6.3.2.8%09%23afeeee,/ec:6.3.2.13%09%23afeeee,/ec:2.7.8.13%09%23afeeee,/ec:2.4.1.227%09%23afeeee,/ec:2.5.1.7%09%23afeeee,/ec:1.1.1.158%09%23afeeee,/conserved%09%23afeeee,/noconserved%09%23ffe4e1,
http://www.kegg.jp/kegg-bin/show_pathway?map00300/ec:2.6.1.11%09%23afeeee,/ec:1.2.1.-%09%23afeeee,/ec:2.7.2.-%09%23afeeee,/ec:6.3.2.10%09%23afeeee,/ec:1.2.1.11%09%23afeeee,/ec:4.2.1.52%09%23afeeee,/ec:1.3.1.26%09%23afeeee,/ec:2.3.1.89%09%23afeeee,/ec:2.3.1.117%09%23afeeee,/ec:2.6.1.-%09%23afeeee,/ec:2.6.1.17%09%23afeeee,/ec:3.5.1.47%09%23afeeee,/ec:3.5.1.18%09%23afeeee,/ec:5.1.1.7%09%23afeeee,/ec:4.1.1.20%09%23afeeee,/ec:6.3.2.13%09%23afeeee,/conserved%09%23afeeee,/ec:2.7.2.4%09%23ffe4e1,/ec:1.1.1.3%09%23ffe4e1,/ec:1.5.1.7%09%23ffe4e1,/noconserved%09%23ffe4e1,


########################
# Moderately conserved #
########################
http://www.kegg.jp/kegg-bin/show_pathway?map00790/ec:2.6.1.85%09%23afeeee,/ec:4.1.3.38%09%23afeeee,/ec:1.5.1.3%09%23afeeee,/ec:1.5.1.3%09%23afeeee,/ec:6.3.2.12%09%23afeeee,/ec:2.5.1.15%09%23afeeee,/ec:2.5.1.15%09%23afeeee,/ec:2.7.6.3%09%23afeeee,/ec:1.5.1.3%09%23afeeee,/conserved%09%23afeeee,/ec:4.1.2.25%09%23ffe4e1,/ec:3.5.4.16%09%23ffe4e1,/ec:3.5.4.16%09%23ffe4e1,/ec:3.5.4.16%09%23ffe4e1,/ec:3.5.4.16%09%23ffe4e1,/ec:3.1.3.1%09%23ffe4e1,/ec:4.2.3.12%09%23ffe4e1,/noconserved%09%23ffe4e1,
http://www.kegg.jp/kegg-bin/show_pathway?map00900/ec:2.2.1.7%09%23afeeee,/ec:1.1.1.267%09%23afeeee,/ec:2.7.7.60%09%23afeeee,/ec:2.7.1.148%09%23afeeee,/ec:4.6.1.12%09%23afeeee,/ec:1.17.7.1%09%23afeeee,/ec:1.17.1.2%09%23afeeee,/ec:1.17.1.2%09%23afeeee,/ec:2.5.1.1%09%23afeeee,/ec:2.5.1.10%09%23afeeee,/ec:2.5.1.31%09%23afeeee,/ec:2.5.1.30%09%23afeeee,/ec:2.5.1.90%09%23afeeee,/conserved%09%23afeeee,/ec:2.7.1.36%09%23ffe4e1,/ec:2.3.1.9%09%23ffe4e1,/ec:2.3.3.10%09%23ffe4e1,/ec:1.1.1.34%09%23ffe4e1,/ec:5.3.3.2%09%23ffe4e1,/ec:4.1.1.33%09%23ffe4e1,/ec:1.3.1.83%09%23ffe4e1,/noconserved%09%23ffe4e1,
http://www.kegg.jp/kegg-bin/show_pathway?map00970/ec:6.1.1.11%09%23afeeee,/ec:6.1.1.10%09%23afeeee,/ec:2.1.2.9%09%23afeeee,/ec:6.1.1.11%09%23afeeee,/conserved%09%23afeeee,/ec:6.1.1.22%09%23ffe4e1,/ec:6.1.1.18%09%23ffe4e1,/ec:6.3.5.7%09%23ffe4e1,/ec:6.3.5.6%09%23ffe4e1,/ec:2.9.1.1%09%23ffe4e1,/noconserved%09%23ffe4e1,
http://www.kegg.jp/kegg-bin/show_pathway?map00730/ec:3.6.1.15%09%23afeeee,/ec:2.7.4.16%09%23afeeee,/ec:2.7.4.7%09%23afeeee,/ec:2.5.1.3%09%23afeeee,/conserved%09%23afeeee,/ec:2.7.6.2%09%23ffe4e1,/ec:2.7.6.2%09%23ffe4e1,/ec:2.7.1.89%09%23ffe4e1,/ec:3.5.99.2%09%23ffe4e1,/ec:1.4.3.19%09%23ffe4e1,/ec:2.8.1.7%09%23ffe4e1,/ec:2.7.1.50%09%23ffe4e1,/ec:2.7.1.49%09%23ffe4e1,/noconserved%09%23ffe4e1,
http://www.kegg.jp/kegg-bin/show_pathway?map00240/ec:1.17.4.1%09%23afeeee,/ec:2.7.4.22%09%23afeeee,/ec:6.3.5.5%09%23afeeee,/ec:2.1.3.2%09%23afeeee,/ec:3.5.2.3%09%23afeeee,/ec:1.3.3.1%09%23afeeee,/ec:2.4.2.10%09%23afeeee,/ec:2.7.7.8%09%23afeeee,/ec:2.7.7.6%09%23afeeee,/ec:2.7.4.6%09%23afeeee,/ec:2.7.4.14%09%23afeeee,/ec:6.3.4.2%09%23afeeee,/ec:3.6.1.5%09%23afeeee,/ec:3.6.1.5%09%23afeeee,/ec:3.1.3.5%09%23afeeee,/ec:2.4.2.3%09%23afeeee,/ec:2.7.7.6%09%23afeeee,/ec:2.7.7.8%09%23afeeee,/ec:3.6.1.5%09%23afeeee,/ec:2.7.4.6%09%23afeeee,/ec:3.6.1.5%09%23afeeee,/ec:2.7.4.14%09%23afeeee,/ec:3.1.3.5%09%23afeeee,/ec:2.4.2.2%09%23afeeee,/ec:1.8.1.9%09%23afeeee,/ec:1.8.1.9%09%23afeeee,/ec:1.8.1.9%09%23afeeee,/ec:1.17.4.1%09%23afeeee,/ec:2.7.4.6%09%23afeeee,/ec:2.7.7.7%09%23afeeee,/ec:2.7.4.14%09%23afeeee,/ec:3.1.3.5%09%23afeeee,/ec:2.7.4.6%09%23afeeee,/ec:2.7.4.9%09%23afeeee,/ec:2.4.2.1%09%23afeeee,/ec:2.4.2.4%09%23afeeee,/ec:1.8.1.9%09%23afeeee,/ec:2.1.1.45%09%23afeeee,/ec:2.7.7.7%09%23afeeee,/ec:2.7.4.6%09%23afeeee,/ec:3.6.1.5%09%23afeeee,/ec:2.7.4.9%09%23afeeee,/ec:3.6.1.5%09%23afeeee,/ec:3.1.3.5%09%23afeeee,/ec:2.4.2.4%09%23afeeee,/ec:4.1.1.23%09%23afeeee,/ec:3.1.3.6%09%23afeeee,/ec:3.6.1.19%09%23afeeee,/ec:3.1.3.6%09%23afeeee,/ec:3.6.1.19%09%23afeeee,/ec:3.6.1.17%09%23afeeee,/conserved%09%23afeeee,/ec:3.5.4.13%09%23ffe4e1,/ec:2.4.2.9%09%23ffe4e1,/ec:2.7.1.48%09%23ffe4e1,/ec:1.3.1.2%09%23ffe4e1,/ec:3.5.2.2%09%23ffe4e1,/ec:2.7.1.48%09%23ffe4e1,/ec:3.5.4.5%09%23ffe4e1,/ec:3.5.4.1%09%23ffe4e1,/ec:3.2.2.8%09%23ffe4e1,/ec:1.17.4.2%09%23ffe4e1,/ec:1.17.4.2%09%23ffe4e1,/ec:3.5.4.13%09%23ffe4e1,/ec:3.5.4.12%09%23ffe4e1,/ec:3.6.1.23%09%23ffe4e1,/ec:2.7.1.21%09%23ffe4e1,/ec:3.5.4.5%09%23ffe4e1,/ec:2.7.1.21%09%23ffe4e1,/ec:3.5.4.1%09%23ffe4e1,/ec:1.3.1.2%09%23ffe4e1,/ec:3.5.2.2%09%23ffe4e1,/ec:4.2.1.70%09%23ffe4e1,/noconserved%09%23ffe4e1,
http://www.kegg.jp/kegg-bin/show_pathway?map00650/ec:1.1.1.30%09%23afeeee,/ec:2.3.1.9%09%23afeeee,/ec:1.1.1.157%09%23afeeee,/ec:1.1.1.35%09%23afeeee,/ec:1.1.1.36%09%23afeeee,/ec:4.2.1.17%09%23afeeee,/ec:4.2.1.55%09%23afeeee,/ec:2.3.1.54%09%23afeeee,/ec:2.2.1.6%09%23afeeee,/ec:2.2.1.6%09%23afeeee,/ec:1.2.4.1%09%23afeeee,/conserved%09%23afeeee,/ec:3.1.1.22%09%23ffe4e1,/ec:2.8.3.5%09%23ffe4e1,/ec:6.2.1.16%09%23ffe4e1,/ec:4.1.3.4%09%23ffe4e1,/ec:2.3.3.10%09%23ffe4e1,/ec:5.1.2.3%09%23ffe4e1,/ec:2.3.1.-%09%23ffe4e1,/ec:3.1.1.75%09%23ffe4e1,/ec:2.6.1.19%09%23ffe4e1,/ec:4.1.1.15%09%23ffe4e1,/ec:1.3.99.2%09%23ffe4e1,/ec:2.3.1.19%09%23ffe4e1,/ec:1.2.1.10%09%23ffe4e1,/ec:1.1.1.-%09%23ffe4e1,/ec:1.2.1.16%09%23ffe4e1,/ec:2.8.3.8%09%23ffe4e1,/ec:1.1.1.83%09%23ffe4e1,/ec:5.2.1.1%09%23ffe4e1,/ec:1.3.99.1%09%23ffe4e1,/ec:4.1.1.5%09%23ffe4e1,/noconserved%09%23ffe4e1,
http://www.kegg.jp/kegg-bin/show_pathway?map00471/ec:6.3.2.8%09%23afeeee,/ec:6.3.2.9%09%23afeeee,/ec:5.1.1.3%09%23afeeee,/conserved%09%23afeeee,/ec:1.4.1.3%09%23ffe4e1,/ec:3.5.1.38%09%23ffe4e1,/ec:3.5.1.2%09%23ffe4e1,/ec:3.5.1.2%09%23ffe4e1,/ec:3.5.1.38%09%23ffe4e1,/noconserved%09%23ffe4e1,
http://www.kegg.jp/kegg-bin/show_pathway?map00473/ec:6.3.2.4%09%23afeeee,/ec:5.1.1.1%09%23afeeee,/conserved%09%23afeeee,/ec:2.6.1.21%09%23ffe4e1,/ec:6.1.1.13%09%23ffe4e1,/noconserved%09%23ffe4e1,
http://www.kegg.jp/kegg-bin/show_pathway?map00740/ec:2.7.1.26%09%23afeeee,/ec:3.5.4.25%09%23afeeee,/ec:1.1.1.193%09%23afeeee,/ec:2.5.1.78%09%23afeeee,/ec:2.5.1.9%09%23afeeee,/conserved%09%23afeeee,/ec:4.1.99.12%09%23ffe4e1,/ec:3.1.3.2%09%23ffe4e1,/ec:3.5.4.26%09%23ffe4e1,/noconserved%09%23ffe4e1,
http://www.kegg.jp/kegg-bin/show_pathway?map00564/ec:2.7.8.-%09%23afeeee,/ec:2.7.8.-%09%23afeeee,/ec:2.7.8.24%09%23afeeee,/ec:2.7.8.8%09%23afeeee,/ec:2.3.1.51%09%23afeeee,/ec:2.3.1.15%09%23afeeee,/ec:1.1.1.94%09%23afeeee,/ec:3.1.3.27%09%23afeeee,/ec:2.7.7.41%09%23afeeee,/ec:4.1.1.65%09%23afeeee,/ec:2.3.1.40%09%23afeeee,/ec:2.7.8.5%09%23afeeee,/ec:2.7.8.-%09%23afeeee,/conserved%09%23afeeee,/ec:1.1.3.21%09%23ffe4e1,/ec:3.1.4.3%09%23ffe4e1,/ec:3.1.1.32%09%23ffe4e1,/ec:3.1.4.3%09%23ffe4e1,/ec:2.7.1.107%09%23ffe4e1,/ec:3.1.4.4%09%23ffe4e1,/ec:3.1.1.32%09%23ffe4e1,/ec:3.1.4.4%09%23ffe4e1,/ec:3.1.4.46%09%23ffe4e1,/ec:3.1.4.3%09%23ffe4e1,/ec:3.1.1.32%09%23ffe4e1,/ec:1.1.5.3%09%23ffe4e1,/ec:2.3.1.43%09%23ffe4e1,/ec:4.3.1.7%09%23ffe4e1,/ec:3.1.1.5%09%23ffe4e1,/ec:3.1.1.5%09%23ffe4e1,/ec:2.7.7.39%09%23ffe4e1,/ec:3.1.1.5%09%23ffe4e1,/ec:3.1.4.46%09%23ffe4e1,/ec:3.1.1.5%09%23ffe4e1,/ec:2.1.1.17%09%23ffe4e1,/ec:3.6.1.26%09%23ffe4e1,/noconserved%09%23ffe4e1,
http://www.kegg.jp/kegg-bin/show_pathway?map00760/ec:1.4.3.16%09%23afeeee,/ec:2.4.2.19%09%23afeeee,/ec:2.7.7.18%09%23afeeee,/ec:2.7.7.1%09%23afeeee,/ec:2.4.2.11%09%23afeeee,/ec:2.7.7.18%09%23afeeee,/ec:2.7.7.1%09%23afeeee,/ec:2.7.1.23%09%23afeeee,/conserved%09%23afeeee,/ec:1.4.1.21%09%23ffe4e1,/ec:3.6.1.22%09%23ffe4e1,/ec:3.1.3.5%09%23ffe4e1,/ec:2.4.2.1%09%23ffe4e1,/ec:6.3.5.1%09%23ffe4e1,/ec:6.3.1.5%09%23ffe4e1,/ec:3.6.1.22%09%23ffe4e1,/ec:3.1.3.5%09%23ffe4e1,/ec:3.2.2.1%09%23ffe4e1,/ec:2.4.2.1%09%23ffe4e1,/ec:1.6.1.1%09%23ffe4e1,/ec:1.6.1.2%09%23ffe4e1,/noconserved%09%23ffe4e1,
http://www.kegg.jp/kegg-bin/show_pathway?map00020/ec:1.3.99.1%09%23afeeee,/ec:1.8.1.4%09%23afeeee,/ec:1.2.4.2%09%23afeeee,/ec:1.2.4.2%09%23afeeee,/ec:2.3.1.61%09%23afeeee,/ec:6.2.1.5%09%23afeeee,/ec:1.1.1.42%09%23afeeee,/ec:1.1.1.41%09%23afeeee,/ec:1.1.1.42%09%23afeeee,/ec:4.2.1.2%09%23afeeee,/ec:4.2.1.3%09%23afeeee,/ec:4.2.1.3%09%23afeeee,/ec:2.3.3.1%09%23afeeee,/ec:1.2.4.1%09%23afeeee,/ec:1.2.4.1%09%23afeeee,/ec:1.8.1.4%09%23afeeee,/ec:2.3.1.12%09%23afeeee,/conserved%09%23afeeee,/ec:1.2.7.3%09%23ffe4e1,/ec:1.1.1.37%09%23ffe4e1,/ec:6.4.1.1%09%23ffe4e1,/ec:4.1.3.6%09%23ffe4e1,/ec:4.1.1.49%09%23ffe4e1,/ec:4.1.1.32%09%23ffe4e1,/noconserved%09%23ffe4e1,
http://www.kegg.jp/kegg-bin/show_pathway?map00010/ec:1.2.4.1%09%23afeeee,/ec:1.2.4.1%09%23afeeee,/ec:2.3.1.12%09%23afeeee,/ec:2.7.1.40%09%23afeeee,/ec:4.2.1.11%09%23afeeee,/ec:5.4.2.1%09%23afeeee,/ec:1.2.1.12%09%23afeeee,/ec:5.3.1.1%09%23afeeee,/ec:5.3.1.9%09%23afeeee,/ec:5.3.1.9%09%23afeeee,/ec:5.3.1.9%09%23afeeee,/ec:1.8.1.4%09%23afeeee,/ec:2.7.2.3%09%23afeeee,/ec:6.2.1.1%09%23afeeee,/conserved%09%23afeeee,/ec:4.1.2.13%09%23ffe4e1,/ec:1.2.1.3%09%23ffe4e1,/ec:1.1.1.2%09%23ffe4e1,/ec:1.1.1.1%09%23ffe4e1,/ec:1.1.1.27%09%23ffe4e1,/ec:2.7.1.11%09%23ffe4e1,/ec:3.1.3.11%09%23ffe4e1,/ec:2.7.1.69%09%23ffe4e1,/ec:5.4.2.2%09%23ffe4e1,/ec:2.7.1.2%09%23ffe4e1,/ec:5.1.3.15%09%23ffe4e1,/ec:5.1.3.3%09%23ffe4e1,/ec:2.7.1.2%09%23ffe4e1,/ec:3.1.3.10%09%23ffe4e1,/ec:2.7.1.63%09%23ffe4e1,/ec:2.7.1.63%09%23ffe4e1,/ec:2.7.1.69%09%23ffe4e1,/ec:2.7.1.69%09%23ffe4e1,/ec:3.2.1.86%09%23ffe4e1,/ec:3.2.1.86%09%23ffe4e1,/ec:4.1.1.32%09%23ffe4e1,/ec:4.1.1.49%09%23ffe4e1,/ec:1.2.1.9%09%23ffe4e1,/ec:1.2.7.5%09%23ffe4e1,/ec:1.1.2.8%09%23ffe4e1,/noconserved%09%23ffe4e1,
http://www.kegg.jp/kegg-bin/show_pathway?map00480/ec:1.1.1.49%09%23afeeee,/ec:1.1.1.43%09%23afeeee,/ec:1.1.1.42%09%23afeeee,/ec:6.3.2.3%09%23afeeee,/ec:6.3.2.2%09%23afeeee,/ec:1.8.1.7%09%23afeeee,/ec:1.1.1.44%09%23afeeee,/conserved%09%23afeeee,/ec:2.3.2.2%09%23ffe4e1,/ec:1.11.1.9%09%23ffe4e1,/ec:2.3.2.2%09%23ffe4e1,/ec:3.5.2.9%09%23ffe4e1,/ec:2.3.2.2%09%23ffe4e1,/ec:2.5.1.18%09%23ffe4e1,/ec:3.5.1.78%09%23ffe4e1,/ec:4.1.1.17%09%23ffe4e1,/ec:2.5.1.16%09%23ffe4e1,/ec:2.5.1.22%09%23ffe4e1,/ec:2.5.1.16%09%23ffe4e1,/ec:3.4.11.1%09%23ffe4e1,/ec:3.4.11.1%09%23ffe4e1,/ec:3.4.11.23%09%23ffe4e1,/ec:3.4.11.23%09%23ffe4e1,/ec:3.4.13.3%09%23ffe4e1,/ec:3.4.13.3%09%23ffe4e1,/ec:3.4.11.1%09%23ffe4e1,/ec:3.4.11.1%09%23ffe4e1,/noconserved%09%23ffe4e1,
http://www.kegg.jp/kegg-bin/show_pathway?map00230/ec:1.17.4.1%09%23afeeee,/ec:2.7.6.1%09%23afeeee,/ec:2.4.2.14%09%23afeeee,/ec:6.3.4.13%09%23afeeee,/ec:2.1.2.2%09%23afeeee,/ec:6.3.3.1%09%23afeeee,/ec:2.1.2.3%09%23afeeee,/ec:4.3.2.2%09%23afeeee,/ec:6.3.2.6%09%23afeeee,/ec:2.7.7.8%09%23afeeee,/ec:2.7.7.6%09%23afeeee,/ec:1.17.4.2%09%23afeeee,/ec:2.7.7.7%09%23afeeee,/ec:3.6.1.5%09%23afeeee,/ec:2.7.4.6%09%23afeeee,/ec:2.7.4.6%09%23afeeee,/ec:1.17.4.1%09%23afeeee,/ec:3.6.1.5%09%23afeeee,/ec:2.7.4.3%09%23afeeee,/ec:4.3.2.2%09%23afeeee,/ec:2.4.2.7%09%23afeeee,/ec:2.4.2.1%09%23afeeee,/ec:2.4.2.1%09%23afeeee,/ec:3.6.1.5%09%23afeeee,/ec:2.7.4.6%09%23afeeee,/ec:3.6.1.5%09%23afeeee,/ec:1.1.1.205%09%23afeeee,/ec:6.3.5.2%09%23afeeee,/ec:3.6.1.5%09%23afeeee,/ec:2.4.2.1%09%23afeeee,/ec:2.4.2.1%09%23afeeee,/ec:2.7.4.8%09%23afeeee,/ec:2.4.2.1%09%23afeeee,/ec:3.6.1.11%09%23afeeee,/ec:3.6.1.40%09%23afeeee,/ec:2.7.7.8%09%23afeeee,/ec:3.6.1.5%09%23afeeee,/ec:2.7.4.6%09%23afeeee,/ec:2.7.4.8%09%23afeeee,/ec:2.7.4.6%09%23afeeee,/ec:1.17.4.2%09%23afeeee,/ec:2.4.2.1%09%23afeeee,/ec:2.7.7.6%09%23afeeee,/ec:2.7.7.7%09%23afeeee,/ec:3.6.1.41%09%23afeeee,/ec:6.3.5.3%09%23afeeee,/ec:3.6.1.19%09%23afeeee,/ec:3.6.1.19%09%23afeeee,/ec:3.6.1.19%09%23afeeee,/ec:3.6.1.17%09%23afeeee,/ec:3.6.1.17%09%23afeeee,/ec:3.6.1.19%09%23afeeee,/ec:3.6.1.17%09%23afeeee,/ec:5.4.2.7%09%23afeeee,/ec:3.6.1.13%09%23afeeee,/ec:2.4.2.1%09%23afeeee,/ec:2.7.4.3%09%23afeeee,/ec:2.7.4.6%09%23afeeee,/ec:3.6.1.19%09%23afeeee,/ec:2.4.2.7%09%23afeeee,/ec:2.4.2.7%09%23afeeee,/ec:3.6.1.15%09%23afeeee,/ec:2.1.2.3%09%23afeeee,/ec:3.6.1.-%09%23afeeee,/ec:6.3.4.18%09%23afeeee,/ec:5.4.99.18%09%23afeeee,/ec:5.4.2.2%09%23afeeee,/conserved%09%23afeeee,/ec:3.5.3.-%09%23ffe4e1,/ec:3.5.3.9%09%23ffe4e1,/ec:1.1.1.154%09%23ffe4e1,/ec:3.1.4.17%09%23ffe4e1,/ec:4.6.1.1%09%23ffe4e1,/ec:6.3.4.4%09%23ffe4e1,/ec:3.1.3.5%09%23ffe4e1,/ec:2.7.1.20%09%23ffe4e1,/ec:3.1.3.5%09%23ffe4e1,/ec:3.5.4.4%09%23ffe4e1,/ec:3.2.2.4%09%23ffe4e1,/ec:2.7.1.73%09%23ffe4e1,/ec:3.1.3.5%09%23ffe4e1,/ec:3.5.4.4%09%23ffe4e1,/ec:3.2.2.1%09%23ffe4e1,/ec:3.5.4.2%09%23ffe4e1,/ec:1.7.1.7%09%23ffe4e1,/ec:2.4.2.8%09%23ffe4e1,/ec:3.1.3.5%09%23ffe4e1,/ec:3.2.2.1%09%23ffe4e1,/ec:2.4.2.8%09%23ffe4e1,/ec:2.7.1.73%09%23ffe4e1,/ec:3.1.3.5%09%23ffe4e1,/ec:2.4.2.8%09%23ffe4e1,/ec:3.5.4.3%09%23ffe4e1,/ec:3.5.3.4%09%23ffe4e1,/ec:3.5.2.5%09%23ffe4e1,/ec:1.7.3.3%09%23ffe4e1,/ec:3.5.1.5%09%23ffe4e1,/ec:2.7.7.53%09%23ffe4e1,/ec:3.5.3.19%09%23ffe4e1,/ec:3.5.2.17%09%23ffe4e1,/ec:3.1.7.2%09%23ffe4e1,/ec:3.1.3.5%09%23ffe4e1,/ec:2.7.6.5%09%23ffe4e1,/ec:4.6.1.2%09%23ffe4e1,/ec:2.7.7.4%09%23ffe4e1,/ec:2.7.1.25%09%23ffe4e1,/ec:1.17.1.4%09%23ffe4e1,/ec:1.17.1.4%09%23ffe4e1,/ec:2.4.2.22%09%23ffe4e1,/ec:3.1.3.6%09%23ffe4e1,/ec:3.1.3.6%09%23ffe4e1,/ec:3.1.5.1%09%23ffe4e1,/ec:2.7.1.113%09%23ffe4e1,/ec:2.4.2.22%09%23ffe4e1,/ec:3.5.3.-%09%23ffe4e1,/ec:3.2.2.1%09%23ffe4e1,/ec:2.7.7.53%09%23ffe4e1,/ec:4.6.1.1%09%23ffe4e1,/ec:2.7.1.40%09%23ffe4e1,/ec:2.7.1.40%09%23ffe4e1,/ec:3.2.2.8%09%23ffe4e1,/ec:3.2.2.8%09%23ffe4e1,/ec:3.2.2.8%09%23ffe4e1,/ec:2.7.1.40%09%23ffe4e1,/ec:2.7.1.40%09%23ffe4e1,/ec:3.2.2.1%09%23ffe4e1,/ec:2.7.2.2%09%23ffe4e1,/ec:2.4.2.-%09%23ffe4e1,/noconserved%09%23ffe4e1,


####################
# Barely conserved #
####################
http://www.kegg.jp/kegg-bin/show_pathway?map00071/ec:1.1.1.35%09%23afeeee,/ec:2.3.1.9%09%23afeeee,/ec:2.3.1.16%09%23afeeee,/ec:1.1.1.35%09%23afeeee,/ec:2.3.1.16%09%23afeeee,/ec:1.1.1.35%09%23afeeee,/ec:2.3.1.16%09%23afeeee,/ec:1.1.1.35%09%23afeeee,/ec:2.3.1.16%09%23afeeee,/ec:1.1.1.35%09%23afeeee,/ec:2.3.1.16%09%23afeeee,/ec:1.1.1.35%09%23afeeee,/ec:2.3.1.16%09%23afeeee,/ec:1.1.1.35%09%23afeeee,/ec:2.3.1.9%09%23afeeee,/conserved%09%23afeeee,/ec:1.3.99.-%09%23ffe4e1,/ec:1.3.99.-%09%23ffe4e1,/ec:1.3.99.-%09%23ffe4e1,/ec:1.3.99.-%09%23ffe4e1,/ec:1.3.99.-%09%23ffe4e1,/ec:1.3.99.-%09%23ffe4e1,/ec:1.3.99.-%09%23ffe4e1,/ec:1.3.99.2%09%23ffe4e1,/ec:4.2.1.17%09%23ffe4e1,/ec:1.3.99.3%09%23ffe4e1,/ec:5.1.2.3%09%23ffe4e1,/ec:4.2.1.17%09%23ffe4e1,/ec:1.3.99.2%09%23ffe4e1,/ec:1.3.99.3%09%23ffe4e1,/ec:1.3.99.13%09%23ffe4e1,/ec:4.2.1.17%09%23ffe4e1,/ec:1.3.99.3%09%23ffe4e1,/ec:1.3.99.13%09%23ffe4e1,/ec:4.2.1.17%09%23ffe4e1,/ec:1.3.99.3%09%23ffe4e1,/ec:1.3.99.13%09%23ffe4e1,/ec:1.14.15.3%09%23ffe4e1,/ec:1.18.1.1%09%23ffe4e1,/ec:4.2.1.17%09%23ffe4e1,/ec:1.3.99.3%09%23ffe4e1,/ec:1.1.1.1%09%23ffe4e1,/ec:1.3.99.7%09%23ffe4e1,/ec:1.3.99.13%09%23ffe4e1,/ec:4.2.1.17%09%23ffe4e1,/ec:1.3.99.3%09%23ffe4e1,/ec:1.2.1.3%09%23ffe4e1,/ec:1.3.99.13%09%23ffe4e1,/ec:1.14.15.3%09%23ffe4e1,/ec:4.2.1.17%09%23ffe4e1,/ec:1.3.99.3%09%23ffe4e1,/ec:6.2.1.3%09%23ffe4e1,/ec:1.3.99.13%09%23ffe4e1,/ec:1.3.3.6%09%23ffe4e1,/ec:1.3.3.6%09%23ffe4e1,/ec:1.3.3.6%09%23ffe4e1,/ec:1.3.3.6%09%23ffe4e1,/ec:1.3.3.6%09%23ffe4e1,/ec:1.3.3.6%09%23ffe4e1,/ec:1.3.3.6%09%23ffe4e1,/ec:1.18.1.3%09%23ffe4e1,/noconserved%09%23ffe4e1,
http://www.kegg.jp/kegg-bin/show_pathway?map00620/ec:1.2.4.1%09%23afeeee,/ec:4.1.1.31%09%23afeeee,/ec:4.1.1.49%09%23afeeee,/ec:2.7.1.40%09%23afeeee,/ec:1.2.4.1%09%23afeeee,/ec:1.8.1.4%09%23afeeee,/conserved%09%23afeeee,/ec:4.1.1.32%09%23ffe4e1,/ec:2.7.9.1%09%23ffe4e1,/ec:2.7.9.2%09%23ffe4e1,/ec:4.2.3.3%09%23ffe4e1,/ec:1.1.1.21%09%23ffe4e1,/ec:1.1.1.21%09%23ffe4e1,/ec:1.1.1.77%09%23ffe4e1,/ec:4.4.1.5%09%23ffe4e1,/ec:1.1.1.28%09%23ffe4e1,/ec:1.1.2.4%09%23ffe4e1,/ec:3.1.2.6%09%23ffe4e1,/ec:4.1.1.3%09%23ffe4e1,/ec:6.4.1.1%09%23ffe4e1,/ec:1.1.1.38%09%23ffe4e1,/ec:2.3.1.54%09%23ffe4e1,/ec:1.1.1.40%09%23ffe4e1,/ec:1.1.1.37%09%23ffe4e1,/ec:1.1.5.4%09%23ffe4e1,/ec:2.3.3.9%09%23ffe4e1,/ec:1.1.2.3%09%23ffe4e1,/ec:1.1.1.27%09%23ffe4e1,/ec:1.2.5.1%09%23ffe4e1,/ec:2.3.1.8%09%23ffe4e1,/ec:6.2.1.1%09%23ffe4e1,/ec:3.1.2.1%09%23ffe4e1,/ec:6.2.1.1%09%23ffe4e1,/ec:1.2.1.3%09%23ffe4e1,/ec:1.2.1.10%09%23ffe4e1,/ec:2.3.1.9%09%23ffe4e1,/ec:2.3.3.13%09%23ffe4e1,/ec:2.3.3.14%09%23ffe4e1,/ec:6.4.1.2%09%23ffe4e1,/ec:1.1.1.79%09%23ffe4e1,/ec:2.3.1.12%09%23ffe4e1,/ec:2.7.2.1%09%23ffe4e1,/ec:3.6.1.7%09%23ffe4e1,/noconserved%09%23ffe4e1,
http://www.kegg.jp/kegg-bin/show_pathway?map00630/ec:1.1.1.37%09%23afeeee,/ec:1.1.1.29%09%23afeeee,/ec:1.1.1.29%09%23afeeee,/ec:2.3.1.9%09%23afeeee,/ec:1.1.1.36%09%23afeeee,/conserved%09%23afeeee,/ec:5.3.1.22%09%23ffe4e1,/ec:4.2.1.3%09%23ffe4e1,/ec:4.1.3.16%09%23ffe4e1,/ec:4.1.3.1%09%23ffe4e1,/ec:3.5.1.68%09%23ffe4e1,/ec:3.5.1.49%09%23ffe4e1,/ec:3.5.1.10%09%23ffe4e1,/ec:4.2.1.3%09%23ffe4e1,/ec:1.1.3.15%09%23ffe4e1,/ec:1.1.1.79%09%23ffe4e1,/ec:4.1.1.2%09%23ffe4e1,/ec:1.2.1.2%09%23ffe4e1,/ec:2.3.3.1%09%23ffe4e1,/ec:1.2.1.21%09%23ffe4e1,/ec:1.1.1.77%09%23ffe4e1,/ec:1.1.1.81%09%23ffe4e1,/ec:1.1.1.79%09%23ffe4e1,/ec:1.1.1.60%09%23ffe4e1,/ec:4.1.1.47%09%23ffe4e1,/ec:2.3.3.9%09%23ffe4e1,/ec:4.1.3.24%09%23ffe4e1,/ec:6.2.1.9%09%23ffe4e1,/ec:4.2.1.32%09%23ffe4e1,/ec:2.7.1.31%09%23ffe4e1,/ec:4.1.1.39%09%23ffe4e1,/ec:3.1.3.18%09%23ffe4e1,/ec:4.2.1.55%09%23ffe4e1,/noconserved%09%23ffe4e1,
http://www.kegg.jp/kegg-bin/show_pathway?map00670/ec:1.5.1.3%09%23afeeee,/ec:1.5.1.3%09%23afeeee,/ec:1.5.1.20%09%23afeeee,/ec:1.5.1.5%09%23afeeee,/ec:2.1.1.45%09%23afeeee,/ec:1.5.1.3%09%23afeeee,/conserved%09%23afeeee,/ec:2.1.2.2%09%23ffe4e1,/ec:3.5.4.9%09%23ffe4e1,/ec:6.3.3.2%09%23ffe4e1,/ec:2.1.2.10%09%23ffe4e1,/ec:2.1.2.9%09%23ffe4e1,/ec:3.5.1.10%09%23ffe4e1,/ec:6.3.4.3%09%23ffe4e1,/ec:2.1.2.2%09%23ffe4e1,/ec:2.1.2.3%09%23ffe4e1,/ec:2.1.1.13%09%23ffe4e1,/ec:2.1.2.1%09%23ffe4e1,/ec:2.1.2.10%09%23ffe4e1,/noconserved%09%23ffe4e1,
http://www.kegg.jp/kegg-bin/show_pathway?map00330/ec:2.3.1.1%09%23afeeee,/ec:2.3.1.109%09%23afeeee,/ec:2.7.2.11%09%23afeeee,/ec:1.2.1.41%09%23afeeee,/conserved%09%23afeeee,/ec:3.5.1.2%09%23ffe4e1,/ec:6.3.1.2%09%23ffe4e1,/ec:2.7.2.2%09%23ffe4e1,/ec:2.1.3.3%09%23ffe4e1,/ec:6.3.4.5%09%23ffe4e1,/ec:4.3.2.1%09%23ffe4e1,/ec:3.5.3.1%09%23ffe4e1,/ec:2.6.1.11%09%23ffe4e1,/ec:3.5.1.16%09%23ffe4e1,/ec:2.6.1.13%09%23ffe4e1,/ec:1.5.1.2%09%23ffe4e1,/ec:1.5.99.8%09%23ffe4e1,/ec:3.4.11.5%09%23ffe4e1,/ec:1.14.11.2%09%23ffe4e1,/ec:5.1.1.4%09%23ffe4e1,/ec:1.5.1.2%09%23ffe4e1,/ec:1.5.1.12%09%23ffe4e1,/ec:1.5.1.12%09%23ffe4e1,/ec:1.5.99.8%09%23ffe4e1,/ec:2.6.1.1%09%23ffe4e1,/ec:2.6.1.21%09%23ffe4e1,/ec:4.1.1.3%09%23ffe4e1,/ec:4.1.2.14%09%23ffe4e1,/ec:4.1.3.16%09%23ffe4e1,/ec:1.14.13.39%09%23ffe4e1,/ec:1.14.13.39%09%23ffe4e1,/ec:2.1.4.1%09%23ffe4e1,/ec:3.5.2.14%09%23ffe4e1,/ec:2.6.1.84%09%23ffe4e1,/ec:4.1.1.75%09%23ffe4e1,/ec:3.5.3.7%09%23ffe4e1,/ec:2.1.4.1%09%23ffe4e1,/ec:3.5.1.4%09%23ffe4e1,/ec:4.1.1.19%09%23ffe4e1,/ec:3.5.3.11%09%23ffe4e1,/ec:3.5.3.12%09%23ffe4e1,/ec:3.5.1.53%09%23ffe4e1,/ec:3.5.3.23%09%23ffe4e1,/ec:2.6.1.81%09%23ffe4e1,/ec:1.2.1.71%09%23ffe4e1,/ec:3.5.1.96%09%23ffe4e1,/ec:4.1.1.17%09%23ffe4e1,/ec:1.5.1.12%09%23ffe4e1,/ec:6.3.1.11%09%23ffe4e1,/ec:1.4.3.-%09%23ffe4e1,/ec:1.2.1.-%09%23ffe4e1,/ec:3.5.1.94%09%23ffe4e1,/ec:2.6.1.-%09%23ffe4e1,/ec:2.6.1.82%09%23ffe4e1,/ec:1.2.1.-%09%23ffe4e1,/ec:1.2.1.19%09%23ffe4e1,/ec:1.2.1.3%09%23ffe4e1,/ec:2.5.1.16%09%23ffe4e1,/ec:4.1.1.50%09%23ffe4e1,/ec:2.3.1.57%09%23ffe4e1,/ec:1.4.3.4%09%23ffe4e1,/ec:1.2.1.3%09%23ffe4e1,/ec:3.5.1.5%09%23ffe4e1,/ec:3.5.3.6%09%23ffe4e1,/ec:1.14.13.39%09%23ffe4e1,/ec:4.3.1.12%09%23ffe4e1,/ec:1.4.1.2%09%23ffe4e1,/ec:1.4.1.3%09%23ffe4e1,/ec:1.4.1.4%09%23ffe4e1,/ec:3.4.13.3%09%23ffe4e1,/ec:1.5.99.6%09%23ffe4e1,/ec:5.1.1.8%09%23ffe4e1,/ec:1.5.1.12%09%23ffe4e1,/ec:3.5.4.1%09%23ffe4e1,/ec:4.1.1.-%09%23ffe4e1,/ec:4.1.1.-%09%23ffe4e1,/ec:2.1.3.9%09%23ffe4e1,/ec:3.5.1.16%09%23ffe4e1,/ec:3.5.1.38%09%23ffe4e1,/ec:2.5.1.16%09%23ffe4e1,/noconserved%09%23ffe4e1,
http://www.kegg.jp/kegg-bin/show_pathway?map00520/ec:1.1.1.-%09%23afeeee,/ec:1.1.1.22%09%23afeeee,/ec:5.4.2.10%09%23afeeee,/ec:2.3.1.157%09%23afeeee,/ec:2.6.1.16%09%23afeeee,/ec:1.1.1.-%09%23afeeee,/ec:2.5.1.7%09%23afeeee,/ec:1.1.1.158%09%23afeeee,/ec:1.1.1.-%09%23afeeee,/ec:1.1.1.-%09%23afeeee,/ec:1.1.1.-%09%23afeeee,/conserved%09%23afeeee,/ec:2.7.1.59%09%23ffe4e1,/ec:5.1.3.14%09%23ffe4e1,/ec:2.7.1.60%09%23ffe4e1,/ec:2.7.7.43%09%23ffe4e1,/ec:2.7.7.12%09%23ffe4e1,/ec:5.1.3.2%09%23ffe4e1,/ec:3.5.99.6%09%23ffe4e1,/ec:3.5.1.25%09%23ffe4e1,/ec:5.3.1.8%09%23ffe4e1,/ec:5.4.2.8%09%23ffe4e1,/ec:5.4.2.2%09%23ffe4e1,/ec:2.7.1.6%09%23ffe4e1,/ec:2.7.7.13%09%23ffe4e1,/ec:3.5.1.-%09%23ffe4e1,/ec:2.6.1.87%09%23ffe4e1,/ec:2.7.8.30%09%23ffe4e1,/ec:3.13.1.1%09%23ffe4e1,/ec:5.1.3.14%09%23ffe4e1,/ec:5.1.3.2%09%23ffe4e1,/ec:2.5.1.56%09%23ffe4e1,/ec:5.1.3.9%09%23ffe4e1,/ec:2.7.1.69%09%23ffe4e1,/ec:4.2.-.-%09%23ffe4e1,/ec:1.1.1.132%09%23ffe4e1,/ec:5.4.2.2%09%23ffe4e1,/ec:2.7.7.33%09%23ffe4e1,/ec:5.1.3.10%09%23ffe4e1,/ec:3.2.1.52%09%23ffe4e1,/ec:3.2.1.14%09%23ffe4e1,/ec:4.2.1.47%09%23ffe4e1,/ec:1.1.1.271%09%23ffe4e1,/ec:2.7.7.43%09%23ffe4e1,/ec:4.1.3.3%09%23ffe4e1,/ec:2.7.7.22%09%23ffe4e1,/ec:1.-.-.-%09%23ffe4e1,/ec:5.3.1.9%09%23ffe4e1,/ec:2.7.1.4%09%23ffe4e1,/ec:3.2.1.14%09%23ffe4e1,/ec:2.7.7.9%09%23ffe4e1,/ec:2.7.1.69%09%23ffe4e1,/ec:2.7.1.69%09%23ffe4e1,/ec:2.7.1.69%09%23ffe4e1,/ec:2.7.1.69%09%23ffe4e1,/ec:2.7.1.69%09%23ffe4e1,/ec:2.7.1.69%09%23ffe4e1,/ec:4.2.1.45%09%23ffe4e1,/ec:2.7.1.2%09%23ffe4e1,/ec:2.7.1.2%09%23ffe4e1,/ec:2.7.1.63%09%23ffe4e1,/ec:2.7.1.63%09%23ffe4e1,/ec:5.1.3.12%09%23ffe4e1,/ec:1.1.1.305%09%23ffe4e1,/ec:1.17.1.1%09%23ffe4e1,/noconserved%09%23ffe4e1,
http://www.kegg.jp/kegg-bin/show_pathway?map00561/ec:2.3.1.51%09%23afeeee,/ec:2.3.1.15%09%23afeeee,/conserved%09%23afeeee,/ec:3.1.1.3%09%23ffe4e1,/ec:2.3.1.20%09%23ffe4e1,/ec:2.4.1.157%09%23ffe4e1,/ec:3.1.1.3%09%23ffe4e1,/ec:3.1.1.23%09%23ffe4e1,/ec:2.7.1.30%09%23ffe4e1,/ec:1.1.1.6%09%23ffe4e1,/ec:1.1.1.21%09%23ffe4e1,/ec:1.1.1.21%09%23ffe4e1,/ec:1.2.1.3%09%23ffe4e1,/ec:2.7.1.31%09%23ffe4e1,/ec:1.1.1.2%09%23ffe4e1,/ec:2.7.1.107%09%23ffe4e1,/noconserved%09%23ffe4e1,
http://www.kegg.jp/kegg-bin/show_pathway?map00400/ec:4.2.1.20%09%23afeeee,/ec:4.2.1.20%09%23afeeee,/ec:4.2.1.20%09%23afeeee,/ec:4.2.1.51%09%23afeeee,/ec:4.2.1.51%09%23afeeee,/ec:1.3.1.12%09%23afeeee,/ec:2.6.1.1%09%23afeeee,/ec:2.6.1.1%09%23afeeee,/ec:2.6.1.9%09%23afeeee,/ec:2.6.1.9%09%23afeeee,/conserved%09%23afeeee,/ec:2.5.1.54%09%23ffe4e1,/ec:1.1.1.282%09%23ffe4e1,/ec:1.1.1.282%09%23ffe4e1,/ec:4.2.3.5%09%23ffe4e1,/ec:4.1.1.48%09%23ffe4e1,/ec:5.3.1.24%09%23ffe4e1,/ec:2.4.2.18%09%23ffe4e1,/ec:4.1.3.27%09%23ffe4e1,/ec:5.4.99.5%09%23ffe4e1,/ec:2.6.1.57%09%23ffe4e1,/ec:2.6.1.57%09%23ffe4e1,/ec:1.14.16.1%09%23ffe4e1,/ec:2.5.1.19%09%23ffe4e1,/ec:2.7.1.71%09%23ffe4e1,/ec:1.1.1.25%09%23ffe4e1,/ec:4.2.1.10%09%23ffe4e1,/ec:4.2.3.4%09%23ffe4e1,/ec:2.6.1.57%09%23ffe4e1,/ec:1.1.5.8%09%23ffe4e1,/ec:1.1.5.8%09%23ffe4e1,/ec:4.2.1.-%09%23ffe4e1,/noconserved%09%23ffe4e1,
http://www.kegg.jp/kegg-bin/show_pathway?map00340/ec:2.4.2.17%09%23afeeee,/ec:2.6.1.9%09%23afeeee,/ec:5.3.1.16%09%23afeeee,/ec:3.5.4.19%09%23afeeee,/conserved%09%23afeeee,/ec:1.14.13.-%09%23ffe4e1,/ec:3.5.3.13%09%23ffe4e1,/ec:3.5.1.68%09%23ffe4e1,/ec:3.5.3.8%09%23ffe4e1,/ec:3.5.2.7%09%23ffe4e1,/ec:4.2.1.49%09%23ffe4e1,/ec:4.3.1.3%09%23ffe4e1,/ec:3.4.13.3%09%23ffe4e1,/ec:4.1.1.28%09%23ffe4e1,/ec:4.1.1.22%09%23ffe4e1,/ec:1.1.1.23%09%23ffe4e1,/ec:1.1.1.23%09%23ffe4e1,/ec:3.1.3.15%09%23ffe4e1,/ec:4.2.1.19%09%23ffe4e1,/ec:3.6.1.31%09%23ffe4e1,/ec:2.1.1.-%09%23ffe4e1,/noconserved%09%23ffe4e1,
http://www.kegg.jp/kegg-bin/show_pathway?map00260/ec:4.2.1.22%09%23afeeee,/ec:2.7.2.4%09%23afeeee,/ec:2.1.2.1%09%23afeeee,/ec:4.3.1.19%09%23afeeee,/ec:4.2.3.1%09%23afeeee,/ec:1.2.1.11%09%23afeeee,/ec:4.3.1.17%09%23afeeee,/ec:4.3.1.19%09%23afeeee,/ec:2.7.8.8%09%23afeeee,/ec:4.2.1.20%09%23afeeee,/ec:4.2.1.22%09%23afeeee,/conserved%09%23afeeee,/ec:1.14.11.-%09%23ffe4e1,/ec:1.14.15.7%09%23ffe4e1,/ec:4.2.1.108%09%23ffe4e1,/ec:2.3.1.178%09%23ffe4e1,/ec:2.6.1.76%09%23ffe4e1,/ec:1.1.99.1%09%23ffe4e1,/ec:1.2.1.8%09%23ffe4e1,/ec:2.7.1.31%09%23ffe4e1,/ec:2.1.1.5%09%23ffe4e1,/ec:2.6.1.51%09%23ffe4e1,/ec:1.1.1.95%09%23ffe4e1,/ec:1.1.1.29%09%23ffe4e1,/ec:4.4.1.1%09%23ffe4e1,/ec:4.1.2.5%09%23ffe4e1,/ec:2.1.4.1%09%23ffe4e1,/ec:2.6.1.52%09%23ffe4e1,/ec:1.5.3.1%09%23ffe4e1,/ec:3.1.3.3%09%23ffe4e1,/ec:4.1.2.5%09%23ffe4e1,/ec:1.1.1.103%09%23ffe4e1,/ec:2.3.1.29%09%23ffe4e1,/ec:2.7.1.39%09%23ffe4e1,/ec:1.4.4.2%09%23ffe4e1,/ec:1.1.1.3%09%23ffe4e1,/ec:4.3.1.18%09%23ffe4e1,/ec:1.1.1.-%09%23ffe4e1,/ec:1.1.1.81%09%23ffe4e1,/ec:2.1.2.10%09%23ffe4e1,/ec:1.8.1.4%09%23ffe4e1,/ec:1.1.1.1%09%23ffe4e1,/ec:2.6.1.44%09%23ffe4e1,/ec:4.1.1.86%09%23ffe4e1,/noconserved%09%23ffe4e1,
http://www.kegg.jp/kegg-bin/show_pathway?map00270/ec:2.5.1.-%09%23afeeee,/ec:2.5.1.48%09%23afeeee,/ec:2.5.1.47%09%23afeeee,/ec:2.5.1.47%09%23afeeee,/ec:2.5.1.49%09%23afeeee,/ec:2.5.1.47%09%23afeeee,/ec:2.5.1.48%09%23afeeee,/ec:2.5.1.48%09%23afeeee,/ec:2.5.1.48%09%23afeeee,/ec:2.5.1.49%09%23afeeee,/ec:2.5.1.48%09%23afeeee,/ec:1.2.1.11%09%23afeeee,/ec:2.7.2.4%09%23afeeee,/conserved%09%23afeeee,/ec:2.6.1.-%09%23ffe4e1,/ec:2.6.1.57%09%23ffe4e1,/ec:3.1.3.77%09%23ffe4e1,/ec:1.13.11.53%09%23ffe4e1,/ec:3.1.3.77%09%23ffe4e1,/ec:4.2.1.109%09%23ffe4e1,/ec:5.3.1.23%09%23ffe4e1,/ec:2.7.1.100%09%23ffe4e1,/ec:2.4.2.28%09%23ffe4e1,/ec:3.2.2.9%09%23ffe4e1,/ec:2.5.1.16%09%23ffe4e1,/ec:4.1.1.50%09%23ffe4e1,/ec:4.4.1.1%09%23ffe4e1,/ec:4.2.1.22%09%23ffe4e1,/ec:2.1.1.13%09%23ffe4e1,/ec:4.4.1.8%09%23ffe4e1,/ec:2.1.1.14%09%23ffe4e1,/ec:2.1.1.5%09%23ffe4e1,/ec:2.5.1.6%09%23ffe4e1,/ec:3.3.1.1%09%23ffe4e1,/ec:2.1.1.37%09%23ffe4e1,/ec:2.1.1.10%09%23ffe4e1,/ec:4.4.1.21%09%23ffe4e1,/ec:3.2.2.9%09%23ffe4e1,/ec:4.4.1.11%09%23ffe4e1,/ec:3.1.3.77%09%23ffe4e1,/ec:2.3.1.30%09%23ffe4e1,/ec:4.3.1.17%09%23ffe4e1,/ec:2.6.1.1%09%23ffe4e1,/ec:4.4.1.8%09%23ffe4e1,/ec:4.4.1.1%09%23ffe4e1,/ec:2.6.1.1%09%23ffe4e1,/ec:4.4.1.15%09%23ffe4e1,/ec:4.4.1.8%09%23ffe4e1,/ec:4.4.1.1%09%23ffe4e1,/ec:2.8.1.2%09%23ffe4e1,/ec:2.6.1.1%09%23ffe4e1,/ec:1.1.1.27%09%23ffe4e1,/ec:2.3.1.31%09%23ffe4e1,/ec:2.3.1.46%09%23ffe4e1,/ec:1.1.1.3%09%23ffe4e1,/ec:2.5.1.22%09%23ffe4e1,/noconserved%09%23ffe4e1,
http://www.kegg.jp/kegg-bin/show_pathway?map00640/ec:2.3.1.8%09%23afeeee,/ec:2.3.1.54%09%23afeeee,/ec:2.3.1.9%09%23afeeee,/conserved%09%23afeeee,/ec:4.2.1.79%09%23ffe4e1,/ec:1.2.1.27%09%23ffe4e1,/ec:6.4.1.3%09%23ffe4e1,/ec:4.1.1.41%09%23ffe4e1,/ec:6.2.1.1%09%23ffe4e1,/ec:6.2.1.1%09%23ffe4e1,/ec:2.7.2.1%09%23ffe4e1,/ec:5.4.99.2%09%23ffe4e1,/ec:6.2.1.5%09%23ffe4e1,/ec:4.1.3.30%09%23ffe4e1,/ec:2.3.3.5%09%23ffe4e1,/ec:1.3.99.3%09%23ffe4e1,/ec:2.6.1.18%09%23ffe4e1,/ec:2.6.1.19%09%23ffe4e1,/ec:1.1.2.8%09%23ffe4e1,/ec:1.2.1.3%09%23ffe4e1,/ec:2.8.3.8%09%23ffe4e1,/ec:6.4.1.2%09%23ffe4e1,/ec:4.1.1.9%09%23ffe4e1,/ec:3.5.99.7%09%23ffe4e1,/ec:1.1.1.27%09%23ffe4e1,/ec:4.2.1.17%09%23ffe4e1,/ec:1.3.1.-%09%23ffe4e1,/noconserved%09%23ffe4e1,
http://www.kegg.jp/kegg-bin/show_pathway?map00362/ec:2.3.1.-%09%23afeeee,/ec:2.3.1.16%09%23afeeee,/conserved%09%23afeeee,/ec:1.14.13.2%09%23ffe4e1,/ec:1.13.11.3%09%23ffe4e1,/ec:1.13.11.8%09%23ffe4e1,/ec:4.2.1.83%09%23ffe4e1,/ec:5.3.3.10%09%23ffe4e1,/ec:3.1.1.57%09%23ffe4e1,/ec:1.2.1.45%09%23ffe4e1,/ec:5.5.1.1%09%23ffe4e1,/ec:4.1.3.17%09%23ffe4e1,/ec:4.1.3.17%09%23ffe4e1,/ec:1.2.1.45%09%23ffe4e1,/ec:5.5.1.2%09%23ffe4e1,/ec:4.1.1.44%09%23ffe4e1,/ec:1.3.99.7%09%23ffe4e1,/ec:4.2.1.17%09%23ffe4e1,/ec:1.1.1.157%09%23ffe4e1,/ec:2.3.1.9%09%23ffe4e1,/ec:1.3.1.25%09%23ffe4e1,/ec:3.1.1.24%09%23ffe4e1,/ec:5.3.3.4%09%23ffe4e1,/ec:5.5.1.1%09%23ffe4e1,/ec:1.13.11.1%09%23ffe4e1,/ec:1.14.12.10%09%23ffe4e1,/ec:2.8.3.6%09%23ffe4e1,/ec:4.1.3.39%09%23ffe4e1,/ec:4.2.1.80%09%23ffe4e1,/ec:3.1.2.23%09%23ffe4e1,/ec:1.2.1.10%09%23ffe4e1,/noconserved%09%23ffe4e1,
http://www.kegg.jp/kegg-bin/show_pathway?map00860/ec:4.1.1.37%09%23afeeee,/ec:4.2.1.75%09%23afeeee,/ec:4.1.1.37%09%23afeeee,/ec:2.5.1.61%09%23afeeee,/ec:4.2.1.24%09%23afeeee,/ec:5.4.3.8%09%23afeeee,/ec:1.2.1.70%09%23afeeee,/ec:6.1.1.17%09%23afeeee,/conserved%09%23afeeee,/ec:1.3.99.22%09%23ffe4e1,/ec:1.-.-.-%09%23ffe4e1,/ec:4.-.-.-%09%23ffe4e1,/ec:4.-.-.-%09%23ffe4e1,/ec:4.-.-.-%09%23ffe4e1,/ec:1.3.3.3%09%23ffe4e1,/ec:2.5.1.62%09%23ffe4e1,/ec:1.18.-.-%09%23ffe4e1,/ec:2.5.1.-%09%23ffe4e1,/ec:4.99.1.1%09%23ffe4e1,/ec:2.1.1.11%09%23ffe4e1,/ec:6.6.1.1%09%23ffe4e1,/ec:1.3.3.4%09%23ffe4e1,/ec:2.1.1.107%09%23ffe4e1,/ec:4.99.1.4%09%23ffe4e1,/ec:1.3.1.76%09%23ffe4e1,/ec:4.99.1.3%09%23ffe4e1,/ec:2.1.1.131%09%23ffe4e1,/ec:2.1.1.133%09%23ffe4e1,/ec:1.3.1.54%09%23ffe4e1,/ec:2.1.1.132%09%23ffe4e1,/ec:1.-.-.-%09%23ffe4e1,/ec:2.1.1.130%09%23ffe4e1,/ec:1.14.13.83%09%23ffe4e1,/ec:2.1.1.131%09%23ffe4e1,/ec:2.1.1.133%09%23ffe4e1,/ec:2.1.1.152%09%23ffe4e1,/ec:1.3.1.54%09%23ffe4e1,/ec:5.4.1.2%09%23ffe4e1,/ec:6.3.5.9%09%23ffe4e1,/ec:6.6.1.2%09%23ffe4e1,/ec:5.4.1.2%09%23ffe4e1,/ec:6.3.1.-%09%23ffe4e1,/ec:2.5.1.17%09%23ffe4e1,/ec:6.3.5.10%09%23ffe4e1,/ec:2.5.1.17%09%23ffe4e1,/ec:2.7.1.156%09%23ffe4e1,/ec:2.5.1.17%09%23ffe4e1,/ec:4.1.1.81%09%23ffe4e1,/ec:2.7.8.26%09%23ffe4e1,/ec:3.1.3.73%09%23ffe4e1,/ec:2.4.2.21%09%23ffe4e1,/ec:6.3.1.10%09%23ffe4e1,/ec:6.3.1.10%09%23ffe4e1,/ec:2.5.1.62%09%23ffe4e1,/ec:4.2.1.-%09%23ffe4e1,/ec:4.2.1.-%09%23ffe4e1,/ec:1.-.-.-%09%23ffe4e1,/ec:2.5.1.-%09%23ffe4e1,/ec:2.5.1.-%09%23ffe4e1,/noconserved%09%23ffe4e1,
http://www.kegg.jp/kegg-bin/show_pathway?map00250/ec:6.3.5.4%09%23afeeee,/ec:2.6.1.1%09%23afeeee,/ec:6.3.4.5%09%23afeeee,/ec:6.3.4.4%09%23afeeee,/ec:4.3.2.1%09%23afeeee,/ec:4.3.2.2%09%23afeeee,/ec:2.1.3.2%09%23afeeee,/conserved%09%23afeeee,/ec:3.5.1.15%09%23ffe4e1,/ec:6.3.1.1%09%23ffe4e1,/ec:3.5.1.1%09%23ffe4e1,/ec:3.5.1.38%09%23ffe4e1,/ec:5.1.1.13%09%23ffe4e1,/ec:1.4.3.16%09%23ffe4e1,/ec:4.3.1.1%09%23ffe4e1,/ec:2.6.1.44%09%23ffe4e1,/ec:2.6.1.2%09%23ffe4e1,/ec:1.4.1.1%09%23ffe4e1,/ec:1.2.1.16%09%23ffe4e1,/ec:1.4.1.14%09%23ffe4e1,/ec:1.4.1.2%09%23ffe4e1,/ec:1.4.1.3%09%23ffe4e1,/ec:1.4.1.4%09%23ffe4e1,/ec:2.6.1.19%09%23ffe4e1,/ec:4.1.1.15%09%23ffe4e1,/ec:6.3.1.2%09%23ffe4e1,/ec:3.5.1.2%09%23ffe4e1,/ec:3.5.1.38%09%23ffe4e1,/ec:6.3.5.5%09%23ffe4e1,/ec:1.5.1.12%09%23ffe4e1,/ec:2.6.1.16%09%23ffe4e1,/ec:2.4.2.14%09%23ffe4e1,/noconserved%09%23ffe4e1,
http://www.kegg.jp/kegg-bin/show_pathway?map00281/ec:2.3.1.16%09%23afeeee,/ec:1.1.1.35%09%23afeeee,/ec:2.3.1.16%09%23afeeee,/conserved%09%23afeeee,/ec:6.4.1.5%09%23ffe4e1,/ec:4.2.1.57%09%23ffe4e1,/ec:1.3.99.-%09%23ffe4e1,/ec:4.2.1.17%09%23ffe4e1,/ec:1.3.99.-%09%23ffe4e1,/ec:6.2.1.-%09%23ffe4e1,/ec:4.1.3.4%09%23ffe4e1,/noconserved%09%23ffe4e1,
http://www.kegg.jp/kegg-bin/show_pathway?map00280/ec:1.2.4.4%09%23afeeee,/ec:1.8.1.4%09%23afeeee,/ec:1.8.1.4%09%23afeeee,/ec:1.2.4.4%09%23afeeee,/ec:1.8.1.4%09%23afeeee,/ec:1.2.4.4%09%23afeeee,/ec:2.3.1.9%09%23afeeee,/ec:4.2.1.18%09%23afeeee,/ec:4.2.1.17%09%23afeeee,/ec:1.2.4.4%09%23afeeee,/ec:2.3.1.16%09%23afeeee,/ec:1.1.1.35%09%23afeeee,/ec:4.2.1.17%09%23afeeee,/ec:1.2.4.4%09%23afeeee,/ec:1.1.1.35%09%23afeeee,/ec:4.2.1.17%09%23afeeee,/ec:1.2.4.4%09%23afeeee,/conserved%09%23afeeee,/ec:1.4.1.9%09%23ffe4e1,/ec:2.3.3.10%09%23ffe4e1,/ec:2.8.3.5%09%23ffe4e1,/ec:4.1.3.4%09%23ffe4e1,/ec:6.4.1.4%09%23ffe4e1,/ec:1.3.99.10%09%23ffe4e1,/ec:1.4.1.9%09%23ffe4e1,/ec:2.6.1.42%09%23ffe4e1,/ec:2.3.1.168%09%23ffe4e1,/ec:2.6.1.42%09%23ffe4e1,/ec:6.4.1.3%09%23ffe4e1,/ec:1.2.1.3%09%23ffe4e1,/ec:1.2.1.27%09%23ffe4e1,/ec:1.1.1.31%09%23ffe4e1,/ec:1.3.99.3%09%23ffe4e1,/ec:2.3.1.168%09%23ffe4e1,/ec:2.3.1.168%09%23ffe4e1,/ec:2.6.1.42%09%23ffe4e1,/ec:2.6.1.18%09%23ffe4e1,/ec:1.3.99.3%09%23ffe4e1,/ec:1.3.99.3%09%23ffe4e1,/ec:1.3.99.2%09%23ffe4e1,/ec:1.3.99.2%09%23ffe4e1,/noconserved%09%23ffe4e1,


############
# Variable #
############
http://www.kegg.jp/kegg-bin/show_pathway?map00350/conserved%09%23afeeee,/ec:1.4.3.4%09%23ffe4e1,/ec:1.4.3.4%09%23ffe4e1,/ec:1.1.1.1%09%23ffe4e1,/ec:1.4.3.4%09%23ffe4e1,/ec:1.4.3.4%09%23ffe4e1,/ec:1.4.3.4%09%23ffe4e1,/ec:1.4.3.4%09%23ffe4e1,/ec:4.1.1.28%09%23ffe4e1,/ec:5.2.1.2%09%23ffe4e1,/ec:1.13.11.5%09%23ffe4e1,/ec:1.13.11.15%09%23ffe4e1,/ec:1.14.13.3%09%23ffe4e1,/ec:1.13.11.27%09%23ffe4e1,/ec:1.4.3.4%09%23ffe4e1,/ec:4.1.1.28%09%23ffe4e1,/ec:1.14.13.3%09%23ffe4e1,/ec:5.3.3.10%09%23ffe4e1,/ec:4.2.1.-%09%23ffe4e1,/ec:4.1.2.-%09%23ffe4e1,/ec:1.2.1.16%09%23ffe4e1,/ec:1.2.1.60%09%23ffe4e1,/ec:1.1.1.90%09%23ffe4e1,/ec:5.3.3.-%09%23ffe4e1,/ec:2.6.1.9%09%23ffe4e1,/ec:2.6.1.57%09%23ffe4e1,/ec:4.2.1.-%09%23ffe4e1,/ec:3.7.1.2%09%23ffe4e1,/noconserved%09%23ffe4e1,
http://www.kegg.jp/kegg-bin/show_pathway?map00410/conserved%09%23afeeee,/ec:1.3.99.3%09%23ffe4e1,/ec:4.2.1.17%09%23ffe4e1,/ec:2.6.1.18%09%23ffe4e1,/ec:2.6.1.19%09%23ffe4e1,/ec:6.3.2.1%09%23ffe4e1,/ec:4.1.1.15%09%23ffe4e1,/ec:4.1.1.11%09%23ffe4e1,/ec:1.5.99.6%09%23ffe4e1,/ec:1.2.1.19%09%23ffe4e1,/ec:1.4.3.21%09%23ffe4e1,/ec:1.2.1.3%09%23ffe4e1,/ec:3.5.1.6%09%23ffe4e1,/ec:3.5.2.2%09%23ffe4e1,/ec:1.3.1.2%09%23ffe4e1,/ec:3.4.13.3%09%23ffe4e1,/noconserved%09%23ffe4e1,
http://www.kegg.jp/kegg-bin/show_pathway?map00643/conserved%09%23afeeee,/ec:3.5.1.4%09%23ffe4e1,/ec:4.2.1.84%09%23ffe4e1,/ec:3.7.1.2%09%23ffe4e1,/ec:5.2.1.2%09%23ffe4e1,/ec:2.8.3.12%09%23ffe4e1,/ec:3.5.1.4%09%23ffe4e1,/ec:4.2.1.84%09%23ffe4e1,/ec:3.5.5.7%09%23ffe4e1,/ec:1.13.11.5%09%23ffe4e1,/noconserved%09%23ffe4e1,
http://www.kegg.jp/kegg-bin/show_pathway?map00680/conserved%09%23afeeee,/ec:4.1.1.31%09%23ffe4e1,/ec:1.1.1.29%09%23ffe4e1,/ec:6.2.1.9%09%23ffe4e1,/ec:1.2.99.2%09%23ffe4e1,/ec:4.1.3.24%09%23ffe4e1,/ec:2.7.1.31%09%23ffe4e1,/ec:4.2.1.11%09%23ffe4e1,/ec:2.7.9.2%09%23ffe4e1,/ec:1.1.1.37%09%23ffe4e1,/ec:2.1.2.1%09%23ffe4e1,/ec:1.2.1.2%09%23ffe4e1,/ec:1.2.1.46%09%23ffe4e1,/ec:3.1.2.12%09%23ffe4e1,/ec:1.1.1.284%09%23ffe4e1,/ec:4.4.1.22%09%23ffe4e1,/ec:5.4.2.1%09%23ffe4e1,/ec:3.1.3.11%09%23ffe4e1,/ec:2.7.1.11%09%23ffe4e1,/ec:5.3.1.27%09%23ffe4e1,/ec:4.1.2.43%09%23ffe4e1,/ec:1.1.2.7%09%23ffe4e1,/ec:1.11.1.6%09%23ffe4e1,/ec:4.1.2.13%09%23ffe4e1,/ec:4.1.2.9%09%23ffe4e1,/ec:2.7.1.29%09%23ffe4e1,/ec:1.4.99.3%09%23ffe4e1,/ec:4.3.-.-%09%23ffe4e1,/ec:1.5.1.-%09%23ffe4e1,/ec:3.5.4.27%09%23ffe4e1,/ec:2.3.1.101%09%23ffe4e1,/ec:1.2.99.5%09%23ffe4e1,/ec:2.7.2.1%09%23ffe4e1,/ec:2.3.1.8%09%23ffe4e1,/ec:1.14.13.25%09%23ffe4e1,/ec:4.4.1.19%09%23ffe4e1,/ec:3.1.3.71%09%23ffe4e1,/ec:1.1.1.95%09%23ffe4e1,/ec:2.6.1.52%09%23ffe4e1,/ec:3.1.3.3%09%23ffe4e1,/ec:1.2.99.5%09%23ffe4e1,/ec:2.1.2.1%09%23ffe4e1,/ec:2.7.8.28%09%23ffe4e1,/ec:2.7.7.68%09%23ffe4e1,/ec:6.3.2.31%09%23ffe4e1,/noconserved%09%23ffe4e1,
http://www.kegg.jp/kegg-bin/show_pathway?map00920/conserved%09%23afeeee,/ec:1.8.7.1%09%23ffe4e1,/ec:2.3.1.46%09%23ffe4e1,/ec:2.8.2.1%09%23ffe4e1,/ec:2.5.1.48%09%23ffe4e1,/ec:1.8.4.8%09%23ffe4e1,/ec:2.7.1.25%09%23ffe4e1,/ec:1.8.99.2%09%23ffe4e1,/ec:2.7.7.4%09%23ffe4e1,/ec:2.5.1.47%09%23ffe4e1,/ec:2.3.1.30%09%23ffe4e1,/ec:1.8.1.2%09%23ffe4e1,/ec:4.4.1.8%09%23ffe4e1,/noconserved%09%23ffe4e1,
http://www.kegg.jp/kegg-bin/show_pathway?map00600/conserved%09%23afeeee,/ec:3.2.1.23%09%23ffe4e1,/ec:3.2.1.45%09%23ffe4e1,/ec:2.4.1.80%09%23ffe4e1,/noconserved%09%23ffe4e1,
http://www.kegg.jp/kegg-bin/show_pathway?map00592/conserved%09%23afeeee,/ec:1.3.3.6%09%23ffe4e1,/ec:1.3.3.6%09%23ffe4e1,/ec:2.3.1.16%09%23ffe4e1,/ec:2.3.1.16%09%23ffe4e1,/ec:2.3.1.16%09%23ffe4e1,/ec:1.3.3.6%09%23ffe4e1,/noconserved%09%23ffe4e1,
http://www.kegg.jp/kegg-bin/show_pathway?map00590/conserved%09%23afeeee,/ec:1.11.1.9%09%23ffe4e1,/ec:1.11.1.9%09%23ffe4e1,/ec:1.13.11.33%09%23ffe4e1,/noconserved%09%23ffe4e1,
http://www.kegg.jp/kegg-bin/show_pathway?map00310/conserved%09%23afeeee,/ec:1.14.11.1%09%23ffe4e1,/ec:4.2.1.17%09%23ffe4e1,/ec:1.1.1.35%09%23ffe4e1,/ec:1.2.4.2%09%23ffe4e1,/ec:2.3.1.9%09%23ffe4e1,/ec:1.3.99.7%09%23ffe4e1,/ec:6.3.2.27%09%23ffe4e1,/ec:2.3.1.102%09%23ffe4e1,/ec:1.14.13.59%09%23ffe4e1,/ec:1.2.1.3%09%23ffe4e1,/ec:2.3.1.61%09%23ffe4e1,/noconserved%09%23ffe4e1,
http://www.kegg.jp/kegg-bin/show_pathway?map00450/conserved%09%23afeeee,/ec:1.8.1.9%09%23ffe4e1,/ec:2.7.9.3%09%23ffe4e1,/ec:4.4.1.11%09%23ffe4e1,/ec:6.1.1.10%09%23ffe4e1,/ec:1.97.1.9%09%23ffe4e1,/ec:4.4.1.1%09%23ffe4e1,/ec:2.5.1.48%09%23ffe4e1,/ec:4.4.1.16%09%23ffe4e1,/ec:4.4.1.16%09%23ffe4e1,/ec:2.9.1.1%09%23ffe4e1,/ec:4.4.1.8%09%23ffe4e1,/ec:1.8.1.9%09%23ffe4e1,/noconserved%09%23ffe4e1,
http://www.kegg.jp/kegg-bin/show_pathway?map00052/conserved%09%23afeeee,/ec:1.1.1.251%09%23ffe4e1,/ec:2.7.1.69%09%23ffe4e1,/ec:3.2.1.22%09%23ffe4e1,/ec:2.7.1.144%09%23ffe4e1,/ec:2.7.1.11%09%23ffe4e1,/ec:4.1.2.40%09%23ffe4e1,/ec:4.1.2.21%09%23ffe4e1,/ec:3.2.1.22%09%23ffe4e1,/ec:3.2.1.26%09%23ffe4e1,/ec:3.2.1.20%09%23ffe4e1,/ec:3.2.1.22%09%23ffe4e1,/ec:3.2.1.26%09%23ffe4e1,/ec:2.7.1.69%09%23ffe4e1,/ec:1.1.1.21%09%23ffe4e1,/ec:3.2.1.22%09%23ffe4e1,/ec:3.2.1.22%09%23ffe4e1,/ec:3.2.1.22%09%23ffe4e1,/ec:3.2.1.22%09%23ffe4e1,/ec:2.7.1.2%09%23ffe4e1,/ec:3.2.1.23%09%23ffe4e1,/ec:5.4.2.2%09%23ffe4e1,/ec:5.1.3.2%09%23ffe4e1,/ec:2.7.7.9%09%23ffe4e1,/ec:2.7.7.12%09%23ffe4e1,/ec:2.7.1.6%09%23ffe4e1,/ec:2.7.1.58%09%23ffe4e1,/ec:4.2.1.6%09%23ffe4e1,/ec:1.1.1.48%09%23ffe4e1,/ec:3.2.1.23%09%23ffe4e1,/ec:2.7.1.69%09%23ffe4e1,/ec:3.5.1.25%09%23ffe4e1,/ec:5.3.1.-%09%23ffe4e1,/ec:2.7.1.69%09%23ffe4e1,/ec:3.2.1.22%09%23ffe4e1,/noconserved%09%23ffe4e1,
http://www.kegg.jp/kegg-bin/show_pathway?map00053/conserved%09%23afeeee,/ec:2.7.1.69%09%23ffe4e1,/ec:3.1.1.-%09%23ffe4e1,/ec:3.1.1.-%09%23ffe4e1,/ec:2.7.1.53%09%23ffe4e1,/ec:1.1.1.130%09%23ffe4e1,/ec:5.1.3.4%09%23ffe4e1,/ec:4.1.1.85%09%23ffe4e1,/ec:5.1.3.22%09%23ffe4e1,/ec:4.1.2.20%09%23ffe4e1,/ec:4.2.1.40%09%23ffe4e1,/ec:4.1.2.20%09%23ffe4e1,/ec:4.2.1.42%09%23ffe4e1,/ec:4.2.1.40%09%23ffe4e1,/ec:1.2.1.3%09%23ffe4e1,/noconserved%09%23ffe4e1,
http://www.kegg.jp/kegg-bin/show_pathway?map00051/conserved%09%23afeeee,/ec:2.7.1.69%09%23ffe4e1,/ec:1.1.1.21%09%23ffe4e1,/ec:1.1.1.14%09%23ffe4e1,/ec:5.3.1.5%09%23ffe4e1,/ec:2.7.1.3%09%23ffe4e1,/ec:1.1.1.67%09%23ffe4e1,/ec:3.1.3.-%09%23ffe4e1,/ec:2.7.1.69%09%23ffe4e1,/ec:3.2.1.78%09%23ffe4e1,/ec:2.7.1.69%09%23ffe4e1,/ec:2.7.1.4%09%23ffe4e1,/ec:1.1.1.17%09%23ffe4e1,/ec:5.3.1.8%09%23ffe4e1,/ec:5.4.2.8%09%23ffe4e1,/ec:2.4.1.-%09%23ffe4e1,/ec:1.1.1.271%09%23ffe4e1,/ec:4.2.1.47%09%23ffe4e1,/ec:2.7.7.13%09%23ffe4e1,/ec:2.7.7.22%09%23ffe4e1,/ec:1.1.1.140%09%23ffe4e1,/ec:2.7.1.69%09%23ffe4e1,/ec:2.7.1.11%09%23ffe4e1,/ec:2.7.1.56%09%23ffe4e1,/ec:5.3.1.1%09%23ffe4e1,/ec:4.1.2.13%09%23ffe4e1,/ec:4.1.2.13%09%23ffe4e1,/ec:5.3.1.14%09%23ffe4e1,/ec:2.7.1.5%09%23ffe4e1,/ec:4.1.2.19%09%23ffe4e1,/ec:4.2.1.90%09%23ffe4e1,/ec:4.1.2.-%09%23ffe4e1,/ec:3.1.3.11%09%23ffe4e1,/ec:1.1.1.132%09%23ffe4e1,/ec:2.4.1.-%09%23ffe4e1,/ec:2.7.1.51%09%23ffe4e1,/ec:4.1.2.17%09%23ffe4e1,/ec:2.7.1.69%09%23ffe4e1,/ec:5.3.1.25%09%23ffe4e1,/noconserved%09%23ffe4e1,
http://www.kegg.jp/kegg-bin/show_pathway?map00500/conserved%09%23afeeee,/ec:3.2.1.21%09%23ffe4e1,/ec:3.2.1.122%09%23ffe4e1,/ec:3.2.1.26%09%23ffe4e1,/ec:2.7.1.4%09%23ffe4e1,/ec:3.2.1.20%09%23ffe4e1,/ec:3.2.1.26%09%23ffe4e1,/ec:3.2.1.21%09%23ffe4e1,/ec:3.2.1.39%09%23ffe4e1,/ec:3.2.1.4%09%23ffe4e1,/ec:2.7.1.69%09%23ffe4e1,/ec:2.4.1.13%09%23ffe4e1,/ec:2.4.1.12%09%23ffe4e1,/ec:2.4.1.14%09%23ffe4e1,/ec:2.7.7.33%09%23ffe4e1,/ec:1.1.1.22%09%23ffe4e1,/ec:2.7.7.9%09%23ffe4e1,/ec:3.1.1.11%09%23ffe4e1,/ec:2.4.1.15%09%23ffe4e1,/ec:2.7.7.27%09%23ffe4e1,/ec:5.4.2.2%09%23ffe4e1,/ec:2.7.1.2%09%23ffe4e1,/ec:5.3.1.9%09%23ffe4e1,/ec:2.4.1.18%09%23ffe4e1,/ec:3.1.3.12%09%23ffe4e1,/ec:3.2.1.28%09%23ffe4e1,/ec:3.2.1.93%09%23ffe4e1,/ec:5.4.2.6%09%23ffe4e1,/ec:3.2.1.122%09%23ffe4e1,/ec:2.4.1.8%09%23ffe4e1,/ec:3.2.1.1%09%23ffe4e1,/ec:3.2.1.3%09%23ffe4e1,/ec:3.2.1.20%09%23ffe4e1,/ec:3.2.1.15%09%23ffe4e1,/ec:2.4.1.1%09%23ffe4e1,/ec:2.4.1.25%09%23ffe4e1,/ec:2.4.1.4%09%23ffe4e1,/ec:2.4.1.21%09%23ffe4e1,/ec:2.4.1.7%09%23ffe4e1,/ec:3.2.1.10%09%23ffe4e1,/ec:3.2.1.3%09%23ffe4e1,/ec:3.2.1.10%09%23ffe4e1,/ec:2.7.1.69%09%23ffe4e1,/ec:2.7.1.69%09%23ffe4e1,/ec:5.4.99.16%09%23ffe4e1,/noconserved%09%23ffe4e1,
http://www.kegg.jp/kegg-bin/show_pathway?map00910/conserved%09%23afeeee,/ec:4.3.1.24%09%23ffe4e1,/ec:4.3.1.23%09%23ffe4e1,/ec:2.7.2.2%09%23ffe4e1,/ec:4.1.99.1%09%23ffe4e1,/ec:1.4.99.1%09%23ffe4e1,/ec:4.3.1.1%09%23ffe4e1,/ec:3.5.1.38%09%23ffe4e1,/ec:6.3.1.1%09%23ffe4e1,/ec:1.4.1.2%09%23ffe4e1,/ec:1.4.1.4%09%23ffe4e1,/ec:3.5.1.2%09%23ffe4e1,/ec:3.5.1.38%09%23ffe4e1,/ec:1.4.1.14%09%23ffe4e1,/ec:4.3.1.3%09%23ffe4e1,/ec:6.3.5.4%09%23ffe4e1,/ec:1.7.3.4%09%23ffe4e1,/ec:1.7.1.1%09%23ffe4e1,/ec:1.7.99.4%09%23ffe4e1,/ec:1.13.12.16%09%23ffe4e1,/ec:1.7.99.1%09%23ffe4e1,/ec:1.7.2.2%09%23ffe4e1,/ec:1.7.1.4%09%23ffe4e1,/ec:1.7.2.1%09%23ffe4e1,/ec:1.18.6.1%09%23ffe4e1,/ec:1.7.99.7%09%23ffe4e1,/ec:6.3.1.2%09%23ffe4e1,/ec:1.14.12.1%09%23ffe4e1,/ec:4.4.1.1%09%23ffe4e1,/ec:4.4.1.8%09%23ffe4e1,/ec:3.5.5.1%09%23ffe4e1,/ec:6.3.1.5%09%23ffe4e1,/ec:2.1.2.10%09%23ffe4e1,/ec:3.5.1.49%09%23ffe4e1,/ec:4.2.1.1%09%23ffe4e1,/ec:4.2.1.104%09%23ffe4e1,/ec:2.7.2.2%09%23ffe4e1,/ec:3.5.1.1%09%23ffe4e1,/noconserved%09%23ffe4e1,
http://www.kegg.jp/kegg-bin/show_pathway?map00750/conserved%09%23afeeee,/ec:1.4.3.5%09%23ffe4e1,/ec:1.4.3.5%09%23ffe4e1,/ec:2.7.1.35%09%23ffe4e1,/ec:2.7.1.35%09%23ffe4e1,/ec:2.7.1.35%09%23ffe4e1,/ec:4.2.3.1%09%23ffe4e1,/ec:1.1.1.262%09%23ffe4e1,/ec:2.6.1.52%09%23ffe4e1,/ec:1.1.1.290%09%23ffe4e1,/ec:1.2.1.72%09%23ffe4e1,/ec:1.4.3.5%09%23ffe4e1,/ec:1.4.3.5%09%23ffe4e1,/ec:2.6.99.2%09%23ffe4e1,/noconserved%09%23ffe4e1,
http://www.kegg.jp/kegg-bin/show_pathway?map00710/conserved%09%23afeeee,/ec:4.1.1.31%09%23ffe4e1,/ec:1.1.1.40%09%23ffe4e1,/ec:2.6.1.1%09%23ffe4e1,/ec:2.6.1.1%09%23ffe4e1,/ec:2.6.1.1%09%23ffe4e1,/ec:4.1.1.49%09%23ffe4e1,/ec:2.7.1.40%09%23ffe4e1,/ec:1.1.1.37%09%23ffe4e1,/ec:4.1.2.13%09%23ffe4e1,/ec:2.2.1.1%09%23ffe4e1,/ec:5.3.1.6%09%23ffe4e1,/ec:2.7.1.19%09%23ffe4e1,/ec:5.1.3.1%09%23ffe4e1,/ec:3.1.3.11%09%23ffe4e1,/ec:4.1.2.13%09%23ffe4e1,/ec:5.3.1.1%09%23ffe4e1,/ec:2.7.2.3%09%23ffe4e1,/ec:4.1.1.39%09%23ffe4e1,/ec:4.1.1.31%09%23ffe4e1,/ec:1.1.1.37%09%23ffe4e1,/ec:1.1.1.40%09%23ffe4e1,/ec:2.2.1.1%09%23ffe4e1,/ec:4.1.2.9%09%23ffe4e1,/ec:4.1.2.22%09%23ffe4e1,/noconserved%09%23ffe4e1,
http://www.kegg.jp/kegg-bin/show_pathway?map00460/conserved%09%23afeeee,/ec:6.3.1.1%09%23ffe4e1,/ec:3.5.1.1%09%23ffe4e1,/noconserved%09%23ffe4e1,
http://www.kegg.jp/kegg-bin/show_pathway?map00380/conserved%09%23afeeee,/ec:1.11.1.6%09%23ffe4e1,/ec:1.1.1.35%09%23ffe4e1,/ec:1.13.11.52%09%23ffe4e1,/ec:4.1.1.74%09%23ffe4e1,/ec:1.13.11.52%09%23ffe4e1,/ec:1.13.11.52%09%23ffe4e1,/ec:1.4.3.4%09%23ffe4e1,/ec:4.1.1.28%09%23ffe4e1,/ec:4.1.1.28%09%23ffe4e1,/ec:1.13.11.52%09%23ffe4e1,/ec:2.3.1.9%09%23ffe4e1,/ec:4.2.1.17%09%23ffe4e1,/ec:1.3.99.7%09%23ffe4e1,/ec:1.2.4.2%09%23ffe4e1,/ec:1.13.11.6%09%23ffe4e1,/ec:3.7.1.3%09%23ffe4e1,/ec:1.14.13.9%09%23ffe4e1,/ec:3.7.1.3%09%23ffe4e1,/ec:3.7.1.3%09%23ffe4e1,/ec:1.13.11.11%09%23ffe4e1,/ec:1.4.3.4%09%23ffe4e1,/ec:1.13.12.3%09%23ffe4e1,/ec:4.1.1.28%09%23ffe4e1,/ec:1.4.3.4%09%23ffe4e1,/ec:1.2.1.3%09%23ffe4e1,/ec:1.2.1.3%09%23ffe4e1,/ec:1.4.3.4%09%23ffe4e1,/ec:4.2.1.84%09%23ffe4e1,/ec:3.5.1.4%09%23ffe4e1,/noconserved%09%23ffe4e1,
http://www.kegg.jp/kegg-bin/show_pathway?map00100/conserved%09%23afeeee,/ec:2.5.1.21%09%23ffe4e1,/ec:2.5.1.21%09%23ffe4e1,/ec:5.4.99.17%09%23ffe4e1,/noconserved%09%23ffe4e1,
http://www.kegg.jp/kegg-bin/show_pathway?map00906/conserved%09%23afeeee,/ec:2.1.1.-%09%23ffe4e1,/ec:1.14.-.-%09%23ffe4e1,/ec:1.14.-.-%09%23ffe4e1,/ec:1.14.-.-%09%23ffe4e1,/ec:1.14.99.-%09%23ffe4e1,/ec:1.14.99.-%09%23ffe4e1,/ec:1.14.99.-%09%23ffe4e1,/ec:1.14.99.-%09%23ffe4e1,/ec:1.14.99.-%09%23ffe4e1,/ec:2.5.1.32%09%23ffe4e1,/ec:2.1.1.-%09%23ffe4e1,/ec:2.1.1.-%09%23ffe4e1,/ec:2.1.1.-%09%23ffe4e1,/ec:2.1.1.-%09%23ffe4e1,/ec:2.1.1.-%09%23ffe4e1,/ec:1.14.99.-%09%23ffe4e1,/ec:1.14.99.-%09%23ffe4e1,/ec:1.14.99.-%09%23ffe4e1,/ec:1.14.-.-%09%23ffe4e1,/ec:1.14.-.-%09%23ffe4e1,/ec:1.14.-.-%09%23ffe4e1,/ec:1.14.-.-%09%23ffe4e1,/ec:1.14.99.-%09%23ffe4e1,/ec:1.14.99.-%09%23ffe4e1,/noconserved%09%23ffe4e1,
http://www.kegg.jp/kegg-bin/show_pathway?map00903/conserved%09%23afeeee,/ec:1.1.-.-%09%23ffe4e1,/ec:1.1.-.-%09%23ffe4e1,/ec:4.2.1.17%09%23ffe4e1,/ec:4.2.1.17%09%23ffe4e1,/ec:1.1.-.-%09%23ffe4e1,/ec:2.3.1.-%09%23ffe4e1,/ec:3.1.2.-%09%23ffe4e1,/ec:1.1.-.-%09%23ffe4e1,/noconserved%09%23ffe4e1,
http://www.kegg.jp/kegg-bin/show_pathway?map00430/conserved%09%23afeeee,/ec:1.14.11.17%09%23ffe4e1,/ec:2.3.1.8%09%23ffe4e1,/ec:4.1.1.15%09%23ffe4e1,/ec:4.1.1.15%09%23ffe4e1,/ec:2.3.2.2%09%23ffe4e1,/ec:2.7.2.1%09%23ffe4e1,/noconserved%09%23ffe4e1,
http://www.kegg.jp/kegg-bin/show_pathway?map00625/conserved%09%23afeeee,/ec:3.8.1.5%09%23ffe4e1,/ec:3.8.1.5%09%23ffe4e1,/ec:1.1.1.1%09%23ffe4e1,/ec:1.1.1.1%09%23ffe4e1,/ec:1.2.1.3%09%23ffe4e1,/ec:1.2.1.3%09%23ffe4e1,/ec:3.8.1.5%09%23ffe4e1,/ec:1.1.2.8%09%23ffe4e1,/ec:1.2.1.3%09%23ffe4e1,/ec:3.8.1.3%09%23ffe4e1,/ec:3.8.1.2%09%23ffe4e1,/noconserved%09%23ffe4e1,
http://www.kegg.jp/kegg-bin/show_pathway?map00624/conserved%09%23afeeee,/ec:1.14.13.-%09%23ffe4e1,/ec:1.14.13.-%09%23ffe4e1,/ec:1.14.13.-%09%23ffe4e1,/ec:2.1.1.-%09%23ffe4e1,/ec:2.1.1.-%09%23ffe4e1,/ec:2.1.1.-%09%23ffe4e1,/noconserved%09%23ffe4e1,
http://www.kegg.jp/kegg-bin/show_pathway?map00072/conserved%09%23afeeee,/ec:2.3.3.10%09%23ffe4e1,/ec:4.1.3.4%09%23ffe4e1,/ec:4.1.1.4%09%23ffe4e1,/ec:2.3.1.9%09%23ffe4e1,/ec:1.1.1.30%09%23ffe4e1,/ec:2.8.3.5%09%23ffe4e1,/noconserved%09%23ffe4e1,
http://www.kegg.jp/kegg-bin/show_pathway?map00626/conserved%09%23afeeee,/ec:1.14.13.1%09%23ffe4e1,/ec:1.2.1.-%09%23ffe4e1,/ec:4.2.1.-%09%23ffe4e1,/ec:1.14.13.-%09%23ffe4e1,/ec:2.3.1.-%09%23ffe4e1,/ec:4.2.1.-%09%23ffe4e1,/ec:1.14.13.1%09%23ffe4e1,/ec:4.2.1.-%09%23ffe4e1,/ec:1.1.1.1%09%23ffe4e1,/ec:1.14.13.1%09%23ffe4e1,/ec:1.1.-.-%09%23ffe4e1,/ec:4.2.1.-%09%23ffe4e1,/ec:1.3.99.-%09%23ffe4e1,/ec:1.14.13.-%09%23ffe4e1,/ec:1.1.1.1%09%23ffe4e1,/ec:1.2.1.-%09%23ffe4e1,/ec:1.2.1.-%09%23ffe4e1,/ec:1.2.1.-%09%23ffe4e1,/ec:1.1.-.-%09%23ffe4e1,/ec:1.14.13.1%09%23ffe4e1,/ec:1.14.13.-%09%23ffe4e1,/noconserved%09%23ffe4e1,
http://www.kegg.jp/kegg-bin/show_pathway?map00621/conserved%09%23afeeee,/ec:4.1.3.39%09%23ffe4e1,/ec:4.2.1.80%09%23ffe4e1,/ec:1.2.1.10%09%23ffe4e1,/noconserved%09%23ffe4e1,
http://www.kegg.jp/kegg-bin/show_pathway?map00623/conserved%09%23afeeee,/ec:1.2.1.28%09%23ffe4e1,/ec:1.2.1.28%09%23ffe4e1,/ec:1.1.1.90%09%23ffe4e1,/ec:5.5.1.1%09%23ffe4e1,/ec:1.2.1.28%09%23ffe4e1,/ec:1.13.11.1%09%23ffe4e1,/ec:5.5.1.1%09%23ffe4e1,/noconserved%09%23ffe4e1,
http://www.kegg.jp/kegg-bin/show_pathway?map00622/conserved%09%23afeeee,/ec:1.2.1.28%09%23ffe4e1,/ec:1.2.1.28%09%23ffe4e1,/ec:1.1.1.90%09%23ffe4e1,/ec:1.1.1.90%09%23ffe4e1,/ec:1.1.1.90%09%23ffe4e1,/ec:1.2.1.28%09%23ffe4e1,/ec:4.2.1.80%09%23ffe4e1,/ec:4.1.3.39%09%23ffe4e1,/ec:4.2.1.80%09%23ffe4e1,/ec:4.1.3.39%09%23ffe4e1,/ec:1.2.1.10%09%23ffe4e1,/noconserved%09%23ffe4e1,
http://www.kegg.jp/kegg-bin/show_pathway?map00660/conserved%09%23afeeee,/ec:2.2.1.6%09%23ffe4e1,/ec:4.1.1.5%09%23ffe4e1,/noconserved%09%23ffe4e1,
http://www.kegg.jp/kegg-bin/show_pathway?map00130/conserved%09%23afeeee,/ec:4.2.99.20%09%23ffe4e1,/ec:4.1.3.36%09%23ffe4e1,/ec:6.2.1.26%09%23ffe4e1,/ec:4.2.1.113%09%23ffe4e1,/ec:2.2.1.9%09%23ffe4e1,/ec:2.1.1.-%09%23ffe4e1,/ec:4.1.3.40%09%23ffe4e1,/ec:5.4.4.2%09%23ffe4e1,/ec:3.1.2.23%09%23ffe4e1,/ec:2.5.1.-%09%23ffe4e1,/ec:2.1.1.-%09%23ffe4e1,/ec:2.1.1.-%09%23ffe4e1,/ec:2.1.1.-%09%23ffe4e1,/ec:2.5.1.-%09%23ffe4e1,/ec:2.5.1.-%09%23ffe4e1,/ec:2.1.1.-%09%23ffe4e1,/ec:2.5.1.-%09%23ffe4e1,/noconserved%09%23ffe4e1,
http://www.kegg.jp/kegg-bin/show_pathway?map00030/conserved%09%23afeeee,/ec:2.7.4.23%09%23ffe4e1,/ec:5.3.1.9%09%23ffe4e1,/ec:4.1.2.14%09%23ffe4e1,/ec:2.7.1.15%09%23ffe4e1,/ec:5.4.2.7%09%23ffe4e1,/ec:4.1.2.4%09%23ffe4e1,/ec:2.7.6.1%09%23ffe4e1,/ec:5.4.2.7%09%23ffe4e1,/ec:2.7.1.15%09%23ffe4e1,/ec:2.2.1.1%09%23ffe4e1,/ec:5.3.1.6%09%23ffe4e1,/ec:5.1.3.1%09%23ffe4e1,/ec:2.2.1.1%09%23ffe4e1,/ec:4.1.2.13%09%23ffe4e1,/ec:2.7.1.11%09%23ffe4e1,/ec:3.1.3.11%09%23ffe4e1,/ec:5.3.1.9%09%23ffe4e1,/ec:1.1.1.43%09%23ffe4e1,/ec:2.7.1.13%09%23ffe4e1,/ec:1.1.1.44%09%23ffe4e1,/ec:3.1.1.31%09%23ffe4e1,/ec:1.1.1.49%09%23ffe4e1,/ec:2.7.1.45%09%23ffe4e1,/ec:4.2.1.12%09%23ffe4e1,/ec:2.7.1.12%09%23ffe4e1,/ec:3.1.1.17%09%23ffe4e1,/ec:1.1.5.2%09%23ffe4e1,/ec:1.1.1.47%09%23ffe4e1,/ec:1.1.99.3%09%23ffe4e1,/ec:2.2.1.2%09%23ffe4e1,/ec:5.4.2.2%09%23ffe4e1,/ec:4.1.2.9%09%23ffe4e1,/ec:1.1.1.215%09%23ffe4e1,/noconserved%09%23ffe4e1,
http://www.kegg.jp/kegg-bin/show_pathway?map00627/conserved%09%23afeeee,/ec:1.14.13.-%09%23ffe4e1,/ec:1.1.-.-%09%23ffe4e1,/ec:1.1.-.-%09%23ffe4e1,/ec:3.1.3.1%09%23ffe4e1,/ec:1.14.-.-%09%23ffe4e1,/ec:1.14.13.-%09%23ffe4e1,/ec:1.14.-.-%09%23ffe4e1,/ec:1.14.-.-%09%23ffe4e1,/ec:1.14.-.-%09%23ffe4e1,/ec:1.14.13.7%09%23ffe4e1,/ec:1.14.13.-%09%23ffe4e1,/ec:1.14.13.-%09%23ffe4e1,/ec:4.2.1.84%09%23ffe4e1,/ec:3.5.1.4%09%23ffe4e1,/ec:1.13.11.8%09%23ffe4e1,/ec:1.13.11.8%09%23ffe4e1,/ec:3.1.1.57%09%23ffe4e1,/ec:2.3.1.-%09%23ffe4e1,/ec:2.8.3.8%09%23ffe4e1,/ec:1.13.11.8%09%23ffe4e1,/noconserved%09%23ffe4e1,
http://www.kegg.jp/kegg-bin/show_pathway?map00523/conserved%09%23afeeee,/ec:4.2.1.46%09%23ffe4e1,/ec:2.7.7.24%09%23ffe4e1,/ec:1.1.1.133%09%23ffe4e1,/ec:5.1.3.13%09%23ffe4e1,/noconserved%09%23ffe4e1,
http://www.kegg.jp/kegg-bin/show_pathway?map00521/conserved%09%23afeeee,/ec:2.7.1.2%09%23ffe4e1,/ec:3.1.3.25%09%23ffe4e1,/ec:5.5.1.4%09%23ffe4e1,/ec:1.1.1.133%09%23ffe4e1,/ec:5.1.3.13%09%23ffe4e1,/ec:4.2.1.46%09%23ffe4e1,/ec:2.7.7.24%09%23ffe4e1,/ec:5.4.2.2%09%23ffe4e1,/ec:1.1.1.18%09%23ffe4e1,/noconserved%09%23ffe4e1,
http://www.kegg.jp/kegg-bin/show_pathway?map00360/conserved%09%23afeeee,/ec:4.1.3.39%09%23ffe4e1,/ec:6.2.1.30%09%23ffe4e1,/ec:4.2.1.80%09%23ffe4e1,/ec:3.7.1.-%09%23ffe4e1,/ec:3.7.1.-%09%23ffe4e1,/ec:1.13.11.16%09%23ffe4e1,/ec:1.13.11.16%09%23ffe4e1,/ec:4.3.1.24%09%23ffe4e1,/ec:1.14.13.-%09%23ffe4e1,/ec:4.1.1.28%09%23ffe4e1,/ec:1.4.3.4%09%23ffe4e1,/ec:1.13.11.27%09%23ffe4e1,/ec:2.6.1.9%09%23ffe4e1,/ec:2.6.1.1%09%23ffe4e1,/ec:2.6.1.21%09%23ffe4e1,/ec:1.4.99.1%09%23ffe4e1,/ec:1.2.1.39%09%23ffe4e1,/ec:3.5.1.4%09%23ffe4e1,/ec:1.11.1.7%09%23ffe4e1,/ec:1.14.12.19%09%23ffe4e1,/ec:1.3.1.-%09%23ffe4e1,/ec:1.14.13.-%09%23ffe4e1,/ec:1.3.1.-%09%23ffe4e1,/ec:1.14.12.19%09%23ffe4e1,/ec:1.14.13.-%09%23ffe4e1,/ec:1.14.16.1%09%23ffe4e1,/ec:1.14.13.-%09%23ffe4e1,/ec:1.14.13.-%09%23ffe4e1,/noconserved%09%23ffe4e1,
http://www.kegg.jp/kegg-bin/show_pathway?map00361/conserved%09%23afeeee,/ec:3.1.1.45%09%23ffe4e1,/ec:1.13.11.1%09%23ffe4e1,/ec:3.1.1.45%09%23ffe4e1,/ec:1.13.11.1%09%23ffe4e1,/ec:3.1.1.45%09%23ffe4e1,/ec:3.1.1.45%09%23ffe4e1,/ec:1.13.11.1%09%23ffe4e1,/ec:5.5.1.1%09%23ffe4e1,/ec:3.1.1.45%09%23ffe4e1,/ec:1.13.11.1%09%23ffe4e1,/ec:3.1.1.45%09%23ffe4e1,/noconserved%09%23ffe4e1,
http://www.kegg.jp/kegg-bin/show_pathway?map00363/conserved%09%23afeeee,/ec:1.14.13.-%09%23ffe4e1,/ec:1.14.-.-%09%23ffe4e1,/ec:1.14.-.-%09%23ffe4e1,/ec:1.14.-.-%09%23ffe4e1,/ec:1.14.-.-%09%23ffe4e1,/ec:3.1.1.-%09%23ffe4e1,/ec:1.14.13.-%09%23ffe4e1,/ec:1.1.1.-%09%23ffe4e1,/noconserved%09%23ffe4e1,
http://www.kegg.jp/kegg-bin/show_pathway?map00364/conserved%09%23afeeee,/ec:3.1.1.45%09%23ffe4e1,/ec:3.1.1.45%09%23ffe4e1,/ec:1.13.11.1%09%23ffe4e1,/ec:1.14.12.10%09%23ffe4e1,/ec:1.14.12.10%09%23ffe4e1,/ec:1.3.1.25%09%23ffe4e1,/ec:1.14.12.10%09%23ffe4e1,/ec:1.14.12.10%09%23ffe4e1,/ec:5.5.1.1%09%23ffe4e1,/ec:1.3.1.25%09%23ffe4e1,/ec:1.3.1.25%09%23ffe4e1,/ec:1.13.11.1%09%23ffe4e1,/ec:1.14.12.10%09%23ffe4e1,/noconserved%09%23ffe4e1,
http://www.kegg.jp/kegg-bin/show_pathway?map00930/conserved%09%23afeeee,/ec:1.1.1.35%09%23ffe4e1,/ec:4.2.1.17%09%23ffe4e1,/ec:1.3.99.-%09%23ffe4e1,/ec:1.1.1.90%09%23ffe4e1,/ec:3.1.1.17%09%23ffe4e1,/ec:1.14.13.22%09%23ffe4e1,/ec:1.14.13.22%09%23ffe4e1,/noconserved%09%23ffe4e1,
http://www.kegg.jp/kegg-bin/show_pathway?map00633/conserved%09%23afeeee,/ec:1.8.99.3%09%23ffe4e1,/ec:1.12.99.6%09%23ffe4e1,/noconserved%09%23ffe4e1,
http://www.kegg.jp/kegg-bin/show_pathway?map00562/conserved%09%23afeeee,/ec:5.5.1.4%09%23ffe4e1,/ec:3.1.3.25%09%23ffe4e1,/ec:3.1.3.25%09%23ffe4e1,/ec:3.1.4.3%09%23ffe4e1,/ec:3.1.3.25%09%23ffe4e1,/ec:1.1.1.18%09%23ffe4e1,/ec:4.2.1.44%09%23ffe4e1,/ec:3.7.1.-%09%23ffe4e1,/ec:5.3.1.-%09%23ffe4e1,/ec:2.7.1.92%09%23ffe4e1,/ec:4.1.2.29%09%23ffe4e1,/ec:1.2.1.27%09%23ffe4e1,/ec:5.3.1.1%09%23ffe4e1,/noconserved%09%23ffe4e1,
http://www.kegg.jp/kegg-bin/show_pathway?map00440/conserved%09%23afeeee,/ec:3.11.1.1%09%23ffe4e1,/ec:2.6.1.37%09%23ffe4e1,/noconserved%09%23ffe4e1,
http://www.kegg.jp/kegg-bin/show_pathway?map00040/conserved%09%23afeeee,/ec:3.2.1.15%09%23ffe4e1,/ec:4.1.1.85%09%23ffe4e1,/ec:2.7.1.53%09%23ffe4e1,/ec:3.2.1.31%09%23ffe4e1,/ec:5.3.1.27%09%23ffe4e1,/ec:4.1.2.43%09%23ffe4e1,/ec:5.3.1.4%09%23ffe4e1,/ec:2.7.1.16%09%23ffe4e1,/ec:2.7.1.16%09%23ffe4e1,/ec:5.1.3.1%09%23ffe4e1,/ec:5.1.3.4%09%23ffe4e1,/ec:5.-.-.-%09%23ffe4e1,/ec:2.7.1.17%09%23ffe4e1,/ec:2.7.1.53%09%23ffe4e1,/ec:1.1.1.9%09%23ffe4e1,/ec:5.3.1.5%09%23ffe4e1,/ec:1.1.1.21%09%23ffe4e1,/ec:1.1.1.21%09%23ffe4e1,/ec:2.7.7.9%09%23ffe4e1,/ec:4.1.2.14%09%23ffe4e1,/ec:1.1.1.22%09%23ffe4e1,/ec:2.7.1.45%09%23ffe4e1,/ec:5.3.1.12%09%23ffe4e1,/ec:1.1.1.57%09%23ffe4e1,/ec:4.2.1.8%09%23ffe4e1,/ec:4.2.1.7%09%23ffe4e1,/ec:5.3.1.12%09%23ffe4e1,/ec:1.1.1.58%09%23ffe4e1,/ec:1.1.1.130%09%23ffe4e1,/ec:3.2.1.15%09%23ffe4e1,/ec:3.1.1.11%09%23ffe4e1,/ec:4.2.2.2%09%23ffe4e1,/ec:4.2.2.6%09%23ffe4e1,/ec:5.3.1.17%09%23ffe4e1,/ec:1.1.1.125%09%23ffe4e1,/ec:2.7.1.5%09%23ffe4e1,/ec:4.1.2.19%09%23ffe4e1,/noconserved%09%23ffe4e1,
