# Supplementary material for: The alignment of enzymatic steps reveals similar metabolic pathways and probable recruitment events in Gammaproteobacteria
Source: BMC Genomics. 2015 Nov 17;16:957. doi: 10.1186/s12864-015-2113-0 (PMC4647829; doi:10.1186/s12864-015-2113-0)
Supplement: Additional file 5: File S1. — Enzymatic Step Sequence database. (ZIP 1300 kb) [file 12864_2015_2113_MOESM5_ESM.zip]

Archive with 4 entries (3 files):
- ESSdb/
- ESSdb/ESSdatabase.tab
- ESSdb/nrESSdatabase.tab
- ESSdb/README.txt
