# Supplementary material for: The alignment of enzymatic steps reveals similar metabolic pathways and probable recruitment events in Gammaproteobacteria
Source: BMC Genomics. 2015 Nov 17;16:957. doi: 10.1186/s12864-015-2113-0 (PMC4647829; doi:10.1186/s12864-015-2113-0)
Supplement: Additional file 5: File S1. — Enzymatic Step Sequence database. (ZIP 1300 kb) [file 12864_2015_2113_MOESM5_ESM.zip › ESSdb/ESSdatabase.tab]

id	gen_seq	ec3	ec4	arch	len	map	mapid	metabolism	sp
1	abo:ABO_0211>abo:ABO_0936>abo:ABO_1989>abo:ABO_2612>abo:ABO_1031 abo:ABO_1776 abo:ABO_2614>abo:ABO_2613>abo:ABO_0877 abo:ABO_0956 abo:ABO_1769 abo:ABO_2403>abo:ABO_1164>abo:ABO_2621>abo:ABO_0622>abo:ABO_0623>abo:ABO_0334>abo:ABO_0087 abo:ABO_0962 abo:ABO_2709>abo:ABO_0061 abo:ABO_0117 abo:ABO_0817 abo:ABO_1231 abo:ABO_1352 abo:ABO_2483	5.4.2:5.3.1:2.7.1:4.1.2:1.2.1:2.7.2:5.4.2:4.2.1:2.7.1:1.2.4:2.3.1:6.2.1:1.2.1:1.1.1	5.4.2.2:5.3.1.9:2.7.1.11:4.1.2.13:1.2.1.12:2.7.2.3:5.4.2.1:4.2.1.11:2.7.1.40:1.2.4.1:2.3.1.12:6.2.1.1:1.2.1.3:1.1.1.1	53738>53738>53738>55957:53697:53784:51569:51735>55347 51735>55347 51735>55347:53748:53254 53254 53254 53254:54826>51604:51621>50800>52935:52518>52518>52922:51230>52777>51230>47005:56801:53720 53720 53720:50129>51735 50129>51735>50129 50129>51735 50129>51735 50129>51735 50129>51735	14	Glycolysis / Gluconeogenesis	abo00010	Carbohydrate Metabolism	abo
2	abo:ABO_0211>abo:ABO_2743	5.4.2:5.1.3	5.4.2.2:5.1.3.15	53738>53738>53738>55957:74650	2	Glycolysis / Gluconeogenesis	abo00010	Carbohydrate Metabolism	abo
3	abo:ABO_0211>abo:ABO_0936>abo:ABO_1989>abo:ABO_2612>abo:ABO_1031 abo:ABO_1776 abo:ABO_2614>abo:ABO_2613>abo:ABO_0877 abo:ABO_0956 abo:ABO_1769 abo:ABO_2403>abo:ABO_1164>abo:ABO_2621>abo:ABO_0622>abo:ABO_1494	5.4.2:5.3.1:2.7.1:4.1.2:1.2.1:2.7.2:5.4.2:4.2.1:2.7.1:1.2.4:1.8.1	5.4.2.2:5.3.1.9:2.7.1.11:4.1.2.13:1.2.1.12:2.7.2.3:5.4.2.1:4.2.1.11:2.7.1.40:1.2.4.1:1.8.1.4	53738>53738>53738>55957:53697:53784:51569:51735>55347 51735>55347 51735>55347:53748:53254 53254 53254 53254:54826>51604:51621>50800>52935:52518>52518>52922:51905>55424	11	Glycolysis / Gluconeogenesis	abo00010	Carbohydrate Metabolism	abo
4	abo:ABO_0211>abo:ABO_0936>abo:ABO_1989>abo:ABO_2612>abo:ABO_1031 abo:ABO_1776 abo:ABO_2614>abo:ABO_2613>abo:ABO_0877 abo:ABO_0956 abo:ABO_1769 abo:ABO_2403>abo:ABO_1164>abo:ABO_2621>abo:ABO_0622>abo:ABO_0623>abo:ABO_0334>abo:ABO_0087 abo:ABO_0962 abo:ABO_2709>abo:ABO_2414	5.4.2:5.3.1:2.7.1:4.1.2:1.2.1:2.7.2:5.4.2:4.2.1:2.7.1:1.2.4:2.3.1:6.2.1:1.2.1:1.1.1	5.4.2.2:5.3.1.9:2.7.1.11:4.1.2.13:1.2.1.12:2.7.2.3:5.4.2.1:4.2.1.11:2.7.1.40:1.2.4.1:2.3.1.12:6.2.1.1:1.2.1.3:1.1.1.2	53738>53738>53738>55957:53697:53784:51569:51735>55347 51735>55347 51735>55347:53748:53254 53254 53254 53254:54826>51604:51621>50800>52935:52518>52518>52922:51230>52777>51230>47005:56801:53720 53720 53720:51430	14	Glycolysis / Gluconeogenesis	abo00010	Carbohydrate Metabolism	abo
5	abo:ABO_0211>abo:ABO_0936>abo:ABO_1989>abo:ABO_2612>abo:ABO_0325	5.4.2:5.3.1:2.7.1:4.1.2:5.3.1	5.4.2.2:5.3.1.9:2.7.1.11:4.1.2.13:5.3.1.1	53738>53738>53738>55957:53697:53784:51569:51351	5	Glycolysis / Gluconeogenesis	abo00010	Carbohydrate Metabolism	abo
6	abo:ABO_0211>abo:ABO_0936>abo:ABO_1989>abo:ABO_2612>abo:ABO_1031 abo:ABO_1776 abo:ABO_2614>abo:ABO_2613>abo:ABO_0877 abo:ABO_0956 abo:ABO_1769 abo:ABO_2403>abo:ABO_1164>abo:ABO_0275	5.4.2:5.3.1:2.7.1:4.1.2:1.2.1:2.7.2:5.4.2:4.2.1:4.1.1	5.4.2.2:5.3.1.9:2.7.1.11:4.1.2.13:1.2.1.12:2.7.2.3:5.4.2.1:4.2.1.11:4.1.1.49	53738>53738>53738>55957:53697:53784:51569:51735>55347 51735>55347 51735>55347:53748:53254 53254 53254 53254:54826>51604:68923>53795	9	Glycolysis / Gluconeogenesis	abo00010	Carbohydrate Metabolism	abo
7	abo:ABO_2743>abo:ABO_0936>abo:ABO_1989>abo:ABO_2612>abo:ABO_1031 abo:ABO_1776 abo:ABO_2614>abo:ABO_2613>abo:ABO_0877 abo:ABO_0956 abo:ABO_1769 abo:ABO_2403>abo:ABO_1164>abo:ABO_2621>abo:ABO_0622>abo:ABO_0623>abo:ABO_0334>abo:ABO_0087 abo:ABO_0962 abo:ABO_2709>abo:ABO_0061 abo:ABO_0117 abo:ABO_0817 abo:ABO_1231 abo:ABO_1352 abo:ABO_2483	5.1.3:5.3.1:2.7.1:4.1.2:1.2.1:2.7.2:5.4.2:4.2.1:2.7.1:1.2.4:2.3.1:6.2.1:1.2.1:1.1.1	5.1.3.15:5.3.1.9:2.7.1.11:4.1.2.13:1.2.1.12:2.7.2.3:5.4.2.1:4.2.1.11:2.7.1.40:1.2.4.1:2.3.1.12:6.2.1.1:1.2.1.3:1.1.1.1	74650:53697:53784:51569:51735>55347 51735>55347 51735>55347:53748:53254 53254 53254 53254:54826>51604:51621>50800>52935:52518>52518>52922:51230>52777>51230>47005:56801:53720 53720 53720:50129>51735 50129>51735>50129 50129>51735 50129>51735 50129>51735 50129>51735	14	Glycolysis / Gluconeogenesis	abo00010	Carbohydrate Metabolism	abo
8	abo:ABO_2743>abo:ABO_0211	5.1.3:5.4.2	5.1.3.15:5.4.2.2	74650:53738>53738>53738>55957	2	Glycolysis / Gluconeogenesis	abo00010	Carbohydrate Metabolism	abo
9	abo:ABO_2743>abo:ABO_0936>abo:ABO_1989>abo:ABO_2612>abo:ABO_1031 abo:ABO_1776 abo:ABO_2614>abo:ABO_2613>abo:ABO_0877 abo:ABO_0956 abo:ABO_1769 abo:ABO_2403>abo:ABO_1164>abo:ABO_2621>abo:ABO_0622>abo:ABO_1494	5.1.3:5.3.1:2.7.1:4.1.2:1.2.1:2.7.2:5.4.2:4.2.1:2.7.1:1.2.4:1.8.1	5.1.3.15:5.3.1.9:2.7.1.11:4.1.2.13:1.2.1.12:2.7.2.3:5.4.2.1:4.2.1.11:2.7.1.40:1.2.4.1:1.8.1.4	74650:53697:53784:51569:51735>55347 51735>55347 51735>55347:53748:53254 53254 53254 53254:54826>51604:51621>50800>52935:52518>52518>52922:51905>55424	11	Glycolysis / Gluconeogenesis	abo00010	Carbohydrate Metabolism	abo
10	abo:ABO_2743>abo:ABO_0936>abo:ABO_1989>abo:ABO_2612>abo:ABO_1031 abo:ABO_1776 abo:ABO_2614>abo:ABO_2613>abo:ABO_0877 abo:ABO_0956 abo:ABO_1769 abo:ABO_2403>abo:ABO_1164>abo:ABO_2621>abo:ABO_0622>abo:ABO_0623>abo:ABO_0334>abo:ABO_0087 abo:ABO_0962 abo:ABO_2709>abo:ABO_2414	5.1.3:5.3.1:2.7.1:4.1.2:1.2.1:2.7.2:5.4.2:4.2.1:2.7.1:1.2.4:2.3.1:6.2.1:1.2.1:1.1.1	5.1.3.15:5.3.1.9:2.7.1.11:4.1.2.13:1.2.1.12:2.7.2.3:5.4.2.1:4.2.1.11:2.7.1.40:1.2.4.1:2.3.1.12:6.2.1.1:1.2.1.3:1.1.1.2	74650:53697:53784:51569:51735>55347 51735>55347 51735>55347:53748:53254 53254 53254 53254:54826>51604:51621>50800>52935:52518>52518>52922:51230>52777>51230>47005:56801:53720 53720 53720:51430	14	Glycolysis / Gluconeogenesis	abo00010	Carbohydrate Metabolism	abo
11	abo:ABO_2743>abo:ABO_0936>abo:ABO_1989>abo:ABO_2612>abo:ABO_0325	5.1.3:5.3.1:2.7.1:4.1.2:5.3.1	5.1.3.15:5.3.1.9:2.7.1.11:4.1.2.13:5.3.1.1	74650:53697:53784:51569:51351	5	Glycolysis / Gluconeogenesis	abo00010	Carbohydrate Metabolism	abo
12	abo:ABO_2743>abo:ABO_0936>abo:ABO_1989>abo:ABO_2612>abo:ABO_1031 abo:ABO_1776 abo:ABO_2614>abo:ABO_2613>abo:ABO_0877 abo:ABO_0956 abo:ABO_1769 abo:ABO_2403>abo:ABO_1164>abo:ABO_0275	5.1.3:5.3.1:2.7.1:4.1.2:1.2.1:2.7.2:5.4.2:4.2.1:4.1.1	5.1.3.15:5.3.1.9:2.7.1.11:4.1.2.13:1.2.1.12:2.7.2.3:5.4.2.1:4.2.1.11:4.1.1.49	74650:53697:53784:51569:51735>55347 51735>55347 51735>55347:53748:53254 53254 53254 53254:54826>51604:68923>53795	9	Glycolysis / Gluconeogenesis	abo00010	Carbohydrate Metabolism	abo
13	abo:ABO_0877 abo:ABO_0956 abo:ABO_1769 abo:ABO_2403>abo:ABO_1164>abo:ABO_2621>abo:ABO_0622>abo:ABO_0623>abo:ABO_0334>abo:ABO_0087 abo:ABO_0962 abo:ABO_2709>abo:ABO_0061 abo:ABO_0117 abo:ABO_0817 abo:ABO_1231 abo:ABO_1352 abo:ABO_2483	5.4.2:4.2.1:2.7.1:1.2.4:2.3.1:6.2.1:1.2.1:1.1.1	5.4.2.1:4.2.1.11:2.7.1.40:1.2.4.1:2.3.1.12:6.2.1.1:1.2.1.3:1.1.1.1	53254 53254 53254 53254:54826>51604:51621>50800>52935:52518>52518>52922:51230>52777>51230>47005:56801:53720 53720 53720:50129>51735 50129>51735>50129 50129>51735 50129>51735 50129>51735 50129>51735	8	Glycolysis / Gluconeogenesis	abo00010	Carbohydrate Metabolism	abo
14	abo:ABO_0877 abo:ABO_0956 abo:ABO_1769 abo:ABO_2403>abo:ABO_2613>abo:ABO_1031 abo:ABO_1776 abo:ABO_2614>abo:ABO_2612>abo:ABO_1989>abo:ABO_0936>abo:ABO_2743	5.4.2:2.7.2:1.2.1:4.1.2:2.7.1:5.3.1:5.1.3	5.4.2.1:2.7.2.3:1.2.1.12:4.1.2.13:2.7.1.11:5.3.1.9:5.1.3.15	53254 53254 53254 53254:53748:51735>55347 51735>55347 51735>55347:51569:53784:53697:74650	7	Glycolysis / Gluconeogenesis	abo00010	Carbohydrate Metabolism	abo
15	abo:ABO_0877 abo:ABO_0956 abo:ABO_1769 abo:ABO_2403>abo:ABO_1164>abo:ABO_2621>abo:ABO_0622>abo:ABO_1494	5.4.2:4.2.1:2.7.1:1.2.4:1.8.1	5.4.2.1:4.2.1.11:2.7.1.40:1.2.4.1:1.8.1.4	53254 53254 53254 53254:54826>51604:51621>50800>52935:52518>52518>52922:51905>55424	5	Glycolysis / Gluconeogenesis	abo00010	Carbohydrate Metabolism	abo
16	abo:ABO_0877 abo:ABO_0956 abo:ABO_1769 abo:ABO_2403>abo:ABO_1164>abo:ABO_2621>abo:ABO_0622>abo:ABO_0623>abo:ABO_0334>abo:ABO_0087 abo:ABO_0962 abo:ABO_2709>abo:ABO_2414	5.4.2:4.2.1:2.7.1:1.2.4:2.3.1:6.2.1:1.2.1:1.1.1	5.4.2.1:4.2.1.11:2.7.1.40:1.2.4.1:2.3.1.12:6.2.1.1:1.2.1.3:1.1.1.2	53254 53254 53254 53254:54826>51604:51621>50800>52935:52518>52518>52922:51230>52777>51230>47005:56801:53720 53720 53720:51430	8	Glycolysis / Gluconeogenesis	abo00010	Carbohydrate Metabolism	abo
17	abo:ABO_0877 abo:ABO_0956 abo:ABO_1769 abo:ABO_2403>abo:ABO_2613>abo:ABO_1031 abo:ABO_1776 abo:ABO_2614>abo:ABO_0325	5.4.2:2.7.2:1.2.1:5.3.1	5.4.2.1:2.7.2.3:1.2.1.12:5.3.1.1	53254 53254 53254 53254:53748:51735>55347 51735>55347 51735>55347:51351	4	Glycolysis / Gluconeogenesis	abo00010	Carbohydrate Metabolism	abo
18	abo:ABO_0877 abo:ABO_0956 abo:ABO_1769 abo:ABO_2403>abo:ABO_2613>abo:ABO_1031 abo:ABO_1776 abo:ABO_2614>abo:ABO_2612>abo:ABO_1989>abo:ABO_0936>abo:ABO_0211	5.4.2:2.7.2:1.2.1:4.1.2:2.7.1:5.3.1:5.4.2	5.4.2.1:2.7.2.3:1.2.1.12:4.1.2.13:2.7.1.11:5.3.1.9:5.4.2.2	53254 53254 53254 53254:53748:51735>55347 51735>55347 51735>55347:51569:53784:53697:53738>53738>53738>55957	7	Glycolysis / Gluconeogenesis	abo00010	Carbohydrate Metabolism	abo
19	abo:ABO_0877 abo:ABO_0956 abo:ABO_1769 abo:ABO_2403>abo:ABO_1164>abo:ABO_0275	5.4.2:4.2.1:4.1.1	5.4.2.1:4.2.1.11:4.1.1.49	53254 53254 53254 53254:54826>51604:68923>53795	3	Glycolysis / Gluconeogenesis	abo00010	Carbohydrate Metabolism	abo
20	abo:ABO_0325>abo:ABO_1031 abo:ABO_1776 abo:ABO_2614>abo:ABO_2613>abo:ABO_0877 abo:ABO_0956 abo:ABO_1769 abo:ABO_2403>abo:ABO_1164>abo:ABO_2621>abo:ABO_0622>abo:ABO_0623>abo:ABO_0334>abo:ABO_0087 abo:ABO_0962 abo:ABO_2709>abo:ABO_0061 abo:ABO_0117 abo:ABO_0817 abo:ABO_1231 abo:ABO_1352 abo:ABO_2483	5.3.1:1.2.1:2.7.2:5.4.2:4.2.1:2.7.1:1.2.4:2.3.1:6.2.1:1.2.1:1.1.1	5.3.1.1:1.2.1.12:2.7.2.3:5.4.2.1:4.2.1.11:2.7.1.40:1.2.4.1:2.3.1.12:6.2.1.1:1.2.1.3:1.1.1.1	51351:51735>55347 51735>55347 51735>55347:53748:53254 53254 53254 53254:54826>51604:51621>50800>52935:52518>52518>52922:51230>52777>51230>47005:56801:53720 53720 53720:50129>51735 50129>51735>50129 50129>51735 50129>51735 50129>51735 50129>51735	11	Glycolysis / Gluconeogenesis	abo00010	Carbohydrate Metabolism	abo
21	abo:ABO_0325>abo:ABO_2612>abo:ABO_1989>abo:ABO_0936>abo:ABO_2743	5.3.1:4.1.2:2.7.1:5.3.1:5.1.3	5.3.1.1:4.1.2.13:2.7.1.11:5.3.1.9:5.1.3.15	51351:51569:53784:53697:74650	5	Glycolysis / Gluconeogenesis	abo00010	Carbohydrate Metabolism	abo
22	abo:ABO_0325>abo:ABO_1031 abo:ABO_1776 abo:ABO_2614>abo:ABO_2613>abo:ABO_0877 abo:ABO_0956 abo:ABO_1769 abo:ABO_2403>abo:ABO_1164>abo:ABO_2621>abo:ABO_0622>abo:ABO_1494	5.3.1:1.2.1:2.7.2:5.4.2:4.2.1:2.7.1:1.2.4:1.8.1	5.3.1.1:1.2.1.12:2.7.2.3:5.4.2.1:4.2.1.11:2.7.1.40:1.2.4.1:1.8.1.4	51351:51735>55347 51735>55347 51735>55347:53748:53254 53254 53254 53254:54826>51604:51621>50800>52935:52518>52518>52922:51905>55424	8	Glycolysis / Gluconeogenesis	abo00010	Carbohydrate Metabolism	abo
23	abo:ABO_0325>abo:ABO_1031 abo:ABO_1776 abo:ABO_2614>abo:ABO_2613>abo:ABO_0877 abo:ABO_0956 abo:ABO_1769 abo:ABO_2403>abo:ABO_1164>abo:ABO_2621>abo:ABO_0622>abo:ABO_0623>abo:ABO_0334>abo:ABO_0087 abo:ABO_0962 abo:ABO_2709>abo:ABO_2414	5.3.1:1.2.1:2.7.2:5.4.2:4.2.1:2.7.1:1.2.4:2.3.1:6.2.1:1.2.1:1.1.1	5.3.1.1:1.2.1.12:2.7.2.3:5.4.2.1:4.2.1.11:2.7.1.40:1.2.4.1:2.3.1.12:6.2.1.1:1.2.1.3:1.1.1.2	51351:51735>55347 51735>55347 51735>55347:53748:53254 53254 53254 53254:54826>51604:51621>50800>52935:52518>52518>52922:51230>52777>51230>47005:56801:53720 53720 53720:51430	11	Glycolysis / Gluconeogenesis	abo00010	Carbohydrate Metabolism	abo
24	abo:ABO_0325>abo:ABO_2612>abo:ABO_1989>abo:ABO_0936>abo:ABO_0211	5.3.1:4.1.2:2.7.1:5.3.1:5.4.2	5.3.1.1:4.1.2.13:2.7.1.11:5.3.1.9:5.4.2.2	51351:51569:53784:53697:53738>53738>53738>55957	5	Glycolysis / Gluconeogenesis	abo00010	Carbohydrate Metabolism	abo
25	abo:ABO_0325>abo:ABO_1031 abo:ABO_1776 abo:ABO_2614>abo:ABO_2613>abo:ABO_0877 abo:ABO_0956 abo:ABO_1769 abo:ABO_2403>abo:ABO_1164>abo:ABO_0275	5.3.1:1.2.1:2.7.2:5.4.2:4.2.1:4.1.1	5.3.1.1:1.2.1.12:2.7.2.3:5.4.2.1:4.2.1.11:4.1.1.49	51351:51735>55347 51735>55347 51735>55347:53748:53254 53254 53254 53254:54826>51604:68923>53795	6	Glycolysis / Gluconeogenesis	abo00010	Carbohydrate Metabolism	abo
26	abo:ABO_0334>abo:ABO_0087 abo:ABO_0962 abo:ABO_2709>abo:ABO_0061 abo:ABO_0117 abo:ABO_0817 abo:ABO_1231 abo:ABO_1352 abo:ABO_2483	6.2.1:1.2.1:1.1.1	6.2.1.1:1.2.1.3:1.1.1.1	56801:53720 53720 53720:50129>51735 50129>51735>50129 50129>51735 50129>51735 50129>51735 50129>51735	3	Glycolysis / Gluconeogenesis	abo00010	Carbohydrate Metabolism	abo
27	abo:ABO_0334>abo:ABO_0623>abo:ABO_0622>abo:ABO_2621>abo:ABO_1164>abo:ABO_0877 abo:ABO_0956 abo:ABO_1769 abo:ABO_2403>abo:ABO_2613>abo:ABO_1031 abo:ABO_1776 abo:ABO_2614>abo:ABO_2612>abo:ABO_1989>abo:ABO_0936>abo:ABO_2743	6.2.1:2.3.1:1.2.4:2.7.1:4.2.1:5.4.2:2.7.2:1.2.1:4.1.2:2.7.1:5.3.1:5.1.3	6.2.1.1:2.3.1.12:1.2.4.1:2.7.1.40:4.2.1.11:5.4.2.1:2.7.2.3:1.2.1.12:4.1.2.13:2.7.1.11:5.3.1.9:5.1.3.15	56801:51230>52777>51230>47005:52518>52518>52922:51621>50800>52935:54826>51604:53254 53254 53254 53254:53748:51735>55347 51735>55347 51735>55347:51569:53784:53697:74650	12	Glycolysis / Gluconeogenesis	abo00010	Carbohydrate Metabolism	abo
28	abo:ABO_0334>abo:ABO_0623>abo:ABO_0622>abo:ABO_2621>abo:ABO_1164>abo:ABO_0877 abo:ABO_0956 abo:ABO_1769 abo:ABO_2403>abo:ABO_2613>abo:ABO_1031 abo:ABO_1776 abo:ABO_2614>abo:ABO_0325	6.2.1:2.3.1:1.2.4:2.7.1:4.2.1:5.4.2:2.7.2:1.2.1:5.3.1	6.2.1.1:2.3.1.12:1.2.4.1:2.7.1.40:4.2.1.11:5.4.2.1:2.7.2.3:1.2.1.12:5.3.1.1	56801:51230>52777>51230>47005:52518>52518>52922:51621>50800>52935:54826>51604:53254 53254 53254 53254:53748:51735>55347 51735>55347 51735>55347:51351	9	Glycolysis / Gluconeogenesis	abo00010	Carbohydrate Metabolism	abo
29	abo:ABO_0334>abo:ABO_0087 abo:ABO_0962 abo:ABO_2709>abo:ABO_2414	6.2.1:1.2.1:1.1.1	6.2.1.1:1.2.1.3:1.1.1.2	56801:53720 53720 53720:51430	3	Glycolysis / Gluconeogenesis	abo00010	Carbohydrate Metabolism	abo
30	abo:ABO_0334>abo:ABO_0623>abo:ABO_1494	6.2.1:2.3.1:1.8.1	6.2.1.1:2.3.1.12:1.8.1.4	56801:51230>52777>51230>47005:51905>55424	3	Glycolysis / Gluconeogenesis	abo00010	Carbohydrate Metabolism	abo
31	abo:ABO_0334>abo:ABO_0623>abo:ABO_0622>abo:ABO_2621>abo:ABO_1164>abo:ABO_0877 abo:ABO_0956 abo:ABO_1769 abo:ABO_2403>abo:ABO_2613>abo:ABO_1031 abo:ABO_1776 abo:ABO_2614>abo:ABO_2612>abo:ABO_1989>abo:ABO_0936>abo:ABO_0211	6.2.1:2.3.1:1.2.4:2.7.1:4.2.1:5.4.2:2.7.2:1.2.1:4.1.2:2.7.1:5.3.1:5.4.2	6.2.1.1:2.3.1.12:1.2.4.1:2.7.1.40:4.2.1.11:5.4.2.1:2.7.2.3:1.2.1.12:4.1.2.13:2.7.1.11:5.3.1.9:5.4.2.2	56801:51230>52777>51230>47005:52518>52518>52922:51621>50800>52935:54826>51604:53254 53254 53254 53254:53748:51735>55347 51735>55347 51735>55347:51569:53784:53697:53738>53738>53738>55957	12	Glycolysis / Gluconeogenesis	abo00010	Carbohydrate Metabolism	abo
32	abo:ABO_0334>abo:ABO_0623>abo:ABO_0622>abo:ABO_2621>abo:ABO_0275	6.2.1:2.3.1:1.2.4:2.7.1:4.1.1	6.2.1.1:2.3.1.12:1.2.4.1:2.7.1.40:4.1.1.49	56801:51230>52777>51230>47005:52518>52518>52922:51621>50800>52935:68923>53795	5	Glycolysis / Gluconeogenesis	abo00010	Carbohydrate Metabolism	abo
33	abo:ABO_0275>abo:ABO_2621>abo:ABO_0622>abo:ABO_0623>abo:ABO_0334>abo:ABO_0087 abo:ABO_0962 abo:ABO_2709>abo:ABO_0061 abo:ABO_0117 abo:ABO_0817 abo:ABO_1231 abo:ABO_1352 abo:ABO_2483	4.1.1:2.7.1:1.2.4:2.3.1:6.2.1:1.2.1:1.1.1	4.1.1.49:2.7.1.40:1.2.4.1:2.3.1.12:6.2.1.1:1.2.1.3:1.1.1.1	68923>53795:51621>50800>52935:52518>52518>52922:51230>52777>51230>47005:56801:53720 53720 53720:50129>51735 50129>51735>50129 50129>51735 50129>51735 50129>51735 50129>51735	7	Glycolysis / Gluconeogenesis	abo00010	Carbohydrate Metabolism	abo
34	abo:ABO_0275>abo:ABO_1164>abo:ABO_0877 abo:ABO_0956 abo:ABO_1769 abo:ABO_2403>abo:ABO_2613>abo:ABO_1031 abo:ABO_1776 abo:ABO_2614>abo:ABO_2612>abo:ABO_1989>abo:ABO_0936>abo:ABO_2743	4.1.1:4.2.1:5.4.2:2.7.2:1.2.1:4.1.2:2.7.1:5.3.1:5.1.3	4.1.1.49:4.2.1.11:5.4.2.1:2.7.2.3:1.2.1.12:4.1.2.13:2.7.1.11:5.3.1.9:5.1.3.15	68923>53795:54826>51604:53254 53254 53254 53254:53748:51735>55347 51735>55347 51735>55347:51569:53784:53697:74650	9	Glycolysis / Gluconeogenesis	abo00010	Carbohydrate Metabolism	abo
35	abo:ABO_0275>abo:ABO_1164>abo:ABO_0877 abo:ABO_0956 abo:ABO_1769 abo:ABO_2403>abo:ABO_2613>abo:ABO_1031 abo:ABO_1776 abo:ABO_2614>abo:ABO_0325	4.1.1:4.2.1:5.4.2:2.7.2:1.2.1:5.3.1	4.1.1.49:4.2.1.11:5.4.2.1:2.7.2.3:1.2.1.12:5.3.1.1	68923>53795:54826>51604:53254 53254 53254 53254:53748:51735>55347 51735>55347 51735>55347:51351	6	Glycolysis / Gluconeogenesis	abo00010	Carbohydrate Metabolism	abo
36	abo:ABO_0275>abo:ABO_2621>abo:ABO_0622>abo:ABO_0623>abo:ABO_0334>abo:ABO_0087 abo:ABO_0962 abo:ABO_2709>abo:ABO_2414	4.1.1:2.7.1:1.2.4:2.3.1:6.2.1:1.2.1:1.1.1	4.1.1.49:2.7.1.40:1.2.4.1:2.3.1.12:6.2.1.1:1.2.1.3:1.1.1.2	68923>53795:51621>50800>52935:52518>52518>52922:51230>52777>51230>47005:56801:53720 53720 53720:51430	7	Glycolysis / Gluconeogenesis	abo00010	Carbohydrate Metabolism	abo
37	abo:ABO_0275>abo:ABO_2621>abo:ABO_0622>abo:ABO_1494	4.1.1:2.7.1:1.2.4:1.8.1	4.1.1.49:2.7.1.40:1.2.4.1:1.8.1.4	68923>53795:51621>50800>52935:52518>52518>52922:51905>55424	4	Glycolysis / Gluconeogenesis	abo00010	Carbohydrate Metabolism	abo
38	abo:ABO_0275>abo:ABO_1164>abo:ABO_0877 abo:ABO_0956 abo:ABO_1769 abo:ABO_2403>abo:ABO_2613>abo:ABO_1031 abo:ABO_1776 abo:ABO_2614>abo:ABO_2612>abo:ABO_1989>abo:ABO_0936>abo:ABO_0211	4.1.1:4.2.1:5.4.2:2.7.2:1.2.1:4.1.2:2.7.1:5.3.1:5.4.2	4.1.1.49:4.2.1.11:5.4.2.1:2.7.2.3:1.2.1.12:4.1.2.13:2.7.1.11:5.3.1.9:5.4.2.2	68923>53795:54826>51604:53254 53254 53254 53254:53748:51735>55347 51735>55347 51735>55347:51569:53784:53697:53738>53738>53738>55957	9	Glycolysis / Gluconeogenesis	abo00010	Carbohydrate Metabolism	abo
39	abo:ABO_1540 abo:ABO_2749>abo:ABO_1248>abo:ABO_1501>abo:ABO_0694 abo:ABO_1201 abo:ABO_1431>abo:ABO_1281 abo:ABO_1282	4.2.1:1.1.1:2.3.3:4.2.1:1.1.1	4.2.1.2:1.1.1.37:2.3.3.1:4.2.1.3:1.1.1.42	117457 48557:51735>56327:48256:53732>52016 74778>52016>53732 53732>52016:53659 53659	5	Citrate cycle (TCA cycle)	abo00020	Carbohydrate Metabolism	abo
40	abo:ABO_1540 abo:ABO_2749>abo:ABO_1497 abo:ABO_1498 abo:ABO_1499 abo:ABO_1500>abo:ABO_1492 abo:ABO_1493>abo:ABO_1495>abo:ABO_1496	4.2.1:1.3.99:6.2.1:2.3.1:1.2.4	4.2.1.2:1.3.99.1:6.2.1.5:2.3.1.61:1.2.4.2	117457 48557:54292>46548 51905>56425>46977 81343 81343:51735>52210 56059>52210:51230>52777>47005:52518>52518	5	Citrate cycle (TCA cycle)	abo00020	Carbohydrate Metabolism	abo
41	abo:ABO_1540 abo:ABO_2749>abo:ABO_1248>abo:ABO_1501>abo:ABO_0623>abo:ABO_0622	4.2.1:1.1.1:2.3.3:2.3.1:1.2.4	4.2.1.2:1.1.1.37:2.3.3.1:2.3.1.12:1.2.4.1	117457 48557:51735>56327:48256:51230>52777>51230>47005:52518>52518>52922	5	Citrate cycle (TCA cycle)	abo00020	Carbohydrate Metabolism	abo
42	abo:ABO_1540 abo:ABO_2749>abo:ABO_1248>abo:ABO_1501>abo:ABO_0623>abo:ABO_1494	4.2.1:1.1.1:2.3.3:2.3.1:1.8.1	4.2.1.2:1.1.1.37:2.3.3.1:2.3.1.12:1.8.1.4	117457 48557:51735>56327:48256:51230>52777>51230>47005:51905>55424	5	Citrate cycle (TCA cycle)	abo00020	Carbohydrate Metabolism	abo
43	abo:ABO_1540 abo:ABO_2749>abo:ABO_1248>abo:ABO_1501>abo:ABO_0694 abo:ABO_1201 abo:ABO_1431>abo:ABO_0296	4.2.1:1.1.1:2.3.3:4.2.1:1.1.1	4.2.1.2:1.1.1.37:2.3.3.1:4.2.1.3:1.1.1.41	117457 48557:51735>56327:48256:53732>52016 74778>52016>53732 53732>52016:53659	5	Citrate cycle (TCA cycle)	abo00020	Carbohydrate Metabolism	abo
44	abo:ABO_1540 abo:ABO_2749>abo:ABO_1248>abo:ABO_0275	4.2.1:1.1.1:4.1.1	4.2.1.2:1.1.1.37:4.1.1.49	117457 48557:51735>56327:68923>53795	3	Citrate cycle (TCA cycle)	abo00020	Carbohydrate Metabolism	abo
45	abo:ABO_1492 abo:ABO_1493>abo:ABO_1497 abo:ABO_1498 abo:ABO_1499 abo:ABO_1500>abo:ABO_1540 abo:ABO_2749>abo:ABO_1248	6.2.1:1.3.99:4.2.1:1.1.1	6.2.1.5:1.3.99.1:4.2.1.2:1.1.1.37	51735>52210 56059>52210:54292>46548 51905>56425>46977 81343 81343:117457 48557:51735>56327	4	Citrate cycle (TCA cycle)	abo00020	Carbohydrate Metabolism	abo
46	abo:ABO_1492 abo:ABO_1493>abo:ABO_1495>abo:ABO_1496>abo:ABO_1281 abo:ABO_1282>abo:ABO_0694 abo:ABO_1201 abo:ABO_1431	6.2.1:2.3.1:1.2.4:1.1.1:4.2.1	6.2.1.5:2.3.1.61:1.2.4.2:1.1.1.42:4.2.1.3	51735>52210 56059>52210:51230>52777>47005:52518>52518:53659 53659:53732>52016 74778>52016>53732 53732>52016	5	Citrate cycle (TCA cycle)	abo00020	Carbohydrate Metabolism	abo
47	abo:ABO_1492 abo:ABO_1493>abo:ABO_1495>abo:ABO_1494>abo:ABO_0622	6.2.1:2.3.1:1.8.1:1.2.4	6.2.1.5:2.3.1.61:1.8.1.4:1.2.4.1	51735>52210 56059>52210:51230>52777>47005:51905>55424:52518>52518>52922	4	Citrate cycle (TCA cycle)	abo00020	Carbohydrate Metabolism	abo
48	abo:ABO_1492 abo:ABO_1493>abo:ABO_1495>abo:ABO_0623>abo:ABO_1501>abo:ABO_0275	6.2.1:2.3.1:2.3.1:2.3.3:4.1.1	6.2.1.5:2.3.1.61:2.3.1.12:2.3.3.1:4.1.1.49	51735>52210 56059>52210:51230>52777>47005:51230>52777>51230>47005:48256:68923>53795	5	Citrate cycle (TCA cycle)	abo00020	Carbohydrate Metabolism	abo
49	abo:ABO_1492 abo:ABO_1493>abo:ABO_1495>abo:ABO_1496>abo:ABO_0296	6.2.1:2.3.1:1.2.4:1.1.1	6.2.1.5:2.3.1.61:1.2.4.2:1.1.1.41	51735>52210 56059>52210:51230>52777>47005:52518>52518:53659	4	Citrate cycle (TCA cycle)	abo00020	Carbohydrate Metabolism	abo
50	abo:ABO_1497 abo:ABO_1498 abo:ABO_1499 abo:ABO_1500>abo:ABO_1492 abo:ABO_1493>abo:ABO_1495>abo:ABO_1496>abo:ABO_1281 abo:ABO_1282	1.3.99:6.2.1:2.3.1:1.2.4:1.1.1	1.3.99.1:6.2.1.5:2.3.1.61:1.2.4.2:1.1.1.42	54292>46548 51905>56425>46977 81343 81343:51735>52210 56059>52210:51230>52777>47005:52518>52518:53659 53659	5	Citrate cycle (TCA cycle)	abo00020	Carbohydrate Metabolism	abo
51	abo:ABO_1497 abo:ABO_1498 abo:ABO_1499 abo:ABO_1500>abo:ABO_1540 abo:ABO_2749>abo:ABO_1248>abo:ABO_1501>abo:ABO_0694 abo:ABO_1201 abo:ABO_1431	1.3.99:4.2.1:1.1.1:2.3.3:4.2.1	1.3.99.1:4.2.1.2:1.1.1.37:2.3.3.1:4.2.1.3	54292>46548 51905>56425>46977 81343 81343:117457 48557:51735>56327:48256:53732>52016 74778>52016>53732 53732>52016	5	Citrate cycle (TCA cycle)	abo00020	Carbohydrate Metabolism	abo
52	abo:ABO_1497 abo:ABO_1498 abo:ABO_1499 abo:ABO_1500>abo:ABO_1492 abo:ABO_1493>abo:ABO_1495>abo:ABO_0623	1.3.99:6.2.1:2.3.1:2.3.1	1.3.99.1:6.2.1.5:2.3.1.61:2.3.1.12	54292>46548 51905>56425>46977 81343 81343:51735>52210 56059>52210:51230>52777>47005:51230>52777>51230>47005	4	Citrate cycle (TCA cycle)	abo00020	Carbohydrate Metabolism	abo
53	abo:ABO_1497 abo:ABO_1498 abo:ABO_1499 abo:ABO_1500>abo:ABO_1492 abo:ABO_1493>abo:ABO_1495>abo:ABO_1494>abo:ABO_0622	1.3.99:6.2.1:2.3.1:1.8.1:1.2.4	1.3.99.1:6.2.1.5:2.3.1.61:1.8.1.4:1.2.4.1	54292>46548 51905>56425>46977 81343 81343:51735>52210 56059>52210:51230>52777>47005:51905>55424:52518>52518>52922	5	Citrate cycle (TCA cycle)	abo00020	Carbohydrate Metabolism	abo
54	abo:ABO_1497 abo:ABO_1498 abo:ABO_1499 abo:ABO_1500>abo:ABO_1540 abo:ABO_2749>abo:ABO_1248>abo:ABO_0275	1.3.99:4.2.1:1.1.1:4.1.1	1.3.99.1:4.2.1.2:1.1.1.37:4.1.1.49	54292>46548 51905>56425>46977 81343 81343:117457 48557:51735>56327:68923>53795	4	Citrate cycle (TCA cycle)	abo00020	Carbohydrate Metabolism	abo
55	abo:ABO_1497 abo:ABO_1498 abo:ABO_1499 abo:ABO_1500>abo:ABO_1492 abo:ABO_1493>abo:ABO_1495>abo:ABO_1496>abo:ABO_0296	1.3.99:6.2.1:2.3.1:1.2.4:1.1.1	1.3.99.1:6.2.1.5:2.3.1.61:1.2.4.2:1.1.1.41	54292>46548 51905>56425>46977 81343 81343:51735>52210 56059>52210:51230>52777>47005:52518>52518:53659	5	Citrate cycle (TCA cycle)	abo00020	Carbohydrate Metabolism	abo
56	abo:ABO_0622>abo:ABO_1494>abo:ABO_1495>abo:ABO_1492 abo:ABO_1493>abo:ABO_1497 abo:ABO_1498 abo:ABO_1499 abo:ABO_1500	1.2.4:1.8.1:2.3.1:6.2.1:1.3.99	1.2.4.1:1.8.1.4:2.3.1.61:6.2.1.5:1.3.99.1	52518>52518>52922:51905>55424:51230>52777>47005:51735>52210 56059>52210:54292>46548 51905>56425>46977 81343 81343	5	Citrate cycle (TCA cycle)	abo00020	Carbohydrate Metabolism	abo
57	abo:ABO_0622>abo:ABO_0623>abo:ABO_1501>abo:ABO_1248>abo:ABO_1540 abo:ABO_2749	1.2.4:2.3.1:2.3.3:1.1.1:4.2.1	1.2.4.1:2.3.1.12:2.3.3.1:1.1.1.37:4.2.1.2	52518>52518>52922:51230>52777>51230>47005:48256:51735>56327:117457 48557	5	Citrate cycle (TCA cycle)	abo00020	Carbohydrate Metabolism	abo
58	abo:ABO_0622>abo:ABO_1496>abo:ABO_1281 abo:ABO_1282>abo:ABO_0694 abo:ABO_1201 abo:ABO_1431	1.2.4:1.2.4:1.1.1:4.2.1	1.2.4.1:1.2.4.2:1.1.1.42:4.2.1.3	52518>52518>52922:52518>52518:53659 53659:53732>52016 74778>52016>53732 53732>52016	4	Citrate cycle (TCA cycle)	abo00020	Carbohydrate Metabolism	abo
59	abo:ABO_0622>abo:ABO_1496>abo:ABO_0296	1.2.4:1.2.4:1.1.1	1.2.4.1:1.2.4.2:1.1.1.41	52518>52518>52922:52518>52518:53659	3	Citrate cycle (TCA cycle)	abo00020	Carbohydrate Metabolism	abo
60	abo:ABO_0622>abo:ABO_0623>abo:ABO_1501>abo:ABO_0275	1.2.4:2.3.1:2.3.3:4.1.1	1.2.4.1:2.3.1.12:2.3.3.1:4.1.1.49	52518>52518>52922:51230>52777>51230>47005:48256:68923>53795	4	Citrate cycle (TCA cycle)	abo00020	Carbohydrate Metabolism	abo
61	abo:ABO_0275>abo:ABO_1501>abo:ABO_0694 abo:ABO_1201 abo:ABO_1431>abo:ABO_1281 abo:ABO_1282	4.1.1:2.3.3:4.2.1:1.1.1	4.1.1.49:2.3.3.1:4.2.1.3:1.1.1.42	68923>53795:48256:53732>52016 74778>52016>53732 53732>52016:53659 53659	4	Citrate cycle (TCA cycle)	abo00020	Carbohydrate Metabolism	abo
62	abo:ABO_0275>abo:ABO_1501>abo:ABO_0623>abo:ABO_1495>abo:ABO_1496	4.1.1:2.3.3:2.3.1:2.3.1:1.2.4	4.1.1.49:2.3.3.1:2.3.1.12:2.3.1.61:1.2.4.2	68923>53795:48256:51230>52777>51230>47005:51230>52777>47005:52518>52518	5	Citrate cycle (TCA cycle)	abo00020	Carbohydrate Metabolism	abo
63	abo:ABO_0275>abo:ABO_1501>abo:ABO_0623>abo:ABO_0622	4.1.1:2.3.3:2.3.1:1.2.4	4.1.1.49:2.3.3.1:2.3.1.12:1.2.4.1	68923>53795:48256:51230>52777>51230>47005:52518>52518>52922	4	Citrate cycle (TCA cycle)	abo00020	Carbohydrate Metabolism	abo
64	abo:ABO_0275>abo:ABO_1501>abo:ABO_0623>abo:ABO_1494	4.1.1:2.3.3:2.3.1:1.8.1	4.1.1.49:2.3.3.1:2.3.1.12:1.8.1.4	68923>53795:48256:51230>52777>51230>47005:51905>55424	4	Citrate cycle (TCA cycle)	abo00020	Carbohydrate Metabolism	abo
65	abo:ABO_0275>abo:ABO_1248>abo:ABO_1540 abo:ABO_2749>abo:ABO_1497 abo:ABO_1498 abo:ABO_1499 abo:ABO_1500>abo:ABO_1492 abo:ABO_1493	4.1.1:1.1.1:4.2.1:1.3.99:6.2.1	4.1.1.49:1.1.1.37:4.2.1.2:1.3.99.1:6.2.1.5	68923>53795:51735>56327:117457 48557:54292>46548 51905>56425>46977 81343 81343:51735>52210 56059>52210	5	Citrate cycle (TCA cycle)	abo00020	Carbohydrate Metabolism	abo
66	abo:ABO_0275>abo:ABO_1501>abo:ABO_0694 abo:ABO_1201 abo:ABO_1431>abo:ABO_0296	4.1.1:2.3.3:4.2.1:1.1.1	4.1.1.49:2.3.3.1:4.2.1.3:1.1.1.41	68923>53795:48256:53732>52016 74778>52016>53732 53732>52016:53659	4	Citrate cycle (TCA cycle)	abo00020	Carbohydrate Metabolism	abo
67	abo:ABO_2612>abo:ABO_2615>abo:ABO_2042	4.1.2:2.2.1:5.1.3	4.1.2.13:2.2.1.1:5.1.3.1	51569:52518>52518>52922:51366	3	Pentose phosphate pathway	abo00030	Carbohydrate Metabolism	abo
68	abo:ABO_2612>abo:ABO_2615>abo:ABO_0518	4.1.2:2.2.1:2.7.6	4.1.2.13:2.2.1.1:2.7.6.1	51569:52518>52518>52922:53271	3	Pentose phosphate pathway	abo00030	Carbohydrate Metabolism	abo
69	abo:ABO_2612>abo:ABO_2615>abo:ABO_2606	4.1.2:2.2.1:5.3.1	4.1.2.13:2.2.1.1:5.3.1.6	51569:52518>52518>52922:100950>75445	3	Pentose phosphate pathway	abo00030	Carbohydrate Metabolism	abo
70	abo:ABO_2612>abo:ABO_2615>abo:ABO_0211	4.1.2:2.2.1:5.4.2	4.1.2.13:2.2.1.1:5.4.2.2	51569:52518>52518>52922:53738>53738>53738>55957	3	Pentose phosphate pathway	abo00030	Carbohydrate Metabolism	abo
71	abo:ABO_2612>abo:ABO_1989	4.1.2:2.7.1	4.1.2.13:2.7.1.11	51569:53784	2	Pentose phosphate pathway	abo00030	Carbohydrate Metabolism	abo
72	abo:ABO_2612>abo:ABO_1514>abo:ABO_0936	4.1.2:2.2.1:5.3.1	4.1.2.13:2.2.1.2:5.3.1.9	51569:51569:53697	3	Pentose phosphate pathway	abo00030	Carbohydrate Metabolism	abo
73	abo:ABO_0518>abo:ABO_2606>abo:ABO_2042	2.7.6:5.3.1:5.1.3	2.7.6.1:5.3.1.6:5.1.3.1	53271:100950>75445:51366	3	Pentose phosphate pathway	abo00030	Carbohydrate Metabolism	abo
74	abo:ABO_0518>abo:ABO_2615>abo:ABO_2612	2.7.6:2.2.1:4.1.2	2.7.6.1:2.2.1.1:4.1.2.13	53271:52518>52518>52922:51569	3	Pentose phosphate pathway	abo00030	Carbohydrate Metabolism	abo
75	abo:ABO_0518>abo:ABO_0211	2.7.6:5.4.2	2.7.6.1:5.4.2.2	53271:53738>53738>53738>55957	2	Pentose phosphate pathway	abo00030	Carbohydrate Metabolism	abo
76	abo:ABO_0518>abo:ABO_2615>abo:ABO_1514	2.7.6:2.2.1:2.2.1	2.7.6.1:2.2.1.1:2.2.1.2	53271:52518>52518>52922:51569	3	Pentose phosphate pathway	abo00030	Carbohydrate Metabolism	abo
77	abo:ABO_0518>abo:ABO_2615>abo:ABO_1989	2.7.6:2.2.1:2.7.1	2.7.6.1:2.2.1.1:2.7.1.11	53271:52518>52518>52922:53784	3	Pentose phosphate pathway	abo00030	Carbohydrate Metabolism	abo
78	abo:ABO_0518>abo:ABO_2615>abo:ABO_0936	2.7.6:2.2.1:5.3.1	2.7.6.1:2.2.1.1:5.3.1.9	53271:52518>52518>52922:53697	3	Pentose phosphate pathway	abo00030	Carbohydrate Metabolism	abo
79	abo:ABO_0936>abo:ABO_2615>abo:ABO_2042	5.3.1:2.2.1:5.1.3	5.3.1.9:2.2.1.1:5.1.3.1	53697:52518>52518>52922:51366	3	Pentose phosphate pathway	abo00030	Carbohydrate Metabolism	abo
80	abo:ABO_0936>abo:ABO_2615>abo:ABO_0518	5.3.1:2.2.1:2.7.6	5.3.1.9:2.2.1.1:2.7.6.1	53697:52518>52518>52922:53271	3	Pentose phosphate pathway	abo00030	Carbohydrate Metabolism	abo
81	abo:ABO_0936>abo:ABO_2615>abo:ABO_2606	5.3.1:2.2.1:5.3.1	5.3.1.9:2.2.1.1:5.3.1.6	53697:52518>52518>52922:100950>75445	3	Pentose phosphate pathway	abo00030	Carbohydrate Metabolism	abo
82	abo:ABO_0936>abo:ABO_2615>abo:ABO_2612	5.3.1:2.2.1:4.1.2	5.3.1.9:2.2.1.1:4.1.2.13	53697:52518>52518>52922:51569	3	Pentose phosphate pathway	abo00030	Carbohydrate Metabolism	abo
83	abo:ABO_0936>abo:ABO_2615>abo:ABO_0211	5.3.1:2.2.1:5.4.2	5.3.1.9:2.2.1.1:5.4.2.2	53697:52518>52518>52922:53738>53738>53738>55957	3	Pentose phosphate pathway	abo00030	Carbohydrate Metabolism	abo
84	abo:ABO_0936>abo:ABO_1514	5.3.1:2.2.1	5.3.1.9:2.2.1.2	53697:51569	2	Pentose phosphate pathway	abo00030	Carbohydrate Metabolism	abo
85	abo:ABO_0936>abo:ABO_1989	5.3.1:2.7.1	5.3.1.9:2.7.1.11	53697:53784	2	Pentose phosphate pathway	abo00030	Carbohydrate Metabolism	abo
86	abo:ABO_0932 abo:ABO_0935>abo:ABO_0934	1.1.1:2.7.7	1.1.1.22:2.7.7.9	51735>48179>52413 51735>48179>52413:53448	2	Pentose and glucuronate interconversions	abo00040	Carbohydrate Metabolism	abo
87	abo:ABO_0934>abo:ABO_0932 abo:ABO_0935	2.7.7:1.1.1	2.7.7.9:1.1.1.22	53448:51735>48179>52413 51735>48179>52413	2	Pentose and glucuronate interconversions	abo00040	Carbohydrate Metabolism	abo
88	abo:ABO_2612>abo:ABO_1989>abo:ABO_0395>abo:ABO_0211 abo:ABO_0937	4.1.2:2.7.1:2.7.7:5.4.2	4.1.2.13:2.7.1.11:2.7.7.22:5.4.2.8	51569:53784:53448>51182:53738>53738>53738>55957 53738>53738>53738>55957	4	Fructose and mannose metabolism	abo00051	Carbohydrate Metabolism	abo
89	abo:ABO_2612>abo:ABO_1989>abo:ABO_0395>abo:ABO_0384	4.1.2:2.7.1:2.7.7:1.1.1	4.1.2.13:2.7.1.11:2.7.7.22:1.1.1.132	51569:53784:53448>51182:51735>48179>52413	4	Fructose and mannose metabolism	abo00051	Carbohydrate Metabolism	abo
90	abo:ABO_2612>abo:ABO_1989>abo:ABO_0350	4.1.2:2.7.1:2.7.1	4.1.2.13:2.7.1.11:2.7.1.4	51569:53784:53613	3	Fructose and mannose metabolism	abo00051	Carbohydrate Metabolism	abo
91	abo:ABO_2612>abo:ABO_0325	4.1.2:5.3.1	4.1.2.13:5.3.1.1	51569:51351	2	Fructose and mannose metabolism	abo00051	Carbohydrate Metabolism	abo
92	abo:ABO_0350>abo:ABO_0395>abo:ABO_0211 abo:ABO_0937	2.7.1:2.7.7:5.4.2	2.7.1.4:2.7.7.22:5.4.2.8	53613:53448>51182:53738>53738>53738>55957 53738>53738>53738>55957	3	Fructose and mannose metabolism	abo00051	Carbohydrate Metabolism	abo
93	abo:ABO_0350>abo:ABO_0395>abo:ABO_0384	2.7.1:2.7.7:1.1.1	2.7.1.4:2.7.7.22:1.1.1.132	53613:53448>51182:51735>48179>52413	3	Fructose and mannose metabolism	abo00051	Carbohydrate Metabolism	abo
94	abo:ABO_0350>abo:ABO_1989>abo:ABO_2612>abo:ABO_0325	2.7.1:2.7.1:4.1.2:5.3.1	2.7.1.4:2.7.1.11:4.1.2.13:5.3.1.1	53613:53784:51569:51351	4	Fructose and mannose metabolism	abo00051	Carbohydrate Metabolism	abo
95	abo:ABO_0384>abo:ABO_0395>abo:ABO_0211 abo:ABO_0937	1.1.1:2.7.7:5.4.2	1.1.1.132:2.7.7.22:5.4.2.8	51735>48179>52413:53448>51182:53738>53738>53738>55957 53738>53738>53738>55957	3	Fructose and mannose metabolism	abo00051	Carbohydrate Metabolism	abo
96	abo:ABO_0384>abo:ABO_0395>abo:ABO_0350	1.1.1:2.7.7:2.7.1	1.1.1.132:2.7.7.22:2.7.1.4	51735>48179>52413:53448>51182:53613	3	Fructose and mannose metabolism	abo00051	Carbohydrate Metabolism	abo
97	abo:ABO_0384>abo:ABO_0395>abo:ABO_1989>abo:ABO_2612>abo:ABO_0325	1.1.1:2.7.7:2.7.1:4.1.2:5.3.1	1.1.1.132:2.7.7.22:2.7.1.11:4.1.2.13:5.3.1.1	51735>48179>52413:53448>51182:53784:51569:51351	5	Fructose and mannose metabolism	abo00051	Carbohydrate Metabolism	abo
98	abo:ABO_0325>abo:ABO_2612>abo:ABO_1989>abo:ABO_0395>abo:ABO_0211 abo:ABO_0937	5.3.1:4.1.2:2.7.1:2.7.7:5.4.2	5.3.1.1:4.1.2.13:2.7.1.11:2.7.7.22:5.4.2.8	51351:51569:53784:53448>51182:53738>53738>53738>55957 53738>53738>53738>55957	5	Fructose and mannose metabolism	abo00051	Carbohydrate Metabolism	abo
99	abo:ABO_0325>abo:ABO_2612>abo:ABO_1989>abo:ABO_0395>abo:ABO_0384	5.3.1:4.1.2:2.7.1:2.7.7:1.1.1	5.3.1.1:4.1.2.13:2.7.1.11:2.7.7.22:1.1.1.132	51351:51569:53784:53448>51182:51735>48179>52413	5	Fructose and mannose metabolism	abo00051	Carbohydrate Metabolism	abo
100	abo:ABO_0325>abo:ABO_2612>abo:ABO_1989>abo:ABO_0350	5.3.1:4.1.2:2.7.1:2.7.1	5.3.1.1:4.1.2.13:2.7.1.11:2.7.1.4	51351:51569:53784:53613	4	Fructose and mannose metabolism	abo00051	Carbohydrate Metabolism	abo
101	abo:ABO_0211>abo:ABO_0934>abo:ABO_0909 abo:ABO_0938	5.4.2:2.7.7:5.1.3	5.4.2.2:2.7.7.9:5.1.3.2	53738>53738>53738>55957:53448:51735 51735	3	Galactose metabolism	abo00052	Carbohydrate Metabolism	abo
102	abo:ABO_0934>abo:ABO_0211	2.7.7:5.4.2	2.7.7.9:5.4.2.2	53448:53738>53738>53738>55957	2	Galactose metabolism	abo00052	Carbohydrate Metabolism	abo
103	abo:ABO_0934>abo:ABO_0909 abo:ABO_0938	2.7.7:5.1.3	2.7.7.9:5.1.3.2	53448:51735 51735	2	Galactose metabolism	abo00052	Carbohydrate Metabolism	abo
104	abo:ABO_0909 abo:ABO_0938>abo:ABO_0934>abo:ABO_0211	5.1.3:2.7.7:5.4.2	5.1.3.2:2.7.7.9:5.4.2.2	51735 51735:53448:53738>53738>53738>55957	3	Galactose metabolism	abo00052	Carbohydrate Metabolism	abo
105	abo:ABO_1520>abo:ABO_1159 abo:ABO_1459 abo:ABO_2009 abo:ABO_2010>abo:ABO_1068	2.3.1:6.4.1:2.3.1	2.3.1.180:6.4.1.2:2.3.1.39	53901:52096 52096 51230 52440>56059>51246:52151>55048	3	Fatty acid biosynthesis	abo00061	Lipid Metabolism	abo
106	abo:ABO_1520>abo:ABO_1071>abo:ABO_0632 abo:ABO_1069 abo:ABO_1713>abo:ABO_0835	2.3.1:2.3.1:1.1.1:4.2.1	2.3.1.180:2.3.1.179:1.1.1.100:4.2.1.60	53901:53901>53901:51735 51735 51735:54637	4	Fatty acid biosynthesis	abo00061	Lipid Metabolism	abo
107	abo:ABO_1520>abo:ABO_1071>abo:ABO_0834>abo:ABO_1215	2.3.1:2.3.1:2.3.1:1.3.1	2.3.1.180:2.3.1.179:2.3.1.41:1.3.1.9	53901:53901>53901:53901>53901:51735	4	Fatty acid biosynthesis	abo00061	Lipid Metabolism	abo
108	abo:ABO_1520>abo:ABO_1071>abo:ABO_0632 abo:ABO_1069 abo:ABO_1713>abo:ABO_1154	2.3.1:2.3.1:1.1.1:4.2.1	2.3.1.180:2.3.1.179:1.1.1.100:4.2.1.-	53901:53901>53901:51735 51735 51735:54637	4	Fatty acid biosynthesis	abo00061	Lipid Metabolism	abo
109	abo:ABO_1520>abo:ABO_1159 abo:ABO_1459 abo:ABO_2009 abo:ABO_2010>abo:ABO_2010	2.3.1:6.4.1:6.3.4	2.3.1.180:6.4.1.2:6.3.4.14	53901:52096 52096 51230 52440>56059>51246:52440>56059>51246	3	Fatty acid biosynthesis	abo00061	Lipid Metabolism	abo
110	abo:ABO_0984>abo:ABO_0148 abo:ABO_0526 abo:ABO_1566 abo:ABO_1645 abo:ABO_1652 abo:ABO_2440 abo:ABO_2556>abo:ABO_0185 abo:ABO_0186 abo:ABO_0571 abo:ABO_0957 abo:ABO_1264 abo:ABO_1701 abo:ABO_1702 abo:ABO_1772 abo:ABO_2098 abo:ABO_2533 abo:ABO_2662>abo:ABO_0184	1.3.99:4.2.1:1.3.99:6.2.1	1.3.99.7:4.2.1.17:1.3.99.3:6.2.1.3	56645>47203:52096 52096 52096>51735>48179>48179 52096 52096>51735>48179>48179 52096 52096:56645>47203 56645>47203 56645>47203 56645>47203 56645>47203 56645>47203 56645>47203 56645>47203 56645>47203 56645>47203 56645>47203:56801	4	Fatty acid metabolism	abo00071	Lipid Metabolism	abo
111	abo:ABO_0984>abo:ABO_0148 abo:ABO_0526 abo:ABO_1566 abo:ABO_1645 abo:ABO_1652 abo:ABO_2440 abo:ABO_2556>abo:ABO_0185 abo:ABO_0186 abo:ABO_0571 abo:ABO_0957 abo:ABO_1264 abo:ABO_1701 abo:ABO_1702 abo:ABO_1772 abo:ABO_2098 abo:ABO_2533 abo:ABO_2662>abo:ABO_0253 abo:ABO_1653 abo:ABO_2452	1.3.99:4.2.1:1.3.99:2.3.1	1.3.99.7:4.2.1.17:1.3.99.3:2.3.1.16	56645>47203:52096 52096 52096>51735>48179>48179 52096 52096>51735>48179>48179 52096 52096:56645>47203 56645>47203 56645>47203 56645>47203 56645>47203 56645>47203 56645>47203 56645>47203 56645>47203 56645>47203 56645>47203:53901>53901 53901>53901 53901>53901	4	Fatty acid metabolism	abo00071	Lipid Metabolism	abo
112	abo:ABO_0984>abo:ABO_0148 abo:ABO_0526 abo:ABO_1566 abo:ABO_1645 abo:ABO_1652 abo:ABO_2440 abo:ABO_2556>abo:ABO_1566 abo:ABO_1652>abo:ABO_0648 abo:ABO_0983 abo:ABO_1567 abo:ABO_1712	1.3.99:4.2.1:5.1.2:2.3.1	1.3.99.7:4.2.1.17:5.1.2.3:2.3.1.9	56645>47203:52096 52096 52096>51735>48179>48179 52096 52096>51735>48179>48179 52096 52096:52096>51735>48179>48179 52096>51735>48179>48179:53901>53901 53901>53901 53901>53901 53901>53901	4	Fatty acid metabolism	abo00071	Lipid Metabolism	abo
113	abo:ABO_0087 abo:ABO_0962 abo:ABO_2709>abo:ABO_0061 abo:ABO_0117 abo:ABO_0817 abo:ABO_1231 abo:ABO_1352 abo:ABO_2483>abo:ABO_0122 abo:ABO_2707>abo:ABO_0203	1.2.1:1.1.1:1.14.15:1.18.1	1.2.1.3:1.1.1.1:1.14.15.3:1.18.1.3	53720 53720 53720:50129>51735 50129>51735>50129 50129>51735 50129>51735 50129>51735 50129>51735:No Ass No Ass:51905>51905>55424	4	Fatty acid metabolism	abo00071	Lipid Metabolism	abo
114	abo:ABO_0184>abo:ABO_0185 abo:ABO_0186 abo:ABO_0571 abo:ABO_0957 abo:ABO_1264 abo:ABO_1701 abo:ABO_1702 abo:ABO_1772 abo:ABO_2098 abo:ABO_2533 abo:ABO_2662>abo:ABO_0253 abo:ABO_1653 abo:ABO_2452>abo:ABO_0648 abo:ABO_0983 abo:ABO_1567 abo:ABO_1712	6.2.1:1.3.99:2.3.1:2.3.1	6.2.1.3:1.3.99.3:2.3.1.16:2.3.1.9	56801:56645>47203 56645>47203 56645>47203 56645>47203 56645>47203 56645>47203 56645>47203 56645>47203 56645>47203 56645>47203 56645>47203:53901>53901 53901>53901 53901>53901:53901>53901 53901>53901 53901>53901 53901>53901	4	Fatty acid metabolism	abo00071	Lipid Metabolism	abo
115	abo:ABO_0184>abo:ABO_0185 abo:ABO_0186 abo:ABO_0571 abo:ABO_0957 abo:ABO_1264 abo:ABO_1701 abo:ABO_1702 abo:ABO_1772 abo:ABO_2098 abo:ABO_2533 abo:ABO_2662>abo:ABO_0148 abo:ABO_0526 abo:ABO_1566 abo:ABO_1645 abo:ABO_1652 abo:ABO_2440 abo:ABO_2556>abo:ABO_0984	6.2.1:1.3.99:4.2.1:1.3.99	6.2.1.3:1.3.99.3:4.2.1.17:1.3.99.7	56801:56645>47203 56645>47203 56645>47203 56645>47203 56645>47203 56645>47203 56645>47203 56645>47203 56645>47203 56645>47203 56645>47203:52096 52096 52096>51735>48179>48179 52096 52096>51735>48179>48179 52096 52096:56645>47203	4	Fatty acid metabolism	abo00071	Lipid Metabolism	abo
116	abo:ABO_0184>abo:ABO_0185 abo:ABO_0186 abo:ABO_0571 abo:ABO_0957 abo:ABO_1264 abo:ABO_1701 abo:ABO_1702 abo:ABO_1772 abo:ABO_2098 abo:ABO_2533 abo:ABO_2662>abo:ABO_0148 abo:ABO_0526 abo:ABO_1566 abo:ABO_1645 abo:ABO_1652 abo:ABO_2440 abo:ABO_2556>abo:ABO_1566 abo:ABO_1652	6.2.1:1.3.99:4.2.1:5.1.2	6.2.1.3:1.3.99.3:4.2.1.17:5.1.2.3	56801:56645>47203 56645>47203 56645>47203 56645>47203 56645>47203 56645>47203 56645>47203 56645>47203 56645>47203 56645>47203 56645>47203:52096 52096 52096>51735>48179>48179 52096 52096>51735>48179>48179 52096 52096:52096>51735>48179>48179 52096>51735>48179>48179	4	Fatty acid metabolism	abo00071	Lipid Metabolism	abo
117	abo:ABO_0122 abo:ABO_2707>abo:ABO_0203	1.14.15:1.18.1	1.14.15.3:1.18.1.3	No Ass No Ass:51905>51905>55424	2	Fatty acid metabolism	abo00071	Lipid Metabolism	abo
118	abo:ABO_0122 abo:ABO_2707>abo:ABO_0061 abo:ABO_0117 abo:ABO_0817 abo:ABO_1231 abo:ABO_1352 abo:ABO_2483>abo:ABO_0087 abo:ABO_0962 abo:ABO_2709	1.14.15:1.1.1:1.2.1	1.14.15.3:1.1.1.1:1.2.1.3	No Ass No Ass:50129>51735 50129>51735>50129 50129>51735 50129>51735 50129>51735 50129>51735:53720 53720 53720	3	Fatty acid metabolism	abo00071	Lipid Metabolism	abo
119	abo:ABO_0648 abo:ABO_0983 abo:ABO_1567 abo:ABO_1712>abo:ABO_0253 abo:ABO_1653 abo:ABO_2452>abo:ABO_0185 abo:ABO_0186 abo:ABO_0571 abo:ABO_0957 abo:ABO_1264 abo:ABO_1701 abo:ABO_1702 abo:ABO_1772 abo:ABO_2098 abo:ABO_2533 abo:ABO_2662>abo:ABO_0184	2.3.1:2.3.1:1.3.99:6.2.1	2.3.1.9:2.3.1.16:1.3.99.3:6.2.1.3	53901>53901 53901>53901 53901>53901 53901>53901:53901>53901 53901>53901 53901>53901:56645>47203 56645>47203 56645>47203 56645>47203 56645>47203 56645>47203 56645>47203 56645>47203 56645>47203 56645>47203 56645>47203:56801	4	Fatty acid metabolism	abo00071	Lipid Metabolism	abo
120	abo:ABO_0648 abo:ABO_0983 abo:ABO_1567 abo:ABO_1712>abo:ABO_1566 abo:ABO_1652>abo:ABO_0148 abo:ABO_0526 abo:ABO_1566 abo:ABO_1645 abo:ABO_1652 abo:ABO_2440 abo:ABO_2556>abo:ABO_0984	2.3.1:5.1.2:4.2.1:1.3.99	2.3.1.9:5.1.2.3:4.2.1.17:1.3.99.7	53901>53901 53901>53901 53901>53901 53901>53901:52096>51735>48179>48179 52096>51735>48179>48179:52096 52096 52096>51735>48179>48179 52096 52096>51735>48179>48179 52096 52096:56645>47203	4	Fatty acid metabolism	abo00071	Lipid Metabolism	abo
121	abo:ABO_1479>abo:ABO_2665>abo:ABO_0648 abo:ABO_0983 abo:ABO_1567 abo:ABO_1712	1.1.1:4.1.3:2.3.1	1.1.1.30:4.1.3.4:2.3.1.9	51735:51569:53901>53901 53901>53901 53901>53901 53901>53901	3	Synthesis and degradation of ketone bodies	abo00072	Lipid Metabolism	abo
122	abo:ABO_2665>abo:ABO_1479	4.1.3:1.1.1	4.1.3.4:1.1.1.30	51569:51735	2	Synthesis and degradation of ketone bodies	abo00072	Lipid Metabolism	abo
123	abo:ABO_2665>abo:ABO_0648 abo:ABO_0983 abo:ABO_1567 abo:ABO_1712	4.1.3:2.3.1	4.1.3.4:2.3.1.9	51569:53901>53901 53901>53901 53901>53901 53901>53901	2	Synthesis and degradation of ketone bodies	abo00072	Lipid Metabolism	abo
124	abo:ABO_0648 abo:ABO_0983 abo:ABO_1567 abo:ABO_1712>abo:ABO_2665>abo:ABO_1479	2.3.1:4.1.3:1.1.1	2.3.1.9:4.1.3.4:1.1.1.30	53901>53901 53901>53901 53901>53901 53901>53901:51569:51735	3	Synthesis and degradation of ketone bodies	abo00072	Lipid Metabolism	abo
125	abo:ABO_0754>abo:ABO_0164	3.1.2:4.1.3	3.1.2.23:4.1.3.40	54637:64288	2	Ubiquinone and other terpenoid-quinone biosynthesis	abo00130	Metabolism of Cofactors and Vitamins	abo
126	abo:ABO_0164>abo:ABO_0754	4.1.3:3.1.2	4.1.3.40:3.1.2.23	64288:54637	2	Ubiquinone and other terpenoid-quinone biosynthesis	abo00130	Metabolism of Cofactors and Vitamins	abo
127	abo:ABO_0730>abo:ABO_0930	2.7.7:2.7.1	2.7.7.4:2.7.1.25	88697>52374:52540	2	Purine metabolism	abo00230	Nucleotide Metabolism	abo
128	abo:ABO_1622>abo:ABO_1864>abo:ABO_2640	3.6.1:2.7.4:3.1.5	3.6.1.19:2.7.4.6:3.1.5.1	101386>101386:54919:109604	3	Purine metabolism	abo00230	Nucleotide Metabolism	abo
129	abo:ABO_1622>abo:ABO_0051 abo:ABO_1850	3.6.1:6.3.5	3.6.1.19:6.3.5.2	101386>101386:52317 52317>52402>54810	2	Purine metabolism	abo00230	Nucleotide Metabolism	abo
130	abo:ABO_1622>abo:ABO_1864>abo:ABO_0435 abo:ABO_0885	3.6.1:2.7.4:4.6.1	3.6.1.19:2.7.4.6:4.6.1.1	101386>101386:54919:158472>55073 55073	3	Purine metabolism	abo00230	Nucleotide Metabolism	abo
131	abo:ABO_1622>abo:ABO_1438>abo:ABO_1878	3.6.1:3.1.3:3.5.4	3.6.1.19:3.1.3.5:3.5.4.4	101386>101386:No Ass:51556	3	Purine metabolism	abo00230	Nucleotide Metabolism	abo
132	abo:ABO_1622>abo:ABO_2621	3.6.1:2.7.1	3.6.1.19:2.7.1.40	101386>101386:51621>50800>52935	2	Purine metabolism	abo00230	Nucleotide Metabolism	abo
133	abo:ABO_1622>abo:ABO_1864>abo:ABO_2050	3.6.1:2.7.4:3.6.1	3.6.1.19:2.7.4.6:3.6.1.41	101386>101386:54919:56300	3	Purine metabolism	abo00230	Nucleotide Metabolism	abo
134	abo:ABO_1622>abo:ABO_1864>abo:ABO_1623	3.6.1:2.7.4:2.7.6	3.6.1.19:2.7.4.6:2.7.6.5	101386>101386:54919:109604>81301>81271>55021	3	Purine metabolism	abo00230	Nucleotide Metabolism	abo
135	abo:ABO_1622>abo:ABO_1020	3.6.1:2.4.2	3.6.1.19:2.4.2.8	101386>101386:53271	2	Purine metabolism	abo00230	Nucleotide Metabolism	abo
136	abo:ABO_1622>abo:ABO_1864>abo:ABO_0710 abo:ABO_0711	3.6.1:2.7.4:1.17.4	3.6.1.19:2.7.4.6:1.17.4.1	101386>101386:54919:47240 48168>51998	3	Purine metabolism	abo00230	Nucleotide Metabolism	abo
137	abo:ABO_1622>abo:ABO_0002 abo:ABO_0494 abo:ABO_1075 abo:ABO_1158 abo:ABO_1225 abo:ABO_1775 abo:ABO_1949 abo:ABO_2156 abo:ABO_2659	3.6.1:2.7.7	3.6.1.19:2.7.7.7	101386>101386:55979>55979>55979 102400 52540 89550>50249 53098 52540>48019 52540>48019 53098 88723>56672>47807>53098	2	Purine metabolism	abo00230	Nucleotide Metabolism	abo
138	abo:ABO_1622>abo:ABO_1864>abo:ABO_0840	3.6.1:2.7.4:2.7.4	3.6.1.19:2.7.4.6:2.7.4.3	101386>101386:54919:52540	3	Purine metabolism	abo00230	Nucleotide Metabolism	abo
139	abo:ABO_1622>abo:ABO_1864>abo:ABO_0176>abo:ABO_2461	3.6.1:2.7.4:3.1.7:3.6.1	3.6.1.19:2.7.4.6:3.1.7.2:3.6.1.11	101386>101386:54919:109604>81301>81271>55021:53067>53067>109604	4	Purine metabolism	abo00230	Nucleotide Metabolism	abo
140	abo:ABO_1622>abo:ABO_2197>abo:ABO_1273>abo:ABO_0779>abo:ABO_0171>abo:ABO_0172>abo:ABO_1573>abo:ABO_0785>abo:ABO_0820 abo:ABO_1574>abo:ABO_2016>abo:ABO_1455>abo:ABO_0518>abo:ABO_0211	3.6.1:6.3.4:4.3.2:6.3.2:5.4.99:6.3.4:6.3.3:6.3.5:2.1.2:6.3.4:2.4.2:2.7.6:5.4.2	3.6.1.19:6.3.4.4:4.3.2.2:6.3.2.6:5.4.99.18:6.3.4.18:6.3.3.1:6.3.5.3:2.1.2.2:6.3.4.13:2.4.2.14:2.7.6.1:5.4.2.2	101386>101386:52540:48557:56104:52255:56059>52440>51246:55326>56042:82697>56042>55326>52317>55326>56042>109736:52440>56059>51246 53328:52440>56059>51246:56235>53271:53271:53738>53738>53738>55957	13	Purine metabolism	abo00230	Nucleotide Metabolism	abo
141	abo:ABO_1622>abo:ABO_2197>abo:ABO_1273>abo:ABO_0779>abo:ABO_0171>abo:ABO_0172>abo:ABO_1573>abo:ABO_0785>abo:ABO_0820 abo:ABO_1574>abo:ABO_2016>abo:ABO_1455>abo:ABO_0518>abo:ABO_0279	3.6.1:6.3.4:4.3.2:6.3.2:5.4.99:6.3.4:6.3.3:6.3.5:2.1.2:6.3.4:2.4.2:2.7.6:3.6.1	3.6.1.19:6.3.4.4:4.3.2.2:6.3.2.6:5.4.99.18:6.3.4.18:6.3.3.1:6.3.5.3:2.1.2.2:6.3.4.13:2.4.2.14:2.7.6.1:3.6.1.-	101386>101386:52540:48557:56104:52255:56059>52440>51246:55326>56042:82697>56042>55326>52317>55326>56042>109736:52440>56059>51246 53328:52440>56059>51246:56235>53271:53271:55811	13	Purine metabolism	abo00230	Nucleotide Metabolism	abo
142	abo:ABO_1622>abo:ABO_0338	3.6.1:2.7.1	3.6.1.19:2.7.1.113	101386>101386:52540	2	Purine metabolism	abo00230	Nucleotide Metabolism	abo
143	abo:ABO_1622>abo:ABO_1864>abo:ABO_0333	3.6.1:2.7.4:2.7.7	3.6.1.19:2.7.4.6:2.7.7.8	101386>101386:54919:54211>54211>55666>55666>54791>50249	3	Purine metabolism	abo00230	Nucleotide Metabolism	abo
144	abo:ABO_1622>abo:ABO_1864>abo:ABO_2578	3.6.1:2.7.4:3.6.1	3.6.1.19:2.7.4.6:3.6.1.15	101386>101386:54919:52972	3	Purine metabolism	abo00230	Nucleotide Metabolism	abo
145	abo:ABO_1622>abo:ABO_0178	3.6.1:2.7.4	3.6.1.19:2.7.4.8	101386>101386:52540	2	Purine metabolism	abo00230	Nucleotide Metabolism	abo
146	abo:ABO_1622>abo:ABO_0177 abo:ABO_0378 abo:ABO_0379 abo:ABO_0422	3.6.1:2.7.7	3.6.1.19:2.7.7.6	101386>101386:63562 64484 64484 55257>56553>47789	2	Purine metabolism	abo00230	Nucleotide Metabolism	abo
147	abo:ABO_1622>abo:ABO_1851	3.6.1:1.1.1	3.6.1.19:1.1.1.205	101386>101386:51412>51412	2	Purine metabolism	abo00230	Nucleotide Metabolism	abo
148	abo:ABO_1622>abo:ABO_2015	3.6.1:2.1.2	3.6.1.19:2.1.2.3	101386>101386:52335>53927	2	Purine metabolism	abo00230	Nucleotide Metabolism	abo
149	abo:ABO_1455>abo:ABO_2016>abo:ABO_0820 abo:ABO_1574>abo:ABO_0785>abo:ABO_1573>abo:ABO_0172>abo:ABO_0171>abo:ABO_0779>abo:ABO_1273>abo:ABO_0840>abo:ABO_1864>abo:ABO_0002 abo:ABO_0494 abo:ABO_1075 abo:ABO_1158 abo:ABO_1225 abo:ABO_1775 abo:ABO_1949 abo:ABO_2156 abo:ABO_2659	2.4.2:6.3.4:2.1.2:6.3.5:6.3.3:6.3.4:5.4.99:6.3.2:4.3.2:2.7.4:2.7.4:2.7.7	2.4.2.14:6.3.4.13:2.1.2.2:6.3.5.3:6.3.3.1:6.3.4.18:5.4.99.18:6.3.2.6:4.3.2.2:2.7.4.3:2.7.4.6:2.7.7.7	56235>53271:52440>56059>51246:52440>56059>51246 53328:82697>56042>55326>52317>55326>56042>109736:55326>56042:56059>52440>51246:52255:56104:48557:52540:54919:55979>55979>55979 102400 52540 89550>50249 53098 52540>48019 52540>48019 53098 88723>56672>47807>53098	12	Purine metabolism	abo00230	Nucleotide Metabolism	abo
150	abo:ABO_1455>abo:ABO_2016>abo:ABO_0820 abo:ABO_1574>abo:ABO_0785>abo:ABO_1573>abo:ABO_0172>abo:ABO_0171>abo:ABO_0779>abo:ABO_1273>abo:ABO_1438>abo:ABO_2640	2.4.2:6.3.4:2.1.2:6.3.5:6.3.3:6.3.4:5.4.99:6.3.2:4.3.2:3.1.3:3.1.5	2.4.2.14:6.3.4.13:2.1.2.2:6.3.5.3:6.3.3.1:6.3.4.18:5.4.99.18:6.3.2.6:4.3.2.2:3.1.3.5:3.1.5.1	56235>53271:52440>56059>51246:52440>56059>51246 53328:82697>56042>55326>52317>55326>56042>109736:55326>56042:56059>52440>51246:52255:56104:48557:No Ass:109604	11	Purine metabolism	abo00230	Nucleotide Metabolism	abo
151	abo:ABO_1455>abo:ABO_2016>abo:ABO_0820 abo:ABO_1574>abo:ABO_0785>abo:ABO_1573>abo:ABO_0172>abo:ABO_0171>abo:ABO_0779>abo:ABO_1273>abo:ABO_0840>abo:ABO_2050	2.4.2:6.3.4:2.1.2:6.3.5:6.3.3:6.3.4:5.4.99:6.3.2:4.3.2:2.7.4:3.6.1	2.4.2.14:6.3.4.13:2.1.2.2:6.3.5.3:6.3.3.1:6.3.4.18:5.4.99.18:6.3.2.6:4.3.2.2:2.7.4.3:3.6.1.41	56235>53271:52440>56059>51246:52440>56059>51246 53328:82697>56042>55326>52317>55326>56042>109736:55326>56042:56059>52440>51246:52255:56104:48557:52540:56300	11	Purine metabolism	abo00230	Nucleotide Metabolism	abo
152	abo:ABO_1455>abo:ABO_2016>abo:ABO_0820 abo:ABO_1574>abo:ABO_0785>abo:ABO_1573>abo:ABO_0172>abo:ABO_0171>abo:ABO_0779>abo:ABO_1273>abo:ABO_1438>abo:ABO_0051 abo:ABO_1850	2.4.2:6.3.4:2.1.2:6.3.5:6.3.3:6.3.4:5.4.99:6.3.2:4.3.2:3.1.3:6.3.5	2.4.2.14:6.3.4.13:2.1.2.2:6.3.5.3:6.3.3.1:6.3.4.18:5.4.99.18:6.3.2.6:4.3.2.2:3.1.3.5:6.3.5.2	56235>53271:52440>56059>51246:52440>56059>51246 53328:82697>56042>55326>52317>55326>56042>109736:55326>56042:56059>52440>51246:52255:56104:48557:No Ass:52317 52317>52402>54810	11	Purine metabolism	abo00230	Nucleotide Metabolism	abo
153	abo:ABO_1455>abo:ABO_2016>abo:ABO_0820 abo:ABO_1574>abo:ABO_0785>abo:ABO_1573>abo:ABO_0172>abo:ABO_0171>abo:ABO_0779>abo:ABO_1273>abo:ABO_0840>abo:ABO_1864>abo:ABO_0435 abo:ABO_0885	2.4.2:6.3.4:2.1.2:6.3.5:6.3.3:6.3.4:5.4.99:6.3.2:4.3.2:2.7.4:2.7.4:4.6.1	2.4.2.14:6.3.4.13:2.1.2.2:6.3.5.3:6.3.3.1:6.3.4.18:5.4.99.18:6.3.2.6:4.3.2.2:2.7.4.3:2.7.4.6:4.6.1.1	56235>53271:52440>56059>51246:52440>56059>51246 53328:82697>56042>55326>52317>55326>56042>109736:55326>56042:56059>52440>51246:52255:56104:48557:52540:54919:158472>55073 55073	12	Purine metabolism	abo00230	Nucleotide Metabolism	abo
154	abo:ABO_1455>abo:ABO_2016>abo:ABO_0820 abo:ABO_1574>abo:ABO_0785>abo:ABO_1573>abo:ABO_0172>abo:ABO_0171>abo:ABO_0779>abo:ABO_1273>abo:ABO_0840>abo:ABO_2621	2.4.2:6.3.4:2.1.2:6.3.5:6.3.3:6.3.4:5.4.99:6.3.2:4.3.2:2.7.4:2.7.1	2.4.2.14:6.3.4.13:2.1.2.2:6.3.5.3:6.3.3.1:6.3.4.18:5.4.99.18:6.3.2.6:4.3.2.2:2.7.4.3:2.7.1.40	56235>53271:52440>56059>51246:52440>56059>51246 53328:82697>56042>55326>52317>55326>56042>109736:55326>56042:56059>52440>51246:52255:56104:48557:52540:51621>50800>52935	11	Purine metabolism	abo00230	Nucleotide Metabolism	abo
155	abo:ABO_1455>abo:ABO_2016>abo:ABO_0820 abo:ABO_1574>abo:ABO_0785>abo:ABO_1573>abo:ABO_0172>abo:ABO_0171>abo:ABO_0779>abo:ABO_1273>abo:ABO_1438>abo:ABO_0178	2.4.2:6.3.4:2.1.2:6.3.5:6.3.3:6.3.4:5.4.99:6.3.2:4.3.2:3.1.3:2.7.4	2.4.2.14:6.3.4.13:2.1.2.2:6.3.5.3:6.3.3.1:6.3.4.18:5.4.99.18:6.3.2.6:4.3.2.2:3.1.3.5:2.7.4.8	56235>53271:52440>56059>51246:52440>56059>51246 53328:82697>56042>55326>52317>55326>56042>109736:55326>56042:56059>52440>51246:52255:56104:48557:No Ass:52540	11	Purine metabolism	abo00230	Nucleotide Metabolism	abo
156	abo:ABO_1455>abo:ABO_2016>abo:ABO_0820 abo:ABO_1574>abo:ABO_0785>abo:ABO_1573>abo:ABO_0172>abo:ABO_0171>abo:ABO_0779>abo:ABO_1273>abo:ABO_2197>abo:ABO_1020	2.4.2:6.3.4:2.1.2:6.3.5:6.3.3:6.3.4:5.4.99:6.3.2:4.3.2:6.3.4:2.4.2	2.4.2.14:6.3.4.13:2.1.2.2:6.3.5.3:6.3.3.1:6.3.4.18:5.4.99.18:6.3.2.6:4.3.2.2:6.3.4.4:2.4.2.8	56235>53271:52440>56059>51246:52440>56059>51246 53328:82697>56042>55326>52317>55326>56042>109736:55326>56042:56059>52440>51246:52255:56104:48557:52540:53271	11	Purine metabolism	abo00230	Nucleotide Metabolism	abo
157	abo:ABO_1455>abo:ABO_2016>abo:ABO_0820 abo:ABO_1574>abo:ABO_0785>abo:ABO_1573>abo:ABO_0172>abo:ABO_0171>abo:ABO_0779>abo:ABO_1273>abo:ABO_0840>abo:ABO_0710 abo:ABO_0711	2.4.2:6.3.4:2.1.2:6.3.5:6.3.3:6.3.4:5.4.99:6.3.2:4.3.2:2.7.4:1.17.4	2.4.2.14:6.3.4.13:2.1.2.2:6.3.5.3:6.3.3.1:6.3.4.18:5.4.99.18:6.3.2.6:4.3.2.2:2.7.4.3:1.17.4.1	56235>53271:52440>56059>51246:52440>56059>51246 53328:82697>56042>55326>52317>55326>56042>109736:55326>56042:56059>52440>51246:52255:56104:48557:52540:47240 48168>51998	11	Purine metabolism	abo00230	Nucleotide Metabolism	abo
158	abo:ABO_1455>abo:ABO_2016>abo:ABO_0820 abo:ABO_1574>abo:ABO_0785>abo:ABO_1573>abo:ABO_0172>abo:ABO_0171>abo:ABO_0779>abo:ABO_1273>abo:ABO_0840>abo:ABO_1864>abo:ABO_1623	2.4.2:6.3.4:2.1.2:6.3.5:6.3.3:6.3.4:5.4.99:6.3.2:4.3.2:2.7.4:2.7.4:2.7.6	2.4.2.14:6.3.4.13:2.1.2.2:6.3.5.3:6.3.3.1:6.3.4.18:5.4.99.18:6.3.2.6:4.3.2.2:2.7.4.3:2.7.4.6:2.7.6.5	56235>53271:52440>56059>51246:52440>56059>51246 53328:82697>56042>55326>52317>55326>56042>109736:55326>56042:56059>52440>51246:52255:56104:48557:52540:54919:109604>81301>81271>55021	12	Purine metabolism	abo00230	Nucleotide Metabolism	abo
159	abo:ABO_1455>abo:ABO_2016>abo:ABO_0820 abo:ABO_1574>abo:ABO_0785>abo:ABO_1573>abo:ABO_0172>abo:ABO_0171>abo:ABO_0779>abo:ABO_1273>abo:ABO_0840>abo:ABO_1864>abo:ABO_0176>abo:ABO_2461	2.4.2:6.3.4:2.1.2:6.3.5:6.3.3:6.3.4:5.4.99:6.3.2:4.3.2:2.7.4:2.7.4:3.1.7:3.6.1	2.4.2.14:6.3.4.13:2.1.2.2:6.3.5.3:6.3.3.1:6.3.4.18:5.4.99.18:6.3.2.6:4.3.2.2:2.7.4.3:2.7.4.6:3.1.7.2:3.6.1.11	56235>53271:52440>56059>51246:52440>56059>51246 53328:82697>56042>55326>52317>55326>56042>109736:55326>56042:56059>52440>51246:52255:56104:48557:52540:54919:109604>81301>81271>55021:53067>53067>109604	13	Purine metabolism	abo00230	Nucleotide Metabolism	abo
160	abo:ABO_1455>abo:ABO_0518>abo:ABO_0211	2.4.2:2.7.6:5.4.2	2.4.2.14:2.7.6.1:5.4.2.2	56235>53271:53271:53738>53738>53738>55957	3	Purine metabolism	abo00230	Nucleotide Metabolism	abo
161	abo:ABO_1455>abo:ABO_0518>abo:ABO_0279	2.4.2:2.7.6:3.6.1	2.4.2.14:2.7.6.1:3.6.1.-	56235>53271:53271:55811	3	Purine metabolism	abo00230	Nucleotide Metabolism	abo
162	abo:ABO_1455>abo:ABO_2016>abo:ABO_0820 abo:ABO_1574>abo:ABO_0785>abo:ABO_1573>abo:ABO_0172>abo:ABO_0171>abo:ABO_0779>abo:ABO_1273>abo:ABO_1438>abo:ABO_0338	2.4.2:6.3.4:2.1.2:6.3.5:6.3.3:6.3.4:5.4.99:6.3.2:4.3.2:3.1.3:2.7.1	2.4.2.14:6.3.4.13:2.1.2.2:6.3.5.3:6.3.3.1:6.3.4.18:5.4.99.18:6.3.2.6:4.3.2.2:3.1.3.5:2.7.1.113	56235>53271:52440>56059>51246:52440>56059>51246 53328:82697>56042>55326>52317>55326>56042>109736:55326>56042:56059>52440>51246:52255:56104:48557:No Ass:52540	11	Purine metabolism	abo00230	Nucleotide Metabolism	abo
163	abo:ABO_1455>abo:ABO_2016>abo:ABO_0820 abo:ABO_1574>abo:ABO_0785>abo:ABO_1573>abo:ABO_0172>abo:ABO_0171>abo:ABO_0779>abo:ABO_1273>abo:ABO_1438>abo:ABO_1878	2.4.2:6.3.4:2.1.2:6.3.5:6.3.3:6.3.4:5.4.99:6.3.2:4.3.2:3.1.3:3.5.4	2.4.2.14:6.3.4.13:2.1.2.2:6.3.5.3:6.3.3.1:6.3.4.18:5.4.99.18:6.3.2.6:4.3.2.2:3.1.3.5:3.5.4.4	56235>53271:52440>56059>51246:52440>56059>51246 53328:82697>56042>55326>52317>55326>56042>109736:55326>56042:56059>52440>51246:52255:56104:48557:No Ass:51556	11	Purine metabolism	abo00230	Nucleotide Metabolism	abo
164	abo:ABO_1455>abo:ABO_2016>abo:ABO_0820 abo:ABO_1574>abo:ABO_0785>abo:ABO_1573>abo:ABO_0172>abo:ABO_0171>abo:ABO_0779>abo:ABO_1273>abo:ABO_0840>abo:ABO_0333	2.4.2:6.3.4:2.1.2:6.3.5:6.3.3:6.3.4:5.4.99:6.3.2:4.3.2:2.7.4:2.7.7	2.4.2.14:6.3.4.13:2.1.2.2:6.3.5.3:6.3.3.1:6.3.4.18:5.4.99.18:6.3.2.6:4.3.2.2:2.7.4.3:2.7.7.8	56235>53271:52440>56059>51246:52440>56059>51246 53328:82697>56042>55326>52317>55326>56042>109736:55326>56042:56059>52440>51246:52255:56104:48557:52540:54211>54211>55666>55666>54791>50249	11	Purine metabolism	abo00230	Nucleotide Metabolism	abo
165	abo:ABO_1455>abo:ABO_2016>abo:ABO_0820 abo:ABO_1574>abo:ABO_0785>abo:ABO_1573>abo:ABO_0172>abo:ABO_0171>abo:ABO_0779>abo:ABO_1273>abo:ABO_0840>abo:ABO_2578	2.4.2:6.3.4:2.1.2:6.3.5:6.3.3:6.3.4:5.4.99:6.3.2:4.3.2:2.7.4:3.6.1	2.4.2.14:6.3.4.13:2.1.2.2:6.3.5.3:6.3.3.1:6.3.4.18:5.4.99.18:6.3.2.6:4.3.2.2:2.7.4.3:3.6.1.15	56235>53271:52440>56059>51246:52440>56059>51246 53328:82697>56042>55326>52317>55326>56042>109736:55326>56042:56059>52440>51246:52255:56104:48557:52540:52972	11	Purine metabolism	abo00230	Nucleotide Metabolism	abo
166	abo:ABO_1455>abo:ABO_2016>abo:ABO_0820 abo:ABO_1574>abo:ABO_0785>abo:ABO_1573>abo:ABO_0172>abo:ABO_0171>abo:ABO_0779>abo:ABO_1273>abo:ABO_2197>abo:ABO_1622	2.4.2:6.3.4:2.1.2:6.3.5:6.3.3:6.3.4:5.4.99:6.3.2:4.3.2:6.3.4:3.6.1	2.4.2.14:6.3.4.13:2.1.2.2:6.3.5.3:6.3.3.1:6.3.4.18:5.4.99.18:6.3.2.6:4.3.2.2:6.3.4.4:3.6.1.19	56235>53271:52440>56059>51246:52440>56059>51246 53328:82697>56042>55326>52317>55326>56042>109736:55326>56042:56059>52440>51246:52255:56104:48557:52540:101386>101386	11	Purine metabolism	abo00230	Nucleotide Metabolism	abo
167	abo:ABO_1455>abo:ABO_2016>abo:ABO_0820 abo:ABO_1574>abo:ABO_0785>abo:ABO_1573>abo:ABO_0172>abo:ABO_0171>abo:ABO_0779>abo:ABO_1273>abo:ABO_0840>abo:ABO_1864>abo:ABO_0177 abo:ABO_0378 abo:ABO_0379 abo:ABO_0422	2.4.2:6.3.4:2.1.2:6.3.5:6.3.3:6.3.4:5.4.99:6.3.2:4.3.2:2.7.4:2.7.4:2.7.7	2.4.2.14:6.3.4.13:2.1.2.2:6.3.5.3:6.3.3.1:6.3.4.18:5.4.99.18:6.3.2.6:4.3.2.2:2.7.4.3:2.7.4.6:2.7.7.6	56235>53271:52440>56059>51246:52440>56059>51246 53328:82697>56042>55326>52317>55326>56042>109736:55326>56042:56059>52440>51246:52255:56104:48557:52540:54919:63562 64484 64484 55257>56553>47789	12	Purine metabolism	abo00230	Nucleotide Metabolism	abo
168	abo:ABO_1455>abo:ABO_2016>abo:ABO_0820 abo:ABO_1574>abo:ABO_0785>abo:ABO_1573>abo:ABO_0172>abo:ABO_0171>abo:ABO_0779>abo:ABO_1273>abo:ABO_1438>abo:ABO_1851	2.4.2:6.3.4:2.1.2:6.3.5:6.3.3:6.3.4:5.4.99:6.3.2:4.3.2:3.1.3:1.1.1	2.4.2.14:6.3.4.13:2.1.2.2:6.3.5.3:6.3.3.1:6.3.4.18:5.4.99.18:6.3.2.6:4.3.2.2:3.1.3.5:1.1.1.205	56235>53271:52440>56059>51246:52440>56059>51246 53328:82697>56042>55326>52317>55326>56042>109736:55326>56042:56059>52440>51246:52255:56104:48557:No Ass:51412>51412	11	Purine metabolism	abo00230	Nucleotide Metabolism	abo
169	abo:ABO_1455>abo:ABO_2016>abo:ABO_0820 abo:ABO_1574>abo:ABO_0785>abo:ABO_1573>abo:ABO_0172>abo:ABO_0171>abo:ABO_0779>abo:ABO_1273>abo:ABO_2015	2.4.2:6.3.4:2.1.2:6.3.5:6.3.3:6.3.4:5.4.99:6.3.2:4.3.2:2.1.2	2.4.2.14:6.3.4.13:2.1.2.2:6.3.5.3:6.3.3.1:6.3.4.18:5.4.99.18:6.3.2.6:4.3.2.2:2.1.2.3	56235>53271:52440>56059>51246:52440>56059>51246 53328:82697>56042>55326>52317>55326>56042>109736:55326>56042:56059>52440>51246:52255:56104:48557:52335>53927	10	Purine metabolism	abo00230	Nucleotide Metabolism	abo
170	abo:ABO_0172>abo:ABO_0171>abo:ABO_0779>abo:ABO_1273>abo:ABO_0840>abo:ABO_1864>abo:ABO_0002 abo:ABO_0494 abo:ABO_1075 abo:ABO_1158 abo:ABO_1225 abo:ABO_1775 abo:ABO_1949 abo:ABO_2156 abo:ABO_2659	6.3.4:5.4.99:6.3.2:4.3.2:2.7.4:2.7.4:2.7.7	6.3.4.18:5.4.99.18:6.3.2.6:4.3.2.2:2.7.4.3:2.7.4.6:2.7.7.7	56059>52440>51246:52255:56104:48557:52540:54919:55979>55979>55979 102400 52540 89550>50249 53098 52540>48019 52540>48019 53098 88723>56672>47807>53098	7	Purine metabolism	abo00230	Nucleotide Metabolism	abo
171	abo:ABO_0172>abo:ABO_0171>abo:ABO_0779>abo:ABO_1273>abo:ABO_1438>abo:ABO_2640	6.3.4:5.4.99:6.3.2:4.3.2:3.1.3:3.1.5	6.3.4.18:5.4.99.18:6.3.2.6:4.3.2.2:3.1.3.5:3.1.5.1	56059>52440>51246:52255:56104:48557:No Ass:109604	6	Purine metabolism	abo00230	Nucleotide Metabolism	abo
172	abo:ABO_0172>abo:ABO_0171>abo:ABO_0779>abo:ABO_1273>abo:ABO_0840>abo:ABO_2050	6.3.4:5.4.99:6.3.2:4.3.2:2.7.4:3.6.1	6.3.4.18:5.4.99.18:6.3.2.6:4.3.2.2:2.7.4.3:3.6.1.41	56059>52440>51246:52255:56104:48557:52540:56300	6	Purine metabolism	abo00230	Nucleotide Metabolism	abo
173	abo:ABO_0172>abo:ABO_0171>abo:ABO_0779>abo:ABO_1273>abo:ABO_1438>abo:ABO_0051 abo:ABO_1850	6.3.4:5.4.99:6.3.2:4.3.2:3.1.3:6.3.5	6.3.4.18:5.4.99.18:6.3.2.6:4.3.2.2:3.1.3.5:6.3.5.2	56059>52440>51246:52255:56104:48557:No Ass:52317 52317>52402>54810	6	Purine metabolism	abo00230	Nucleotide Metabolism	abo
174	abo:ABO_0172>abo:ABO_0171>abo:ABO_0779>abo:ABO_1273>abo:ABO_0840>abo:ABO_1864>abo:ABO_0435 abo:ABO_0885	6.3.4:5.4.99:6.3.2:4.3.2:2.7.4:2.7.4:4.6.1	6.3.4.18:5.4.99.18:6.3.2.6:4.3.2.2:2.7.4.3:2.7.4.6:4.6.1.1	56059>52440>51246:52255:56104:48557:52540:54919:158472>55073 55073	7	Purine metabolism	abo00230	Nucleotide Metabolism	abo
175	abo:ABO_0172>abo:ABO_0171>abo:ABO_0779>abo:ABO_1273>abo:ABO_0840>abo:ABO_2621	6.3.4:5.4.99:6.3.2:4.3.2:2.7.4:2.7.1	6.3.4.18:5.4.99.18:6.3.2.6:4.3.2.2:2.7.4.3:2.7.1.40	56059>52440>51246:52255:56104:48557:52540:51621>50800>52935	6	Purine metabolism	abo00230	Nucleotide Metabolism	abo
176	abo:ABO_0172>abo:ABO_0171>abo:ABO_0779>abo:ABO_1273>abo:ABO_2197>abo:ABO_1622	6.3.4:5.4.99:6.3.2:4.3.2:6.3.4:3.6.1	6.3.4.18:5.4.99.18:6.3.2.6:4.3.2.2:6.3.4.4:3.6.1.19	56059>52440>51246:52255:56104:48557:52540:101386>101386	6	Purine metabolism	abo00230	Nucleotide Metabolism	abo
177	abo:ABO_0172>abo:ABO_0171>abo:ABO_0779>abo:ABO_1273>abo:ABO_1438>abo:ABO_0178	6.3.4:5.4.99:6.3.2:4.3.2:3.1.3:2.7.4	6.3.4.18:5.4.99.18:6.3.2.6:4.3.2.2:3.1.3.5:2.7.4.8	56059>52440>51246:52255:56104:48557:No Ass:52540	6	Purine metabolism	abo00230	Nucleotide Metabolism	abo
178	abo:ABO_0172>abo:ABO_0171>abo:ABO_0779>abo:ABO_1273>abo:ABO_2197>abo:ABO_1020	6.3.4:5.4.99:6.3.2:4.3.2:6.3.4:2.4.2	6.3.4.18:5.4.99.18:6.3.2.6:4.3.2.2:6.3.4.4:2.4.2.8	56059>52440>51246:52255:56104:48557:52540:53271	6	Purine metabolism	abo00230	Nucleotide Metabolism	abo
179	abo:ABO_0172>abo:ABO_0171>abo:ABO_0779>abo:ABO_1273>abo:ABO_0840>abo:ABO_0710 abo:ABO_0711	6.3.4:5.4.99:6.3.2:4.3.2:2.7.4:1.17.4	6.3.4.18:5.4.99.18:6.3.2.6:4.3.2.2:2.7.4.3:1.17.4.1	56059>52440>51246:52255:56104:48557:52540:47240 48168>51998	6	Purine metabolism	abo00230	Nucleotide Metabolism	abo
180	abo:ABO_0172>abo:ABO_0171>abo:ABO_0779>abo:ABO_1273>abo:ABO_0840>abo:ABO_1864>abo:ABO_1623	6.3.4:5.4.99:6.3.2:4.3.2:2.7.4:2.7.4:2.7.6	6.3.4.18:5.4.99.18:6.3.2.6:4.3.2.2:2.7.4.3:2.7.4.6:2.7.6.5	56059>52440>51246:52255:56104:48557:52540:54919:109604>81301>81271>55021	7	Purine metabolism	abo00230	Nucleotide Metabolism	abo
181	abo:ABO_0172>abo:ABO_0171>abo:ABO_0779>abo:ABO_1273>abo:ABO_0840>abo:ABO_1864>abo:ABO_0176>abo:ABO_2461	6.3.4:5.4.99:6.3.2:4.3.2:2.7.4:2.7.4:3.1.7:3.6.1	6.3.4.18:5.4.99.18:6.3.2.6:4.3.2.2:2.7.4.3:2.7.4.6:3.1.7.2:3.6.1.11	56059>52440>51246:52255:56104:48557:52540:54919:109604>81301>81271>55021:53067>53067>109604	8	Purine metabolism	abo00230	Nucleotide Metabolism	abo
182	abo:ABO_0172>abo:ABO_1573>abo:ABO_0785>abo:ABO_0820 abo:ABO_1574>abo:ABO_2016>abo:ABO_1455>abo:ABO_0518>abo:ABO_0211	6.3.4:6.3.3:6.3.5:2.1.2:6.3.4:2.4.2:2.7.6:5.4.2	6.3.4.18:6.3.3.1:6.3.5.3:2.1.2.2:6.3.4.13:2.4.2.14:2.7.6.1:5.4.2.2	56059>52440>51246:55326>56042:82697>56042>55326>52317>55326>56042>109736:52440>56059>51246 53328:52440>56059>51246:56235>53271:53271:53738>53738>53738>55957	8	Purine metabolism	abo00230	Nucleotide Metabolism	abo
183	abo:ABO_0172>abo:ABO_1573>abo:ABO_0785>abo:ABO_0820 abo:ABO_1574>abo:ABO_2016>abo:ABO_1455>abo:ABO_0518>abo:ABO_0279	6.3.4:6.3.3:6.3.5:2.1.2:6.3.4:2.4.2:2.7.6:3.6.1	6.3.4.18:6.3.3.1:6.3.5.3:2.1.2.2:6.3.4.13:2.4.2.14:2.7.6.1:3.6.1.-	56059>52440>51246:55326>56042:82697>56042>55326>52317>55326>56042>109736:52440>56059>51246 53328:52440>56059>51246:56235>53271:53271:55811	8	Purine metabolism	abo00230	Nucleotide Metabolism	abo
184	abo:ABO_0172>abo:ABO_0171>abo:ABO_0779>abo:ABO_1273>abo:ABO_1438>abo:ABO_0338	6.3.4:5.4.99:6.3.2:4.3.2:3.1.3:2.7.1	6.3.4.18:5.4.99.18:6.3.2.6:4.3.2.2:3.1.3.5:2.7.1.113	56059>52440>51246:52255:56104:48557:No Ass:52540	6	Purine metabolism	abo00230	Nucleotide Metabolism	abo
185	abo:ABO_0172>abo:ABO_0171>abo:ABO_0779>abo:ABO_1273>abo:ABO_1438>abo:ABO_1878	6.3.4:5.4.99:6.3.2:4.3.2:3.1.3:3.5.4	6.3.4.18:5.4.99.18:6.3.2.6:4.3.2.2:3.1.3.5:3.5.4.4	56059>52440>51246:52255:56104:48557:No Ass:51556	6	Purine metabolism	abo00230	Nucleotide Metabolism	abo
186	abo:ABO_0172>abo:ABO_0171>abo:ABO_0779>abo:ABO_1273>abo:ABO_0840>abo:ABO_0333	6.3.4:5.4.99:6.3.2:4.3.2:2.7.4:2.7.7	6.3.4.18:5.4.99.18:6.3.2.6:4.3.2.2:2.7.4.3:2.7.7.8	56059>52440>51246:52255:56104:48557:52540:54211>54211>55666>55666>54791>50249	6	Purine metabolism	abo00230	Nucleotide Metabolism	abo
187	abo:ABO_0172>abo:ABO_0171>abo:ABO_0779>abo:ABO_1273>abo:ABO_0840>abo:ABO_2578	6.3.4:5.4.99:6.3.2:4.3.2:2.7.4:3.6.1	6.3.4.18:5.4.99.18:6.3.2.6:4.3.2.2:2.7.4.3:3.6.1.15	56059>52440>51246:52255:56104:48557:52540:52972	6	Purine metabolism	abo00230	Nucleotide Metabolism	abo
188	abo:ABO_0172>abo:ABO_0171>abo:ABO_0779>abo:ABO_1273>abo:ABO_0840>abo:ABO_1864>abo:ABO_0177 abo:ABO_0378 abo:ABO_0379 abo:ABO_0422	6.3.4:5.4.99:6.3.2:4.3.2:2.7.4:2.7.4:2.7.7	6.3.4.18:5.4.99.18:6.3.2.6:4.3.2.2:2.7.4.3:2.7.4.6:2.7.7.6	56059>52440>51246:52255:56104:48557:52540:54919:63562 64484 64484 55257>56553>47789	7	Purine metabolism	abo00230	Nucleotide Metabolism	abo
189	abo:ABO_0172>abo:ABO_0171>abo:ABO_0779>abo:ABO_1273>abo:ABO_1438>abo:ABO_1851	6.3.4:5.4.99:6.3.2:4.3.2:3.1.3:1.1.1	6.3.4.18:5.4.99.18:6.3.2.6:4.3.2.2:3.1.3.5:1.1.1.205	56059>52440>51246:52255:56104:48557:No Ass:51412>51412	6	Purine metabolism	abo00230	Nucleotide Metabolism	abo
190	abo:ABO_0172>abo:ABO_0171>abo:ABO_0779>abo:ABO_1273>abo:ABO_2015	6.3.4:5.4.99:6.3.2:4.3.2:2.1.2	6.3.4.18:5.4.99.18:6.3.2.6:4.3.2.2:2.1.2.3	56059>52440>51246:52255:56104:48557:52335>53927	5	Purine metabolism	abo00230	Nucleotide Metabolism	abo
191	abo:ABO_0279>abo:ABO_0518>abo:ABO_1455>abo:ABO_2016>abo:ABO_0820 abo:ABO_1574>abo:ABO_0785>abo:ABO_1573>abo:ABO_0172>abo:ABO_0171>abo:ABO_0779>abo:ABO_1273>abo:ABO_0840>abo:ABO_1864>abo:ABO_0002 abo:ABO_0494 abo:ABO_1075 abo:ABO_1158 abo:ABO_1225 abo:ABO_1775 abo:ABO_1949 abo:ABO_2156 abo:ABO_2659	3.6.1:2.7.6:2.4.2:6.3.4:2.1.2:6.3.5:6.3.3:6.3.4:5.4.99:6.3.2:4.3.2:2.7.4:2.7.4:2.7.7	3.6.1.-:2.7.6.1:2.4.2.14:6.3.4.13:2.1.2.2:6.3.5.3:6.3.3.1:6.3.4.18:5.4.99.18:6.3.2.6:4.3.2.2:2.7.4.3:2.7.4.6:2.7.7.7	55811:53271:56235>53271:52440>56059>51246:52440>56059>51246 53328:82697>56042>55326>52317>55326>56042>109736:55326>56042:56059>52440>51246:52255:56104:48557:52540:54919:55979>55979>55979 102400 52540 89550>50249 53098 52540>48019 52540>48019 53098 88723>56672>47807>53098	14	Purine metabolism	abo00230	Nucleotide Metabolism	abo
192	abo:ABO_0279>abo:ABO_0518>abo:ABO_1455>abo:ABO_2016>abo:ABO_0820 abo:ABO_1574>abo:ABO_0785>abo:ABO_1573>abo:ABO_0172>abo:ABO_0171>abo:ABO_0779>abo:ABO_1273>abo:ABO_1438>abo:ABO_2640	3.6.1:2.7.6:2.4.2:6.3.4:2.1.2:6.3.5:6.3.3:6.3.4:5.4.99:6.3.2:4.3.2:3.1.3:3.1.5	3.6.1.-:2.7.6.1:2.4.2.14:6.3.4.13:2.1.2.2:6.3.5.3:6.3.3.1:6.3.4.18:5.4.99.18:6.3.2.6:4.3.2.2:3.1.3.5:3.1.5.1	55811:53271:56235>53271:52440>56059>51246:52440>56059>51246 53328:82697>56042>55326>52317>55326>56042>109736:55326>56042:56059>52440>51246:52255:56104:48557:No Ass:109604	13	Purine metabolism	abo00230	Nucleotide Metabolism	abo
193	abo:ABO_0279>abo:ABO_0518>abo:ABO_1455>abo:ABO_2016>abo:ABO_0820 abo:ABO_1574>abo:ABO_0785>abo:ABO_1573>abo:ABO_0172>abo:ABO_0171>abo:ABO_0779>abo:ABO_1273>abo:ABO_0840>abo:ABO_2050	3.6.1:2.7.6:2.4.2:6.3.4:2.1.2:6.3.5:6.3.3:6.3.4:5.4.99:6.3.2:4.3.2:2.7.4:3.6.1	3.6.1.-:2.7.6.1:2.4.2.14:6.3.4.13:2.1.2.2:6.3.5.3:6.3.3.1:6.3.4.18:5.4.99.18:6.3.2.6:4.3.2.2:2.7.4.3:3.6.1.41	55811:53271:56235>53271:52440>56059>51246:52440>56059>51246 53328:82697>56042>55326>52317>55326>56042>109736:55326>56042:56059>52440>51246:52255:56104:48557:52540:56300	13	Purine metabolism	abo00230	Nucleotide Metabolism	abo
194	abo:ABO_0279>abo:ABO_0518>abo:ABO_1455>abo:ABO_2016>abo:ABO_0820 abo:ABO_1574>abo:ABO_0785>abo:ABO_1573>abo:ABO_0172>abo:ABO_0171>abo:ABO_0779>abo:ABO_1273>abo:ABO_1438>abo:ABO_0051 abo:ABO_1850	3.6.1:2.7.6:2.4.2:6.3.4:2.1.2:6.3.5:6.3.3:6.3.4:5.4.99:6.3.2:4.3.2:3.1.3:6.3.5	3.6.1.-:2.7.6.1:2.4.2.14:6.3.4.13:2.1.2.2:6.3.5.3:6.3.3.1:6.3.4.18:5.4.99.18:6.3.2.6:4.3.2.2:3.1.3.5:6.3.5.2	55811:53271:56235>53271:52440>56059>51246:52440>56059>51246 53328:82697>56042>55326>52317>55326>56042>109736:55326>56042:56059>52440>51246:52255:56104:48557:No Ass:52317 52317>52402>54810	13	Purine metabolism	abo00230	Nucleotide Metabolism	abo
195	abo:ABO_0279>abo:ABO_0518>abo:ABO_1455>abo:ABO_2016>abo:ABO_0820 abo:ABO_1574>abo:ABO_0785>abo:ABO_1573>abo:ABO_0172>abo:ABO_0171>abo:ABO_0779>abo:ABO_1273>abo:ABO_0840>abo:ABO_1864>abo:ABO_0435 abo:ABO_0885	3.6.1:2.7.6:2.4.2:6.3.4:2.1.2:6.3.5:6.3.3:6.3.4:5.4.99:6.3.2:4.3.2:2.7.4:2.7.4:4.6.1	3.6.1.-:2.7.6.1:2.4.2.14:6.3.4.13:2.1.2.2:6.3.5.3:6.3.3.1:6.3.4.18:5.4.99.18:6.3.2.6:4.3.2.2:2.7.4.3:2.7.4.6:4.6.1.1	55811:53271:56235>53271:52440>56059>51246:52440>56059>51246 53328:82697>56042>55326>52317>55326>56042>109736:55326>56042:56059>52440>51246:52255:56104:48557:52540:54919:158472>55073 55073	14	Purine metabolism	abo00230	Nucleotide Metabolism	abo
196	abo:ABO_0279>abo:ABO_0518>abo:ABO_1455>abo:ABO_2016>abo:ABO_0820 abo:ABO_1574>abo:ABO_0785>abo:ABO_1573>abo:ABO_0172>abo:ABO_0171>abo:ABO_0779>abo:ABO_1273>abo:ABO_0840>abo:ABO_2621	3.6.1:2.7.6:2.4.2:6.3.4:2.1.2:6.3.5:6.3.3:6.3.4:5.4.99:6.3.2:4.3.2:2.7.4:2.7.1	3.6.1.-:2.7.6.1:2.4.2.14:6.3.4.13:2.1.2.2:6.3.5.3:6.3.3.1:6.3.4.18:5.4.99.18:6.3.2.6:4.3.2.2:2.7.4.3:2.7.1.40	55811:53271:56235>53271:52440>56059>51246:52440>56059>51246 53328:82697>56042>55326>52317>55326>56042>109736:55326>56042:56059>52440>51246:52255:56104:48557:52540:51621>50800>52935	13	Purine metabolism	abo00230	Nucleotide Metabolism	abo
197	abo:ABO_0279>abo:ABO_0518>abo:ABO_1455>abo:ABO_2016>abo:ABO_0820 abo:ABO_1574>abo:ABO_0785>abo:ABO_1573>abo:ABO_0172>abo:ABO_0171>abo:ABO_0779>abo:ABO_1273>abo:ABO_1438>abo:ABO_0178	3.6.1:2.7.6:2.4.2:6.3.4:2.1.2:6.3.5:6.3.3:6.3.4:5.4.99:6.3.2:4.3.2:3.1.3:2.7.4	3.6.1.-:2.7.6.1:2.4.2.14:6.3.4.13:2.1.2.2:6.3.5.3:6.3.3.1:6.3.4.18:5.4.99.18:6.3.2.6:4.3.2.2:3.1.3.5:2.7.4.8	55811:53271:56235>53271:52440>56059>51246:52440>56059>51246 53328:82697>56042>55326>52317>55326>56042>109736:55326>56042:56059>52440>51246:52255:56104:48557:No Ass:52540	13	Purine metabolism	abo00230	Nucleotide Metabolism	abo
198	abo:ABO_0279>abo:ABO_0518>abo:ABO_1455>abo:ABO_2016>abo:ABO_0820 abo:ABO_1574>abo:ABO_0785>abo:ABO_1573>abo:ABO_0172>abo:ABO_0171>abo:ABO_0779>abo:ABO_1273>abo:ABO_2197>abo:ABO_1020	3.6.1:2.7.6:2.4.2:6.3.4:2.1.2:6.3.5:6.3.3:6.3.4:5.4.99:6.3.2:4.3.2:6.3.4:2.4.2	3.6.1.-:2.7.6.1:2.4.2.14:6.3.4.13:2.1.2.2:6.3.5.3:6.3.3.1:6.3.4.18:5.4.99.18:6.3.2.6:4.3.2.2:6.3.4.4:2.4.2.8	55811:53271:56235>53271:52440>56059>51246:52440>56059>51246 53328:82697>56042>55326>52317>55326>56042>109736:55326>56042:56059>52440>51246:52255:56104:48557:52540:53271	13	Purine metabolism	abo00230	Nucleotide Metabolism	abo
199	abo:ABO_0279>abo:ABO_0518>abo:ABO_1455>abo:ABO_2016>abo:ABO_0820 abo:ABO_1574>abo:ABO_0785>abo:ABO_1573>abo:ABO_0172>abo:ABO_0171>abo:ABO_0779>abo:ABO_1273>abo:ABO_0840>abo:ABO_0710 abo:ABO_0711	3.6.1:2.7.6:2.4.2:6.3.4:2.1.2:6.3.5:6.3.3:6.3.4:5.4.99:6.3.2:4.3.2:2.7.4:1.17.4	3.6.1.-:2.7.6.1:2.4.2.14:6.3.4.13:2.1.2.2:6.3.5.3:6.3.3.1:6.3.4.18:5.4.99.18:6.3.2.6:4.3.2.2:2.7.4.3:1.17.4.1	55811:53271:56235>53271:52440>56059>51246:52440>56059>51246 53328:82697>56042>55326>52317>55326>56042>109736:55326>56042:56059>52440>51246:52255:56104:48557:52540:47240 48168>51998	13	Purine metabolism	abo00230	Nucleotide Metabolism	abo
200	abo:ABO_0279>abo:ABO_0518>abo:ABO_1455>abo:ABO_2016>abo:ABO_0820 abo:ABO_1574>abo:ABO_0785>abo:ABO_1573>abo:ABO_0172>abo:ABO_0171>abo:ABO_0779>abo:ABO_1273>abo:ABO_0840>abo:ABO_1864>abo:ABO_1623	3.6.1:2.7.6:2.4.2:6.3.4:2.1.2:6.3.5:6.3.3:6.3.4:5.4.99:6.3.2:4.3.2:2.7.4:2.7.4:2.7.6	3.6.1.-:2.7.6.1:2.4.2.14:6.3.4.13:2.1.2.2:6.3.5.3:6.3.3.1:6.3.4.18:5.4.99.18:6.3.2.6:4.3.2.2:2.7.4.3:2.7.4.6:2.7.6.5	55811:53271:56235>53271:52440>56059>51246:52440>56059>51246 53328:82697>56042>55326>52317>55326>56042>109736:55326>56042:56059>52440>51246:52255:56104:48557:52540:54919:109604>81301>81271>55021	14	Purine metabolism	abo00230	Nucleotide Metabolism	abo
201	abo:ABO_0279>abo:ABO_0518>abo:ABO_1455>abo:ABO_2016>abo:ABO_0820 abo:ABO_1574>abo:ABO_0785>abo:ABO_1573>abo:ABO_0172>abo:ABO_0171>abo:ABO_0779>abo:ABO_1273>abo:ABO_0840>abo:ABO_1864>abo:ABO_0176>abo:ABO_2461	3.6.1:2.7.6:2.4.2:6.3.4:2.1.2:6.3.5:6.3.3:6.3.4:5.4.99:6.3.2:4.3.2:2.7.4:2.7.4:3.1.7:3.6.1	3.6.1.-:2.7.6.1:2.4.2.14:6.3.4.13:2.1.2.2:6.3.5.3:6.3.3.1:6.3.4.18:5.4.99.18:6.3.2.6:4.3.2.2:2.7.4.3:2.7.4.6:3.1.7.2:3.6.1.11	55811:53271:56235>53271:52440>56059>51246:52440>56059>51246 53328:82697>56042>55326>52317>55326>56042>109736:55326>56042:56059>52440>51246:52255:56104:48557:52540:54919:109604>81301>81271>55021:53067>53067>109604	15	Purine metabolism	abo00230	Nucleotide Metabolism	abo
202	abo:ABO_0279>abo:ABO_0211	3.6.1:5.4.2	3.6.1.-:5.4.2.2	55811:53738>53738>53738>55957	2	Purine metabolism	abo00230	Nucleotide Metabolism	abo
203	abo:ABO_0279>abo:ABO_0518>abo:ABO_1455>abo:ABO_2016>abo:ABO_0820 abo:ABO_1574>abo:ABO_0785>abo:ABO_1573>abo:ABO_0172>abo:ABO_0171>abo:ABO_0779>abo:ABO_1273>abo:ABO_1438>abo:ABO_0338	3.6.1:2.7.6:2.4.2:6.3.4:2.1.2:6.3.5:6.3.3:6.3.4:5.4.99:6.3.2:4.3.2:3.1.3:2.7.1	3.6.1.-:2.7.6.1:2.4.2.14:6.3.4.13:2.1.2.2:6.3.5.3:6.3.3.1:6.3.4.18:5.4.99.18:6.3.2.6:4.3.2.2:3.1.3.5:2.7.1.113	55811:53271:56235>53271:52440>56059>51246:52440>56059>51246 53328:82697>56042>55326>52317>55326>56042>109736:55326>56042:56059>52440>51246:52255:56104:48557:No Ass:52540	13	Purine metabolism	abo00230	Nucleotide Metabolism	abo
204	abo:ABO_0279>abo:ABO_0518>abo:ABO_1455>abo:ABO_2016>abo:ABO_0820 abo:ABO_1574>abo:ABO_0785>abo:ABO_1573>abo:ABO_0172>abo:ABO_0171>abo:ABO_0779>abo:ABO_1273>abo:ABO_1438>abo:ABO_1878	3.6.1:2.7.6:2.4.2:6.3.4:2.1.2:6.3.5:6.3.3:6.3.4:5.4.99:6.3.2:4.3.2:3.1.3:3.5.4	3.6.1.-:2.7.6.1:2.4.2.14:6.3.4.13:2.1.2.2:6.3.5.3:6.3.3.1:6.3.4.18:5.4.99.18:6.3.2.6:4.3.2.2:3.1.3.5:3.5.4.4	55811:53271:56235>53271:52440>56059>51246:52440>56059>51246 53328:82697>56042>55326>52317>55326>56042>109736:55326>56042:56059>52440>51246:52255:56104:48557:No Ass:51556	13	Purine metabolism	abo00230	Nucleotide Metabolism	abo
205	abo:ABO_0279>abo:ABO_0518>abo:ABO_1455>abo:ABO_2016>abo:ABO_0820 abo:ABO_1574>abo:ABO_0785>abo:ABO_1573>abo:ABO_0172>abo:ABO_0171>abo:ABO_0779>abo:ABO_1273>abo:ABO_0840>abo:ABO_0333	3.6.1:2.7.6:2.4.2:6.3.4:2.1.2:6.3.5:6.3.3:6.3.4:5.4.99:6.3.2:4.3.2:2.7.4:2.7.7	3.6.1.-:2.7.6.1:2.4.2.14:6.3.4.13:2.1.2.2:6.3.5.3:6.3.3.1:6.3.4.18:5.4.99.18:6.3.2.6:4.3.2.2:2.7.4.3:2.7.7.8	55811:53271:56235>53271:52440>56059>51246:52440>56059>51246 53328:82697>56042>55326>52317>55326>56042>109736:55326>56042:56059>52440>51246:52255:56104:48557:52540:54211>54211>55666>55666>54791>50249	13	Purine metabolism	abo00230	Nucleotide Metabolism	abo
206	abo:ABO_0279>abo:ABO_0518>abo:ABO_1455>abo:ABO_2016>abo:ABO_0820 abo:ABO_1574>abo:ABO_0785>abo:ABO_1573>abo:ABO_0172>abo:ABO_0171>abo:ABO_0779>abo:ABO_1273>abo:ABO_0840>abo:ABO_2578	3.6.1:2.7.6:2.4.2:6.3.4:2.1.2:6.3.5:6.3.3:6.3.4:5.4.99:6.3.2:4.3.2:2.7.4:3.6.1	3.6.1.-:2.7.6.1:2.4.2.14:6.3.4.13:2.1.2.2:6.3.5.3:6.3.3.1:6.3.4.18:5.4.99.18:6.3.2.6:4.3.2.2:2.7.4.3:3.6.1.15	55811:53271:56235>53271:52440>56059>51246:52440>56059>51246 53328:82697>56042>55326>52317>55326>56042>109736:55326>56042:56059>52440>51246:52255:56104:48557:52540:52972	13	Purine metabolism	abo00230	Nucleotide Metabolism	abo
207	abo:ABO_0279>abo:ABO_0518>abo:ABO_1455>abo:ABO_2016>abo:ABO_0820 abo:ABO_1574>abo:ABO_0785>abo:ABO_1573>abo:ABO_0172>abo:ABO_0171>abo:ABO_0779>abo:ABO_1273>abo:ABO_2197>abo:ABO_1622	3.6.1:2.7.6:2.4.2:6.3.4:2.1.2:6.3.5:6.3.3:6.3.4:5.4.99:6.3.2:4.3.2:6.3.4:3.6.1	3.6.1.-:2.7.6.1:2.4.2.14:6.3.4.13:2.1.2.2:6.3.5.3:6.3.3.1:6.3.4.18:5.4.99.18:6.3.2.6:4.3.2.2:6.3.4.4:3.6.1.19	55811:53271:56235>53271:52440>56059>51246:52440>56059>51246 53328:82697>56042>55326>52317>55326>56042>109736:55326>56042:56059>52440>51246:52255:56104:48557:52540:101386>101386	13	Purine metabolism	abo00230	Nucleotide Metabolism	abo
208	abo:ABO_0279>abo:ABO_0518>abo:ABO_1455>abo:ABO_2016>abo:ABO_0820 abo:ABO_1574>abo:ABO_0785>abo:ABO_1573>abo:ABO_0172>abo:ABO_0171>abo:ABO_0779>abo:ABO_1273>abo:ABO_0840>abo:ABO_1864>abo:ABO_0177 abo:ABO_0378 abo:ABO_0379 abo:ABO_0422	3.6.1:2.7.6:2.4.2:6.3.4:2.1.2:6.3.5:6.3.3:6.3.4:5.4.99:6.3.2:4.3.2:2.7.4:2.7.4:2.7.7	3.6.1.-:2.7.6.1:2.4.2.14:6.3.4.13:2.1.2.2:6.3.5.3:6.3.3.1:6.3.4.18:5.4.99.18:6.3.2.6:4.3.2.2:2.7.4.3:2.7.4.6:2.7.7.6	55811:53271:56235>53271:52440>56059>51246:52440>56059>51246 53328:82697>56042>55326>52317>55326>56042>109736:55326>56042:56059>52440>51246:52255:56104:48557:52540:54919:63562 64484 64484 55257>56553>47789	14	Purine metabolism	abo00230	Nucleotide Metabolism	abo
209	abo:ABO_0279>abo:ABO_0518>abo:ABO_1455>abo:ABO_2016>abo:ABO_0820 abo:ABO_1574>abo:ABO_0785>abo:ABO_1573>abo:ABO_0172>abo:ABO_0171>abo:ABO_0779>abo:ABO_1273>abo:ABO_1438>abo:ABO_1851	3.6.1:2.7.6:2.4.2:6.3.4:2.1.2:6.3.5:6.3.3:6.3.4:5.4.99:6.3.2:4.3.2:3.1.3:1.1.1	3.6.1.-:2.7.6.1:2.4.2.14:6.3.4.13:2.1.2.2:6.3.5.3:6.3.3.1:6.3.4.18:5.4.99.18:6.3.2.6:4.3.2.2:3.1.3.5:1.1.1.205	55811:53271:56235>53271:52440>56059>51246:52440>56059>51246 53328:82697>56042>55326>52317>55326>56042>109736:55326>56042:56059>52440>51246:52255:56104:48557:No Ass:51412>51412	13	Purine metabolism	abo00230	Nucleotide Metabolism	abo
210	abo:ABO_0279>abo:ABO_0518>abo:ABO_1455>abo:ABO_2016>abo:ABO_0820 abo:ABO_1574>abo:ABO_0785>abo:ABO_1573>abo:ABO_0172>abo:ABO_0171>abo:ABO_0779>abo:ABO_1273>abo:ABO_2015	3.6.1:2.7.6:2.4.2:6.3.4:2.1.2:6.3.5:6.3.3:6.3.4:5.4.99:6.3.2:4.3.2:2.1.2	3.6.1.-:2.7.6.1:2.4.2.14:6.3.4.13:2.1.2.2:6.3.5.3:6.3.3.1:6.3.4.18:5.4.99.18:6.3.2.6:4.3.2.2:2.1.2.3	55811:53271:56235>53271:52440>56059>51246:52440>56059>51246 53328:82697>56042>55326>52317>55326>56042>109736:55326>56042:56059>52440>51246:52255:56104:48557:52335>53927	12	Purine metabolism	abo00230	Nucleotide Metabolism	abo
211	abo:ABO_1573>abo:ABO_0172>abo:ABO_0171>abo:ABO_0779>abo:ABO_1273>abo:ABO_0840>abo:ABO_1864>abo:ABO_0002 abo:ABO_0494 abo:ABO_1075 abo:ABO_1158 abo:ABO_1225 abo:ABO_1775 abo:ABO_1949 abo:ABO_2156 abo:ABO_2659	6.3.3:6.3.4:5.4.99:6.3.2:4.3.2:2.7.4:2.7.4:2.7.7	6.3.3.1:6.3.4.18:5.4.99.18:6.3.2.6:4.3.2.2:2.7.4.3:2.7.4.6:2.7.7.7	55326>56042:56059>52440>51246:52255:56104:48557:52540:54919:55979>55979>55979 102400 52540 89550>50249 53098 52540>48019 52540>48019 53098 88723>56672>47807>53098	8	Purine metabolism	abo00230	Nucleotide Metabolism	abo
212	abo:ABO_1573>abo:ABO_0172>abo:ABO_0171>abo:ABO_0779>abo:ABO_1273>abo:ABO_1438>abo:ABO_2640	6.3.3:6.3.4:5.4.99:6.3.2:4.3.2:3.1.3:3.1.5	6.3.3.1:6.3.4.18:5.4.99.18:6.3.2.6:4.3.2.2:3.1.3.5:3.1.5.1	55326>56042:56059>52440>51246:52255:56104:48557:No Ass:109604	7	Purine metabolism	abo00230	Nucleotide Metabolism	abo
213	abo:ABO_1573>abo:ABO_0172>abo:ABO_0171>abo:ABO_0779>abo:ABO_1273>abo:ABO_0840>abo:ABO_2050	6.3.3:6.3.4:5.4.99:6.3.2:4.3.2:2.7.4:3.6.1	6.3.3.1:6.3.4.18:5.4.99.18:6.3.2.6:4.3.2.2:2.7.4.3:3.6.1.41	55326>56042:56059>52440>51246:52255:56104:48557:52540:56300	7	Purine metabolism	abo00230	Nucleotide Metabolism	abo
214	abo:ABO_1573>abo:ABO_0172>abo:ABO_0171>abo:ABO_0779>abo:ABO_1273>abo:ABO_1438>abo:ABO_0051 abo:ABO_1850	6.3.3:6.3.4:5.4.99:6.3.2:4.3.2:3.1.3:6.3.5	6.3.3.1:6.3.4.18:5.4.99.18:6.3.2.6:4.3.2.2:3.1.3.5:6.3.5.2	55326>56042:56059>52440>51246:52255:56104:48557:No Ass:52317 52317>52402>54810	7	Purine metabolism	abo00230	Nucleotide Metabolism	abo
215	abo:ABO_1573>abo:ABO_0172>abo:ABO_0171>abo:ABO_0779>abo:ABO_1273>abo:ABO_0840>abo:ABO_1864>abo:ABO_0435 abo:ABO_0885	6.3.3:6.3.4:5.4.99:6.3.2:4.3.2:2.7.4:2.7.4:4.6.1	6.3.3.1:6.3.4.18:5.4.99.18:6.3.2.6:4.3.2.2:2.7.4.3:2.7.4.6:4.6.1.1	55326>56042:56059>52440>51246:52255:56104:48557:52540:54919:158472>55073 55073	8	Purine metabolism	abo00230	Nucleotide Metabolism	abo
216	abo:ABO_1573>abo:ABO_0172>abo:ABO_0171>abo:ABO_0779>abo:ABO_1273>abo:ABO_0840>abo:ABO_2621	6.3.3:6.3.4:5.4.99:6.3.2:4.3.2:2.7.4:2.7.1	6.3.3.1:6.3.4.18:5.4.99.18:6.3.2.6:4.3.2.2:2.7.4.3:2.7.1.40	55326>56042:56059>52440>51246:52255:56104:48557:52540:51621>50800>52935	7	Purine metabolism	abo00230	Nucleotide Metabolism	abo
217	abo:ABO_1573>abo:ABO_0172>abo:ABO_0171>abo:ABO_0779>abo:ABO_1273>abo:ABO_1438>abo:ABO_0178	6.3.3:6.3.4:5.4.99:6.3.2:4.3.2:3.1.3:2.7.4	6.3.3.1:6.3.4.18:5.4.99.18:6.3.2.6:4.3.2.2:3.1.3.5:2.7.4.8	55326>56042:56059>52440>51246:52255:56104:48557:No Ass:52540	7	Purine metabolism	abo00230	Nucleotide Metabolism	abo
218	abo:ABO_1573>abo:ABO_0172>abo:ABO_0171>abo:ABO_0779>abo:ABO_1273>abo:ABO_2197>abo:ABO_1020	6.3.3:6.3.4:5.4.99:6.3.2:4.3.2:6.3.4:2.4.2	6.3.3.1:6.3.4.18:5.4.99.18:6.3.2.6:4.3.2.2:6.3.4.4:2.4.2.8	55326>56042:56059>52440>51246:52255:56104:48557:52540:53271	7	Purine metabolism	abo00230	Nucleotide Metabolism	abo
219	abo:ABO_1573>abo:ABO_0172>abo:ABO_0171>abo:ABO_0779>abo:ABO_1273>abo:ABO_0840>abo:ABO_0710 abo:ABO_0711	6.3.3:6.3.4:5.4.99:6.3.2:4.3.2:2.7.4:1.17.4	6.3.3.1:6.3.4.18:5.4.99.18:6.3.2.6:4.3.2.2:2.7.4.3:1.17.4.1	55326>56042:56059>52440>51246:52255:56104:48557:52540:47240 48168>51998	7	Purine metabolism	abo00230	Nucleotide Metabolism	abo
220	abo:ABO_1573>abo:ABO_0172>abo:ABO_0171>abo:ABO_0779>abo:ABO_1273>abo:ABO_0840>abo:ABO_1864>abo:ABO_1623	6.3.3:6.3.4:5.4.99:6.3.2:4.3.2:2.7.4:2.7.4:2.7.6	6.3.3.1:6.3.4.18:5.4.99.18:6.3.2.6:4.3.2.2:2.7.4.3:2.7.4.6:2.7.6.5	55326>56042:56059>52440>51246:52255:56104:48557:52540:54919:109604>81301>81271>55021	8	Purine metabolism	abo00230	Nucleotide Metabolism	abo
221	abo:ABO_1573>abo:ABO_0172>abo:ABO_0171>abo:ABO_0779>abo:ABO_1273>abo:ABO_0840>abo:ABO_1864>abo:ABO_0176>abo:ABO_2461	6.3.3:6.3.4:5.4.99:6.3.2:4.3.2:2.7.4:2.7.4:3.1.7:3.6.1	6.3.3.1:6.3.4.18:5.4.99.18:6.3.2.6:4.3.2.2:2.7.4.3:2.7.4.6:3.1.7.2:3.6.1.11	55326>56042:56059>52440>51246:52255:56104:48557:52540:54919:109604>81301>81271>55021:53067>53067>109604	9	Purine metabolism	abo00230	Nucleotide Metabolism	abo
222	abo:ABO_1573>abo:ABO_0785>abo:ABO_0820 abo:ABO_1574>abo:ABO_2016>abo:ABO_1455>abo:ABO_0518>abo:ABO_0211	6.3.3:6.3.5:2.1.2:6.3.4:2.4.2:2.7.6:5.4.2	6.3.3.1:6.3.5.3:2.1.2.2:6.3.4.13:2.4.2.14:2.7.6.1:5.4.2.2	55326>56042:82697>56042>55326>52317>55326>56042>109736:52440>56059>51246 53328:52440>56059>51246:56235>53271:53271:53738>53738>53738>55957	7	Purine metabolism	abo00230	Nucleotide Metabolism	abo
223	abo:ABO_1573>abo:ABO_0785>abo:ABO_0820 abo:ABO_1574>abo:ABO_2016>abo:ABO_1455>abo:ABO_0518>abo:ABO_0279	6.3.3:6.3.5:2.1.2:6.3.4:2.4.2:2.7.6:3.6.1	6.3.3.1:6.3.5.3:2.1.2.2:6.3.4.13:2.4.2.14:2.7.6.1:3.6.1.-	55326>56042:82697>56042>55326>52317>55326>56042>109736:52440>56059>51246 53328:52440>56059>51246:56235>53271:53271:55811	7	Purine metabolism	abo00230	Nucleotide Metabolism	abo
224	abo:ABO_1573>abo:ABO_0172>abo:ABO_0171>abo:ABO_0779>abo:ABO_1273>abo:ABO_1438>abo:ABO_0338	6.3.3:6.3.4:5.4.99:6.3.2:4.3.2:3.1.3:2.7.1	6.3.3.1:6.3.4.18:5.4.99.18:6.3.2.6:4.3.2.2:3.1.3.5:2.7.1.113	55326>56042:56059>52440>51246:52255:56104:48557:No Ass:52540	7	Purine metabolism	abo00230	Nucleotide Metabolism	abo
225	abo:ABO_1573>abo:ABO_0172>abo:ABO_0171>abo:ABO_0779>abo:ABO_1273>abo:ABO_1438>abo:ABO_1878	6.3.3:6.3.4:5.4.99:6.3.2:4.3.2:3.1.3:3.5.4	6.3.3.1:6.3.4.18:5.4.99.18:6.3.2.6:4.3.2.2:3.1.3.5:3.5.4.4	55326>56042:56059>52440>51246:52255:56104:48557:No Ass:51556	7	Purine metabolism	abo00230	Nucleotide Metabolism	abo
226	abo:ABO_1573>abo:ABO_0172>abo:ABO_0171>abo:ABO_0779>abo:ABO_1273>abo:ABO_0840>abo:ABO_0333	6.3.3:6.3.4:5.4.99:6.3.2:4.3.2:2.7.4:2.7.7	6.3.3.1:6.3.4.18:5.4.99.18:6.3.2.6:4.3.2.2:2.7.4.3:2.7.7.8	55326>56042:56059>52440>51246:52255:56104:48557:52540:54211>54211>55666>55666>54791>50249	7	Purine metabolism	abo00230	Nucleotide Metabolism	abo
227	abo:ABO_1573>abo:ABO_0172>abo:ABO_0171>abo:ABO_0779>abo:ABO_1273>abo:ABO_0840>abo:ABO_2578	6.3.3:6.3.4:5.4.99:6.3.2:4.3.2:2.7.4:3.6.1	6.3.3.1:6.3.4.18:5.4.99.18:6.3.2.6:4.3.2.2:2.7.4.3:3.6.1.15	55326>56042:56059>52440>51246:52255:56104:48557:52540:52972	7	Purine metabolism	abo00230	Nucleotide Metabolism	abo
228	abo:ABO_1573>abo:ABO_0172>abo:ABO_0171>abo:ABO_0779>abo:ABO_1273>abo:ABO_2197>abo:ABO_1622	6.3.3:6.3.4:5.4.99:6.3.2:4.3.2:6.3.4:3.6.1	6.3.3.1:6.3.4.18:5.4.99.18:6.3.2.6:4.3.2.2:6.3.4.4:3.6.1.19	55326>56042:56059>52440>51246:52255:56104:48557:52540:101386>101386	7	Purine metabolism	abo00230	Nucleotide Metabolism	abo
229	abo:ABO_1573>abo:ABO_0172>abo:ABO_0171>abo:ABO_0779>abo:ABO_1273>abo:ABO_0840>abo:ABO_1864>abo:ABO_0177 abo:ABO_0378 abo:ABO_0379 abo:ABO_0422	6.3.3:6.3.4:5.4.99:6.3.2:4.3.2:2.7.4:2.7.4:2.7.7	6.3.3.1:6.3.4.18:5.4.99.18:6.3.2.6:4.3.2.2:2.7.4.3:2.7.4.6:2.7.7.6	55326>56042:56059>52440>51246:52255:56104:48557:52540:54919:63562 64484 64484 55257>56553>47789	8	Purine metabolism	abo00230	Nucleotide Metabolism	abo
230	abo:ABO_1573>abo:ABO_0172>abo:ABO_0171>abo:ABO_0779>abo:ABO_1273>abo:ABO_1438>abo:ABO_1851	6.3.3:6.3.4:5.4.99:6.3.2:4.3.2:3.1.3:1.1.1	6.3.3.1:6.3.4.18:5.4.99.18:6.3.2.6:4.3.2.2:3.1.3.5:1.1.1.205	55326>56042:56059>52440>51246:52255:56104:48557:No Ass:51412>51412	7	Purine metabolism	abo00230	Nucleotide Metabolism	abo
231	abo:ABO_1573>abo:ABO_0172>abo:ABO_0171>abo:ABO_0779>abo:ABO_1273>abo:ABO_2015	6.3.3:6.3.4:5.4.99:6.3.2:4.3.2:2.1.2	6.3.3.1:6.3.4.18:5.4.99.18:6.3.2.6:4.3.2.2:2.1.2.3	55326>56042:56059>52440>51246:52255:56104:48557:52335>53927	6	Purine metabolism	abo00230	Nucleotide Metabolism	abo
232	abo:ABO_2050>abo:ABO_1864>abo:ABO_0178>abo:ABO_0051 abo:ABO_1850	3.6.1:2.7.4:2.7.4:6.3.5	3.6.1.41:2.7.4.6:2.7.4.8:6.3.5.2	56300:54919:52540:52317 52317>52402>54810	4	Purine metabolism	abo00230	Nucleotide Metabolism	abo
233	abo:ABO_2050>abo:ABO_1864>abo:ABO_0002 abo:ABO_0494 abo:ABO_1075 abo:ABO_1158 abo:ABO_1225 abo:ABO_1775 abo:ABO_1949 abo:ABO_2156 abo:ABO_2659	3.6.1:2.7.4:2.7.7	3.6.1.41:2.7.4.6:2.7.7.7	56300:54919:55979>55979>55979 102400 52540 89550>50249 53098 52540>48019 52540>48019 53098 88723>56672>47807>53098	3	Purine metabolism	abo00230	Nucleotide Metabolism	abo
234	abo:ABO_2050>abo:ABO_1864>abo:ABO_0435 abo:ABO_0885	3.6.1:2.7.4:4.6.1	3.6.1.41:2.7.4.6:4.6.1.1	56300:54919:158472>55073 55073	3	Purine metabolism	abo00230	Nucleotide Metabolism	abo
235	abo:ABO_2050>abo:ABO_0840>abo:ABO_1438>abo:ABO_1878	3.6.1:2.7.4:3.1.3:3.5.4	3.6.1.41:2.7.4.3:3.1.3.5:3.5.4.4	56300:52540:No Ass:51556	4	Purine metabolism	abo00230	Nucleotide Metabolism	abo
236	abo:ABO_2050>abo:ABO_1864>abo:ABO_1622>abo:ABO_2197	3.6.1:2.7.4:3.6.1:6.3.4	3.6.1.41:2.7.4.6:3.6.1.19:6.3.4.4	56300:54919:101386>101386:52540	4	Purine metabolism	abo00230	Nucleotide Metabolism	abo
237	abo:ABO_2050>abo:ABO_2621	3.6.1:2.7.1	3.6.1.41:2.7.1.40	56300:51621>50800>52935	2	Purine metabolism	abo00230	Nucleotide Metabolism	abo
238	abo:ABO_2050>abo:ABO_1864>abo:ABO_1623	3.6.1:2.7.4:2.7.6	3.6.1.41:2.7.4.6:2.7.6.5	56300:54919:109604>81301>81271>55021	3	Purine metabolism	abo00230	Nucleotide Metabolism	abo
239	abo:ABO_2050>abo:ABO_1864>abo:ABO_0178>abo:ABO_1020	3.6.1:2.7.4:2.7.4:2.4.2	3.6.1.41:2.7.4.6:2.7.4.8:2.4.2.8	56300:54919:52540:53271	4	Purine metabolism	abo00230	Nucleotide Metabolism	abo
240	abo:ABO_2050>abo:ABO_0710 abo:ABO_0711	3.6.1:1.17.4	3.6.1.41:1.17.4.1	56300:47240 48168>51998	2	Purine metabolism	abo00230	Nucleotide Metabolism	abo
241	abo:ABO_2050>abo:ABO_1864>abo:ABO_0176>abo:ABO_2461	3.6.1:2.7.4:3.1.7:3.6.1	3.6.1.41:2.7.4.6:3.1.7.2:3.6.1.11	56300:54919:109604>81301>81271>55021:53067>53067>109604	4	Purine metabolism	abo00230	Nucleotide Metabolism	abo
242	abo:ABO_2050>abo:ABO_0840>abo:ABO_1273>abo:ABO_0779>abo:ABO_0171>abo:ABO_0172>abo:ABO_1573>abo:ABO_0785>abo:ABO_0820 abo:ABO_1574>abo:ABO_2016>abo:ABO_1455>abo:ABO_0518>abo:ABO_0211	3.6.1:2.7.4:4.3.2:6.3.2:5.4.99:6.3.4:6.3.3:6.3.5:2.1.2:6.3.4:2.4.2:2.7.6:5.4.2	3.6.1.41:2.7.4.3:4.3.2.2:6.3.2.6:5.4.99.18:6.3.4.18:6.3.3.1:6.3.5.3:2.1.2.2:6.3.4.13:2.4.2.14:2.7.6.1:5.4.2.2	56300:52540:48557:56104:52255:56059>52440>51246:55326>56042:82697>56042>55326>52317>55326>56042>109736:52440>56059>51246 53328:52440>56059>51246:56235>53271:53271:53738>53738>53738>55957	13	Purine metabolism	abo00230	Nucleotide Metabolism	abo
243	abo:ABO_2050>abo:ABO_0840>abo:ABO_1273>abo:ABO_0779>abo:ABO_0171>abo:ABO_0172>abo:ABO_1573>abo:ABO_0785>abo:ABO_0820 abo:ABO_1574>abo:ABO_2016>abo:ABO_1455>abo:ABO_0518>abo:ABO_0279	3.6.1:2.7.4:4.3.2:6.3.2:5.4.99:6.3.4:6.3.3:6.3.5:2.1.2:6.3.4:2.4.2:2.7.6:3.6.1	3.6.1.41:2.7.4.3:4.3.2.2:6.3.2.6:5.4.99.18:6.3.4.18:6.3.3.1:6.3.5.3:2.1.2.2:6.3.4.13:2.4.2.14:2.7.6.1:3.6.1.-	56300:52540:48557:56104:52255:56059>52440>51246:55326>56042:82697>56042>55326>52317>55326>56042>109736:52440>56059>51246 53328:52440>56059>51246:56235>53271:53271:55811	13	Purine metabolism	abo00230	Nucleotide Metabolism	abo
244	abo:ABO_2050>abo:ABO_1864>abo:ABO_2640>abo:ABO_0338	3.6.1:2.7.4:3.1.5:2.7.1	3.6.1.41:2.7.4.6:3.1.5.1:2.7.1.113	56300:54919:109604:52540	4	Purine metabolism	abo00230	Nucleotide Metabolism	abo
245	abo:ABO_2050>abo:ABO_0333	3.6.1:2.7.7	3.6.1.41:2.7.7.8	56300:54211>54211>55666>55666>54791>50249	2	Purine metabolism	abo00230	Nucleotide Metabolism	abo
246	abo:ABO_2050>abo:ABO_1864>abo:ABO_2578	3.6.1:2.7.4:3.6.1	3.6.1.41:2.7.4.6:3.6.1.15	56300:54919:52972	3	Purine metabolism	abo00230	Nucleotide Metabolism	abo
247	abo:ABO_2050>abo:ABO_1864>abo:ABO_0177 abo:ABO_0378 abo:ABO_0379 abo:ABO_0422	3.6.1:2.7.4:2.7.7	3.6.1.41:2.7.4.6:2.7.7.6	56300:54919:63562 64484 64484 55257>56553>47789	3	Purine metabolism	abo00230	Nucleotide Metabolism	abo
248	abo:ABO_2050>abo:ABO_1864>abo:ABO_1622>abo:ABO_1851	3.6.1:2.7.4:3.6.1:1.1.1	3.6.1.41:2.7.4.6:3.6.1.19:1.1.1.205	56300:54919:101386>101386:51412>51412	4	Purine metabolism	abo00230	Nucleotide Metabolism	abo
249	abo:ABO_2050>abo:ABO_1864>abo:ABO_1622>abo:ABO_2015	3.6.1:2.7.4:3.6.1:2.1.2	3.6.1.41:2.7.4.6:3.6.1.19:2.1.2.3	56300:54919:101386>101386:52335>53927	4	Purine metabolism	abo00230	Nucleotide Metabolism	abo
250	abo:ABO_2016>abo:ABO_0820 abo:ABO_1574>abo:ABO_0785>abo:ABO_1573>abo:ABO_0172>abo:ABO_0171>abo:ABO_0779>abo:ABO_1273>abo:ABO_0840>abo:ABO_1864>abo:ABO_0002 abo:ABO_0494 abo:ABO_1075 abo:ABO_1158 abo:ABO_1225 abo:ABO_1775 abo:ABO_1949 abo:ABO_2156 abo:ABO_2659	6.3.4:2.1.2:6.3.5:6.3.3:6.3.4:5.4.99:6.3.2:4.3.2:2.7.4:2.7.4:2.7.7	6.3.4.13:2.1.2.2:6.3.5.3:6.3.3.1:6.3.4.18:5.4.99.18:6.3.2.6:4.3.2.2:2.7.4.3:2.7.4.6:2.7.7.7	52440>56059>51246:52440>56059>51246 53328:82697>56042>55326>52317>55326>56042>109736:55326>56042:56059>52440>51246:52255:56104:48557:52540:54919:55979>55979>55979 102400 52540 89550>50249 53098 52540>48019 52540>48019 53098 88723>56672>47807>53098	11	Purine metabolism	abo00230	Nucleotide Metabolism	abo
251	abo:ABO_2016>abo:ABO_0820 abo:ABO_1574>abo:ABO_0785>abo:ABO_1573>abo:ABO_0172>abo:ABO_0171>abo:ABO_0779>abo:ABO_1273>abo:ABO_1438>abo:ABO_2640	6.3.4:2.1.2:6.3.5:6.3.3:6.3.4:5.4.99:6.3.2:4.3.2:3.1.3:3.1.5	6.3.4.13:2.1.2.2:6.3.5.3:6.3.3.1:6.3.4.18:5.4.99.18:6.3.2.6:4.3.2.2:3.1.3.5:3.1.5.1	52440>56059>51246:52440>56059>51246 53328:82697>56042>55326>52317>55326>56042>109736:55326>56042:56059>52440>51246:52255:56104:48557:No Ass:109604	10	Purine metabolism	abo00230	Nucleotide Metabolism	abo
252	abo:ABO_2016>abo:ABO_0820 abo:ABO_1574>abo:ABO_0785>abo:ABO_1573>abo:ABO_0172>abo:ABO_0171>abo:ABO_0779>abo:ABO_1273>abo:ABO_0840>abo:ABO_2050	6.3.4:2.1.2:6.3.5:6.3.3:6.3.4:5.4.99:6.3.2:4.3.2:2.7.4:3.6.1	6.3.4.13:2.1.2.2:6.3.5.3:6.3.3.1:6.3.4.18:5.4.99.18:6.3.2.6:4.3.2.2:2.7.4.3:3.6.1.41	52440>56059>51246:52440>56059>51246 53328:82697>56042>55326>52317>55326>56042>109736:55326>56042:56059>52440>51246:52255:56104:48557:52540:56300	10	Purine metabolism	abo00230	Nucleotide Metabolism	abo
253	abo:ABO_2016>abo:ABO_0820 abo:ABO_1574>abo:ABO_0785>abo:ABO_1573>abo:ABO_0172>abo:ABO_0171>abo:ABO_0779>abo:ABO_1273>abo:ABO_1438>abo:ABO_0051 abo:ABO_1850	6.3.4:2.1.2:6.3.5:6.3.3:6.3.4:5.4.99:6.3.2:4.3.2:3.1.3:6.3.5	6.3.4.13:2.1.2.2:6.3.5.3:6.3.3.1:6.3.4.18:5.4.99.18:6.3.2.6:4.3.2.2:3.1.3.5:6.3.5.2	52440>56059>51246:52440>56059>51246 53328:82697>56042>55326>52317>55326>56042>109736:55326>56042:56059>52440>51246:52255:56104:48557:No Ass:52317 52317>52402>54810	10	Purine metabolism	abo00230	Nucleotide Metabolism	abo
254	abo:ABO_2016>abo:ABO_0820 abo:ABO_1574>abo:ABO_0785>abo:ABO_1573>abo:ABO_0172>abo:ABO_0171>abo:ABO_0779>abo:ABO_1273>abo:ABO_0840>abo:ABO_1864>abo:ABO_0435 abo:ABO_0885	6.3.4:2.1.2:6.3.5:6.3.3:6.3.4:5.4.99:6.3.2:4.3.2:2.7.4:2.7.4:4.6.1	6.3.4.13:2.1.2.2:6.3.5.3:6.3.3.1:6.3.4.18:5.4.99.18:6.3.2.6:4.3.2.2:2.7.4.3:2.7.4.6:4.6.1.1	52440>56059>51246:52440>56059>51246 53328:82697>56042>55326>52317>55326>56042>109736:55326>56042:56059>52440>51246:52255:56104:48557:52540:54919:158472>55073 55073	11	Purine metabolism	abo00230	Nucleotide Metabolism	abo
255	abo:ABO_2016>abo:ABO_0820 abo:ABO_1574>abo:ABO_0785>abo:ABO_1573>abo:ABO_0172>abo:ABO_0171>abo:ABO_0779>abo:ABO_1273>abo:ABO_0840>abo:ABO_2621	6.3.4:2.1.2:6.3.5:6.3.3:6.3.4:5.4.99:6.3.2:4.3.2:2.7.4:2.7.1	6.3.4.13:2.1.2.2:6.3.5.3:6.3.3.1:6.3.4.18:5.4.99.18:6.3.2.6:4.3.2.2:2.7.4.3:2.7.1.40	52440>56059>51246:52440>56059>51246 53328:82697>56042>55326>52317>55326>56042>109736:55326>56042:56059>52440>51246:52255:56104:48557:52540:51621>50800>52935	10	Purine metabolism	abo00230	Nucleotide Metabolism	abo
256	abo:ABO_2016>abo:ABO_0820 abo:ABO_1574>abo:ABO_0785>abo:ABO_1573>abo:ABO_0172>abo:ABO_0171>abo:ABO_0779>abo:ABO_1273>abo:ABO_1438>abo:ABO_0178	6.3.4:2.1.2:6.3.5:6.3.3:6.3.4:5.4.99:6.3.2:4.3.2:3.1.3:2.7.4	6.3.4.13:2.1.2.2:6.3.5.3:6.3.3.1:6.3.4.18:5.4.99.18:6.3.2.6:4.3.2.2:3.1.3.5:2.7.4.8	52440>56059>51246:52440>56059>51246 53328:82697>56042>55326>52317>55326>56042>109736:55326>56042:56059>52440>51246:52255:56104:48557:No Ass:52540	10	Purine metabolism	abo00230	Nucleotide Metabolism	abo
257	abo:ABO_2016>abo:ABO_0820 abo:ABO_1574>abo:ABO_0785>abo:ABO_1573>abo:ABO_0172>abo:ABO_0171>abo:ABO_0779>abo:ABO_1273>abo:ABO_2197>abo:ABO_1020	6.3.4:2.1.2:6.3.5:6.3.3:6.3.4:5.4.99:6.3.2:4.3.2:6.3.4:2.4.2	6.3.4.13:2.1.2.2:6.3.5.3:6.3.3.1:6.3.4.18:5.4.99.18:6.3.2.6:4.3.2.2:6.3.4.4:2.4.2.8	52440>56059>51246:52440>56059>51246 53328:82697>56042>55326>52317>55326>56042>109736:55326>56042:56059>52440>51246:52255:56104:48557:52540:53271	10	Purine metabolism	abo00230	Nucleotide Metabolism	abo
258	abo:ABO_2016>abo:ABO_0820 abo:ABO_1574>abo:ABO_0785>abo:ABO_1573>abo:ABO_0172>abo:ABO_0171>abo:ABO_0779>abo:ABO_1273>abo:ABO_0840>abo:ABO_0710 abo:ABO_0711	6.3.4:2.1.2:6.3.5:6.3.3:6.3.4:5.4.99:6.3.2:4.3.2:2.7.4:1.17.4	6.3.4.13:2.1.2.2:6.3.5.3:6.3.3.1:6.3.4.18:5.4.99.18:6.3.2.6:4.3.2.2:2.7.4.3:1.17.4.1	52440>56059>51246:52440>56059>51246 53328:82697>56042>55326>52317>55326>56042>109736:55326>56042:56059>52440>51246:52255:56104:48557:52540:47240 48168>51998	10	Purine metabolism	abo00230	Nucleotide Metabolism	abo
259	abo:ABO_2016>abo:ABO_0820 abo:ABO_1574>abo:ABO_0785>abo:ABO_1573>abo:ABO_0172>abo:ABO_0171>abo:ABO_0779>abo:ABO_1273>abo:ABO_0840>abo:ABO_1864>abo:ABO_1623	6.3.4:2.1.2:6.3.5:6.3.3:6.3.4:5.4.99:6.3.2:4.3.2:2.7.4:2.7.4:2.7.6	6.3.4.13:2.1.2.2:6.3.5.3:6.3.3.1:6.3.4.18:5.4.99.18:6.3.2.6:4.3.2.2:2.7.4.3:2.7.4.6:2.7.6.5	52440>56059>51246:52440>56059>51246 53328:82697>56042>55326>52317>55326>56042>109736:55326>56042:56059>52440>51246:52255:56104:48557:52540:54919:109604>81301>81271>55021	11	Purine metabolism	abo00230	Nucleotide Metabolism	abo
260	abo:ABO_2016>abo:ABO_0820 abo:ABO_1574>abo:ABO_0785>abo:ABO_1573>abo:ABO_0172>abo:ABO_0171>abo:ABO_0779>abo:ABO_1273>abo:ABO_0840>abo:ABO_1864>abo:ABO_0176>abo:ABO_2461	6.3.4:2.1.2:6.3.5:6.3.3:6.3.4:5.4.99:6.3.2:4.3.2:2.7.4:2.7.4:3.1.7:3.6.1	6.3.4.13:2.1.2.2:6.3.5.3:6.3.3.1:6.3.4.18:5.4.99.18:6.3.2.6:4.3.2.2:2.7.4.3:2.7.4.6:3.1.7.2:3.6.1.11	52440>56059>51246:52440>56059>51246 53328:82697>56042>55326>52317>55326>56042>109736:55326>56042:56059>52440>51246:52255:56104:48557:52540:54919:109604>81301>81271>55021:53067>53067>109604	12	Purine metabolism	abo00230	Nucleotide Metabolism	abo
261	abo:ABO_2016>abo:ABO_1455>abo:ABO_0518>abo:ABO_0211	6.3.4:2.4.2:2.7.6:5.4.2	6.3.4.13:2.4.2.14:2.7.6.1:5.4.2.2	52440>56059>51246:56235>53271:53271:53738>53738>53738>55957	4	Purine metabolism	abo00230	Nucleotide Metabolism	abo
262	abo:ABO_2016>abo:ABO_1455>abo:ABO_0518>abo:ABO_0279	6.3.4:2.4.2:2.7.6:3.6.1	6.3.4.13:2.4.2.14:2.7.6.1:3.6.1.-	52440>56059>51246:56235>53271:53271:55811	4	Purine metabolism	abo00230	Nucleotide Metabolism	abo
263	abo:ABO_2016>abo:ABO_0820 abo:ABO_1574>abo:ABO_0785>abo:ABO_1573>abo:ABO_0172>abo:ABO_0171>abo:ABO_0779>abo:ABO_1273>abo:ABO_1438>abo:ABO_0338	6.3.4:2.1.2:6.3.5:6.3.3:6.3.4:5.4.99:6.3.2:4.3.2:3.1.3:2.7.1	6.3.4.13:2.1.2.2:6.3.5.3:6.3.3.1:6.3.4.18:5.4.99.18:6.3.2.6:4.3.2.2:3.1.3.5:2.7.1.113	52440>56059>51246:52440>56059>51246 53328:82697>56042>55326>52317>55326>56042>109736:55326>56042:56059>52440>51246:52255:56104:48557:No Ass:52540	10	Purine metabolism	abo00230	Nucleotide Metabolism	abo
264	abo:ABO_2016>abo:ABO_0820 abo:ABO_1574>abo:ABO_0785>abo:ABO_1573>abo:ABO_0172>abo:ABO_0171>abo:ABO_0779>abo:ABO_1273>abo:ABO_1438>abo:ABO_1878	6.3.4:2.1.2:6.3.5:6.3.3:6.3.4:5.4.99:6.3.2:4.3.2:3.1.3:3.5.4	6.3.4.13:2.1.2.2:6.3.5.3:6.3.3.1:6.3.4.18:5.4.99.18:6.3.2.6:4.3.2.2:3.1.3.5:3.5.4.4	52440>56059>51246:52440>56059>51246 53328:82697>56042>55326>52317>55326>56042>109736:55326>56042:56059>52440>51246:52255:56104:48557:No Ass:51556	10	Purine metabolism	abo00230	Nucleotide Metabolism	abo
265	abo:ABO_2016>abo:ABO_0820 abo:ABO_1574>abo:ABO_0785>abo:ABO_1573>abo:ABO_0172>abo:ABO_0171>abo:ABO_0779>abo:ABO_1273>abo:ABO_0840>abo:ABO_0333	6.3.4:2.1.2:6.3.5:6.3.3:6.3.4:5.4.99:6.3.2:4.3.2:2.7.4:2.7.7	6.3.4.13:2.1.2.2:6.3.5.3:6.3.3.1:6.3.4.18:5.4.99.18:6.3.2.6:4.3.2.2:2.7.4.3:2.7.7.8	52440>56059>51246:52440>56059>51246 53328:82697>56042>55326>52317>55326>56042>109736:55326>56042:56059>52440>51246:52255:56104:48557:52540:54211>54211>55666>55666>54791>50249	10	Purine metabolism	abo00230	Nucleotide Metabolism	abo
266	abo:ABO_2016>abo:ABO_0820 abo:ABO_1574>abo:ABO_0785>abo:ABO_1573>abo:ABO_0172>abo:ABO_0171>abo:ABO_0779>abo:ABO_1273>abo:ABO_0840>abo:ABO_2578	6.3.4:2.1.2:6.3.5:6.3.3:6.3.4:5.4.99:6.3.2:4.3.2:2.7.4:3.6.1	6.3.4.13:2.1.2.2:6.3.5.3:6.3.3.1:6.3.4.18:5.4.99.18:6.3.2.6:4.3.2.2:2.7.4.3:3.6.1.15	52440>56059>51246:52440>56059>51246 53328:82697>56042>55326>52317>55326>56042>109736:55326>56042:56059>52440>51246:52255:56104:48557:52540:52972	10	Purine metabolism	abo00230	Nucleotide Metabolism	abo
267	abo:ABO_2016>abo:ABO_0820 abo:ABO_1574>abo:ABO_0785>abo:ABO_1573>abo:ABO_0172>abo:ABO_0171>abo:ABO_0779>abo:ABO_1273>abo:ABO_2197>abo:ABO_1622	6.3.4:2.1.2:6.3.5:6.3.3:6.3.4:5.4.99:6.3.2:4.3.2:6.3.4:3.6.1	6.3.4.13:2.1.2.2:6.3.5.3:6.3.3.1:6.3.4.18:5.4.99.18:6.3.2.6:4.3.2.2:6.3.4.4:3.6.1.19	52440>56059>51246:52440>56059>51246 53328:82697>56042>55326>52317>55326>56042>109736:55326>56042:56059>52440>51246:52255:56104:48557:52540:101386>101386	10	Purine metabolism	abo00230	Nucleotide Metabolism	abo
268	abo:ABO_2016>abo:ABO_0820 abo:ABO_1574>abo:ABO_0785>abo:ABO_1573>abo:ABO_0172>abo:ABO_0171>abo:ABO_0779>abo:ABO_1273>abo:ABO_0840>abo:ABO_1864>abo:ABO_0177 abo:ABO_0378 abo:ABO_0379 abo:ABO_0422	6.3.4:2.1.2:6.3.5:6.3.3:6.3.4:5.4.99:6.3.2:4.3.2:2.7.4:2.7.4:2.7.7	6.3.4.13:2.1.2.2:6.3.5.3:6.3.3.1:6.3.4.18:5.4.99.18:6.3.2.6:4.3.2.2:2.7.4.3:2.7.4.6:2.7.7.6	52440>56059>51246:52440>56059>51246 53328:82697>56042>55326>52317>55326>56042>109736:55326>56042:56059>52440>51246:52255:56104:48557:52540:54919:63562 64484 64484 55257>56553>47789	11	Purine metabolism	abo00230	Nucleotide Metabolism	abo
269	abo:ABO_2016>abo:ABO_0820 abo:ABO_1574>abo:ABO_0785>abo:ABO_1573>abo:ABO_0172>abo:ABO_0171>abo:ABO_0779>abo:ABO_1273>abo:ABO_1438>abo:ABO_1851	6.3.4:2.1.2:6.3.5:6.3.3:6.3.4:5.4.99:6.3.2:4.3.2:3.1.3:1.1.1	6.3.4.13:2.1.2.2:6.3.5.3:6.3.3.1:6.3.4.18:5.4.99.18:6.3.2.6:4.3.2.2:3.1.3.5:1.1.1.205	52440>56059>51246:52440>56059>51246 53328:82697>56042>55326>52317>55326>56042>109736:55326>56042:56059>52440>51246:52255:56104:48557:No Ass:51412>51412	10	Purine metabolism	abo00230	Nucleotide Metabolism	abo
270	abo:ABO_2016>abo:ABO_0820 abo:ABO_1574>abo:ABO_0785>abo:ABO_1573>abo:ABO_0172>abo:ABO_0171>abo:ABO_0779>abo:ABO_1273>abo:ABO_2015	6.3.4:2.1.2:6.3.5:6.3.3:6.3.4:5.4.99:6.3.2:4.3.2:2.1.2	6.3.4.13:2.1.2.2:6.3.5.3:6.3.3.1:6.3.4.18:5.4.99.18:6.3.2.6:4.3.2.2:2.1.2.3	52440>56059>51246:52440>56059>51246 53328:82697>56042>55326>52317>55326>56042>109736:55326>56042:56059>52440>51246:52255:56104:48557:52335>53927	9	Purine metabolism	abo00230	Nucleotide Metabolism	abo
271	abo:ABO_1746>abo:ABO_1864>abo:ABO_1074	2.7.4:2.7.4:2.7.4	2.7.4.14:2.7.4.6:2.7.4.9	52540:54919:52540	3	Pyrimidine metabolism	abo00240	Nucleotide Metabolism	abo
272	abo:ABO_1746>abo:ABO_0710 abo:ABO_0711>abo:ABO_1289	2.7.4:1.17.4:1.8.1	2.7.4.14:1.17.4.1:1.8.1.9	52540:47240 48168>51998:51905	3	Pyrimidine metabolism	abo00240	Nucleotide Metabolism	abo
273	abo:ABO_1746>abo:ABO_1741>abo:ABO_0207>abo:ABO_1003>abo:ABO_0034 abo:ABO_1683 abo:ABO_1794>abo:ABO_0035>abo:ABO_0317 abo:ABO_0318	2.7.4:4.1.1:2.4.2:1.3.3:3.5.2:2.1.3:6.3.5	2.7.4.14:4.1.1.23:2.4.2.10:1.3.3.1:3.5.2.3:2.1.3.2:6.3.5.5	52540:51366:53271:51395:51338>51556 51338>51556 51556:53671:52021>52317 52440>48108>56059>56059>52440>52335	7	Pyrimidine metabolism	abo00240	Nucleotide Metabolism	abo
274	abo:ABO_1746>abo:ABO_1864>abo:ABO_1162	2.7.4:2.7.4:6.3.4	2.7.4.14:2.7.4.6:6.3.4.2	52540:54919:52540>52317	3	Pyrimidine metabolism	abo00240	Nucleotide Metabolism	abo
275	abo:ABO_1746>abo:ABO_1864>abo:ABO_0177 abo:ABO_0378 abo:ABO_0379 abo:ABO_0422	2.7.4:2.7.4:2.7.7	2.7.4.14:2.7.4.6:2.7.7.6	52540:54919:63562 64484 64484 55257>56553>47789	3	Pyrimidine metabolism	abo00240	Nucleotide Metabolism	abo
276	abo:ABO_1746>abo:ABO_1438	2.7.4:3.1.3	2.7.4.14:3.1.3.5	52540:No Ass	2	Pyrimidine metabolism	abo00240	Nucleotide Metabolism	abo
277	abo:ABO_1746>abo:ABO_1622>abo:ABO_2344	2.7.4:3.6.1:2.1.1	2.7.4.14:3.6.1.19:2.1.1.45	52540:101386>101386:55831	3	Pyrimidine metabolism	abo00240	Nucleotide Metabolism	abo
278	abo:ABO_1746>abo:ABO_1864>abo:ABO_0002 abo:ABO_0494 abo:ABO_1075 abo:ABO_1158 abo:ABO_1225 abo:ABO_1775 abo:ABO_1949 abo:ABO_2156 abo:ABO_2659	2.7.4:2.7.4:2.7.7	2.7.4.14:2.7.4.6:2.7.7.7	52540:54919:55979>55979>55979 102400 52540 89550>50249 53098 52540>48019 52540>48019 53098 88723>56672>47807>53098	3	Pyrimidine metabolism	abo00240	Nucleotide Metabolism	abo
279	abo:ABO_1746>abo:ABO_0333	2.7.4:2.7.7	2.7.4.14:2.7.7.8	52540:54211>54211>55666>55666>54791>50249	2	Pyrimidine metabolism	abo00240	Nucleotide Metabolism	abo
280	abo:ABO_1746>abo:ABO_1864>abo:ABO_1577	2.7.4:2.7.4:3.5.4	2.7.4.14:2.7.4.6:3.5.4.13	52540:54919:51283	3	Pyrimidine metabolism	abo00240	Nucleotide Metabolism	abo
281	abo:ABO_1746>abo:ABO_0036 abo:ABO_1991	2.7.4:2.4.2	2.7.4.14:2.4.2.9	52540:53271 53271	2	Pyrimidine metabolism	abo00240	Nucleotide Metabolism	abo
282	abo:ABO_0035>abo:ABO_0034 abo:ABO_1683 abo:ABO_1794>abo:ABO_1003>abo:ABO_0207>abo:ABO_1741>abo:ABO_1438>abo:ABO_1074	2.1.3:3.5.2:1.3.3:2.4.2:4.1.1:3.1.3:2.7.4	2.1.3.2:3.5.2.3:1.3.3.1:2.4.2.10:4.1.1.23:3.1.3.5:2.7.4.9	53671:51338>51556 51338>51556 51556:51395:53271:51366:No Ass:52540	7	Pyrimidine metabolism	abo00240	Nucleotide Metabolism	abo
283	abo:ABO_0035>abo:ABO_0034 abo:ABO_1683 abo:ABO_1794>abo:ABO_1003>abo:ABO_0207>abo:ABO_1741>abo:ABO_1746>abo:ABO_1622	2.1.3:3.5.2:1.3.3:2.4.2:4.1.1:2.7.4:3.6.1	2.1.3.2:3.5.2.3:1.3.3.1:2.4.2.10:4.1.1.23:2.7.4.14:3.6.1.19	53671:51338>51556 51338>51556 51556:51395:53271:51366:52540:101386>101386	7	Pyrimidine metabolism	abo00240	Nucleotide Metabolism	abo
284	abo:ABO_0035>abo:ABO_0034 abo:ABO_1683 abo:ABO_1794>abo:ABO_1003>abo:ABO_0207>abo:ABO_1741>abo:ABO_1746>abo:ABO_1864>abo:ABO_1577	2.1.3:3.5.2:1.3.3:2.4.2:4.1.1:2.7.4:2.7.4:3.5.4	2.1.3.2:3.5.2.3:1.3.3.1:2.4.2.10:4.1.1.23:2.7.4.14:2.7.4.6:3.5.4.13	53671:51338>51556 51338>51556 51556:51395:53271:51366:52540:54919:51283	8	Pyrimidine metabolism	abo00240	Nucleotide Metabolism	abo
285	abo:ABO_0035>abo:ABO_0034 abo:ABO_1683 abo:ABO_1794>abo:ABO_1003>abo:ABO_0207>abo:ABO_1741>abo:ABO_1746>abo:ABO_0710 abo:ABO_0711>abo:ABO_1289	2.1.3:3.5.2:1.3.3:2.4.2:4.1.1:2.7.4:1.17.4:1.8.1	2.1.3.2:3.5.2.3:1.3.3.1:2.4.2.10:4.1.1.23:2.7.4.14:1.17.4.1:1.8.1.9	53671:51338>51556 51338>51556 51556:51395:53271:51366:52540:47240 48168>51998:51905	8	Pyrimidine metabolism	abo00240	Nucleotide Metabolism	abo
286	abo:ABO_0035>abo:ABO_0034 abo:ABO_1683 abo:ABO_1794>abo:ABO_1003>abo:ABO_0207>abo:ABO_1741>abo:ABO_1746>abo:ABO_1864>abo:ABO_1162	2.1.3:3.5.2:1.3.3:2.4.2:4.1.1:2.7.4:2.7.4:6.3.4	2.1.3.2:3.5.2.3:1.3.3.1:2.4.2.10:4.1.1.23:2.7.4.14:2.7.4.6:6.3.4.2	53671:51338>51556 51338>51556 51556:51395:53271:51366:52540:54919:52540>52317	8	Pyrimidine metabolism	abo00240	Nucleotide Metabolism	abo
287	abo:ABO_0035>abo:ABO_0034 abo:ABO_1683 abo:ABO_1794>abo:ABO_1003>abo:ABO_0207>abo:ABO_1741>abo:ABO_0036 abo:ABO_1991	2.1.3:3.5.2:1.3.3:2.4.2:4.1.1:2.4.2	2.1.3.2:3.5.2.3:1.3.3.1:2.4.2.10:4.1.1.23:2.4.2.9	53671:51338>51556 51338>51556 51556:51395:53271:51366:53271 53271	6	Pyrimidine metabolism	abo00240	Nucleotide Metabolism	abo
288	abo:ABO_0035>abo:ABO_0034 abo:ABO_1683 abo:ABO_1794>abo:ABO_1003>abo:ABO_0207>abo:ABO_1741>abo:ABO_1438>abo:ABO_2344	2.1.3:3.5.2:1.3.3:2.4.2:4.1.1:3.1.3:2.1.1	2.1.3.2:3.5.2.3:1.3.3.1:2.4.2.10:4.1.1.23:3.1.3.5:2.1.1.45	53671:51338>51556 51338>51556 51556:51395:53271:51366:No Ass:55831	7	Pyrimidine metabolism	abo00240	Nucleotide Metabolism	abo
289	abo:ABO_0035>abo:ABO_0034 abo:ABO_1683 abo:ABO_1794>abo:ABO_1003>abo:ABO_0207>abo:ABO_1741>abo:ABO_1746>abo:ABO_1864>abo:ABO_0002 abo:ABO_0494 abo:ABO_1075 abo:ABO_1158 abo:ABO_1225 abo:ABO_1775 abo:ABO_1949 abo:ABO_2156 abo:ABO_2659	2.1.3:3.5.2:1.3.3:2.4.2:4.1.1:2.7.4:2.7.4:2.7.7	2.1.3.2:3.5.2.3:1.3.3.1:2.4.2.10:4.1.1.23:2.7.4.14:2.7.4.6:2.7.7.7	53671:51338>51556 51338>51556 51556:51395:53271:51366:52540:54919:55979>55979>55979 102400 52540 89550>50249 53098 52540>48019 52540>48019 53098 88723>56672>47807>53098	8	Pyrimidine metabolism	abo00240	Nucleotide Metabolism	abo
290	abo:ABO_0035>abo:ABO_0034 abo:ABO_1683 abo:ABO_1794>abo:ABO_1003>abo:ABO_0207>abo:ABO_1741>abo:ABO_1746>abo:ABO_0333	2.1.3:3.5.2:1.3.3:2.4.2:4.1.1:2.7.4:2.7.7	2.1.3.2:3.5.2.3:1.3.3.1:2.4.2.10:4.1.1.23:2.7.4.14:2.7.7.8	53671:51338>51556 51338>51556 51556:51395:53271:51366:52540:54211>54211>55666>55666>54791>50249	7	Pyrimidine metabolism	abo00240	Nucleotide Metabolism	abo
291	abo:ABO_0035>abo:ABO_0317 abo:ABO_0318	2.1.3:6.3.5	2.1.3.2:6.3.5.5	53671:52021>52317 52440>48108>56059>56059>52440>52335	2	Pyrimidine metabolism	abo00240	Nucleotide Metabolism	abo
292	abo:ABO_0035>abo:ABO_0034 abo:ABO_1683 abo:ABO_1794>abo:ABO_1003>abo:ABO_0207>abo:ABO_1741>abo:ABO_1746>abo:ABO_1864>abo:ABO_0177 abo:ABO_0378 abo:ABO_0379 abo:ABO_0422	2.1.3:3.5.2:1.3.3:2.4.2:4.1.1:2.7.4:2.7.4:2.7.7	2.1.3.2:3.5.2.3:1.3.3.1:2.4.2.10:4.1.1.23:2.7.4.14:2.7.4.6:2.7.7.6	53671:51338>51556 51338>51556 51556:51395:53271:51366:52540:54919:63562 64484 64484 55257>56553>47789	8	Pyrimidine metabolism	abo00240	Nucleotide Metabolism	abo
293	abo:ABO_0207>abo:ABO_1741>abo:ABO_1438>abo:ABO_1074	2.4.2:4.1.1:3.1.3:2.7.4	2.4.2.10:4.1.1.23:3.1.3.5:2.7.4.9	53271:51366:No Ass:52540	4	Pyrimidine metabolism	abo00240	Nucleotide Metabolism	abo
294	abo:ABO_0207>abo:ABO_1741>abo:ABO_1746>abo:ABO_1622	2.4.2:4.1.1:2.7.4:3.6.1	2.4.2.10:4.1.1.23:2.7.4.14:3.6.1.19	53271:51366:52540:101386>101386	4	Pyrimidine metabolism	abo00240	Nucleotide Metabolism	abo
295	abo:ABO_0207>abo:ABO_1741>abo:ABO_1746>abo:ABO_1864>abo:ABO_1577	2.4.2:4.1.1:2.7.4:2.7.4:3.5.4	2.4.2.10:4.1.1.23:2.7.4.14:2.7.4.6:3.5.4.13	53271:51366:52540:54919:51283	5	Pyrimidine metabolism	abo00240	Nucleotide Metabolism	abo
296	abo:ABO_0207>abo:ABO_1741>abo:ABO_1746>abo:ABO_0710 abo:ABO_0711>abo:ABO_1289	2.4.2:4.1.1:2.7.4:1.17.4:1.8.1	2.4.2.10:4.1.1.23:2.7.4.14:1.17.4.1:1.8.1.9	53271:51366:52540:47240 48168>51998:51905	5	Pyrimidine metabolism	abo00240	Nucleotide Metabolism	abo
297	abo:ABO_0207>abo:ABO_1003>abo:ABO_0034 abo:ABO_1683 abo:ABO_1794>abo:ABO_0035>abo:ABO_0317 abo:ABO_0318	2.4.2:1.3.3:3.5.2:2.1.3:6.3.5	2.4.2.10:1.3.3.1:3.5.2.3:2.1.3.2:6.3.5.5	53271:51395:51338>51556 51338>51556 51556:53671:52021>52317 52440>48108>56059>56059>52440>52335	5	Pyrimidine metabolism	abo00240	Nucleotide Metabolism	abo
298	abo:ABO_0207>abo:ABO_1741>abo:ABO_1746>abo:ABO_1864>abo:ABO_1162	2.4.2:4.1.1:2.7.4:2.7.4:6.3.4	2.4.2.10:4.1.1.23:2.7.4.14:2.7.4.6:6.3.4.2	53271:51366:52540:54919:52540>52317	5	Pyrimidine metabolism	abo00240	Nucleotide Metabolism	abo
299	abo:ABO_0207>abo:ABO_1741>abo:ABO_1746>abo:ABO_1864>abo:ABO_0177 abo:ABO_0378 abo:ABO_0379 abo:ABO_0422	2.4.2:4.1.1:2.7.4:2.7.4:2.7.7	2.4.2.10:4.1.1.23:2.7.4.14:2.7.4.6:2.7.7.6	53271:51366:52540:54919:63562 64484 64484 55257>56553>47789	5	Pyrimidine metabolism	abo00240	Nucleotide Metabolism	abo
300	abo:ABO_0207>abo:ABO_1741>abo:ABO_1438>abo:ABO_2344	2.4.2:4.1.1:3.1.3:2.1.1	2.4.2.10:4.1.1.23:3.1.3.5:2.1.1.45	53271:51366:No Ass:55831	4	Pyrimidine metabolism	abo00240	Nucleotide Metabolism	abo
301	abo:ABO_0207>abo:ABO_1741>abo:ABO_1746>abo:ABO_1864>abo:ABO_0002 abo:ABO_0494 abo:ABO_1075 abo:ABO_1158 abo:ABO_1225 abo:ABO_1775 abo:ABO_1949 abo:ABO_2156 abo:ABO_2659	2.4.2:4.1.1:2.7.4:2.7.4:2.7.7	2.4.2.10:4.1.1.23:2.7.4.14:2.7.4.6:2.7.7.7	53271:51366:52540:54919:55979>55979>55979 102400 52540 89550>50249 53098 52540>48019 52540>48019 53098 88723>56672>47807>53098	5	Pyrimidine metabolism	abo00240	Nucleotide Metabolism	abo
302	abo:ABO_0207>abo:ABO_1741>abo:ABO_1746>abo:ABO_0333	2.4.2:4.1.1:2.7.4:2.7.7	2.4.2.10:4.1.1.23:2.7.4.14:2.7.7.8	53271:51366:52540:54211>54211>55666>55666>54791>50249	4	Pyrimidine metabolism	abo00240	Nucleotide Metabolism	abo
303	abo:ABO_0207>abo:ABO_1741>abo:ABO_0036 abo:ABO_1991	2.4.2:4.1.1:2.4.2	2.4.2.10:4.1.1.23:2.4.2.9	53271:51366:53271 53271	3	Pyrimidine metabolism	abo00240	Nucleotide Metabolism	abo
304	abo:ABO_1438>abo:ABO_1074	3.1.3:2.7.4	3.1.3.5:2.7.4.9	No Ass:52540	2	Pyrimidine metabolism	abo00240	Nucleotide Metabolism	abo
305	abo:ABO_1438>abo:ABO_1746>abo:ABO_0710 abo:ABO_0711>abo:ABO_1289	3.1.3:2.7.4:1.17.4:1.8.1	3.1.3.5:2.7.4.14:1.17.4.1:1.8.1.9	No Ass:52540:47240 48168>51998:51905	4	Pyrimidine metabolism	abo00240	Nucleotide Metabolism	abo
306	abo:ABO_1438>abo:ABO_1741>abo:ABO_0207>abo:ABO_1003>abo:ABO_0034 abo:ABO_1683 abo:ABO_1794>abo:ABO_0035>abo:ABO_0317 abo:ABO_0318	3.1.3:4.1.1:2.4.2:1.3.3:3.5.2:2.1.3:6.3.5	3.1.3.5:4.1.1.23:2.4.2.10:1.3.3.1:3.5.2.3:2.1.3.2:6.3.5.5	No Ass:51366:53271:51395:51338>51556 51338>51556 51556:53671:52021>52317 52440>48108>56059>56059>52440>52335	7	Pyrimidine metabolism	abo00240	Nucleotide Metabolism	abo
307	abo:ABO_1438>abo:ABO_1746>abo:ABO_1864>abo:ABO_1162	3.1.3:2.7.4:2.7.4:6.3.4	3.1.3.5:2.7.4.14:2.7.4.6:6.3.4.2	No Ass:52540:54919:52540>52317	4	Pyrimidine metabolism	abo00240	Nucleotide Metabolism	abo
308	abo:ABO_1438>abo:ABO_1622>abo:ABO_0177 abo:ABO_0378 abo:ABO_0379 abo:ABO_0422	3.1.3:3.6.1:2.7.7	3.1.3.5:3.6.1.19:2.7.7.6	No Ass:101386>101386:63562 64484 64484 55257>56553>47789	3	Pyrimidine metabolism	abo00240	Nucleotide Metabolism	abo
309	abo:ABO_1438>abo:ABO_2344	3.1.3:2.1.1	3.1.3.5:2.1.1.45	No Ass:55831	2	Pyrimidine metabolism	abo00240	Nucleotide Metabolism	abo
310	abo:ABO_1438>abo:ABO_1746>abo:ABO_1864>abo:ABO_0002 abo:ABO_0494 abo:ABO_1075 abo:ABO_1158 abo:ABO_1225 abo:ABO_1775 abo:ABO_1949 abo:ABO_2156 abo:ABO_2659	3.1.3:2.7.4:2.7.4:2.7.7	3.1.3.5:2.7.4.14:2.7.4.6:2.7.7.7	No Ass:52540:54919:55979>55979>55979 102400 52540 89550>50249 53098 52540>48019 52540>48019 53098 88723>56672>47807>53098	4	Pyrimidine metabolism	abo00240	Nucleotide Metabolism	abo
311	abo:ABO_1438>abo:ABO_1746>abo:ABO_0333	3.1.3:2.7.4:2.7.7	3.1.3.5:2.7.4.14:2.7.7.8	No Ass:52540:54211>54211>55666>55666>54791>50249	3	Pyrimidine metabolism	abo00240	Nucleotide Metabolism	abo
312	abo:ABO_1438>abo:ABO_1622>abo:ABO_1577	3.1.3:3.6.1:3.5.4	3.1.3.5:3.6.1.19:3.5.4.13	No Ass:101386>101386:51283	3	Pyrimidine metabolism	abo00240	Nucleotide Metabolism	abo
313	abo:ABO_1438>abo:ABO_0036 abo:ABO_1991	3.1.3:2.4.2	3.1.3.5:2.4.2.9	No Ass:53271 53271	2	Pyrimidine metabolism	abo00240	Nucleotide Metabolism	abo
314	abo:ABO_0317 abo:ABO_0318>abo:ABO_0035>abo:ABO_0034 abo:ABO_1683 abo:ABO_1794>abo:ABO_1003>abo:ABO_0207>abo:ABO_1741>abo:ABO_1438>abo:ABO_1074	6.3.5:2.1.3:3.5.2:1.3.3:2.4.2:4.1.1:3.1.3:2.7.4	6.3.5.5:2.1.3.2:3.5.2.3:1.3.3.1:2.4.2.10:4.1.1.23:3.1.3.5:2.7.4.9	52021>52317 52440>48108>56059>56059>52440>52335:53671:51338>51556 51338>51556 51556:51395:53271:51366:No Ass:52540	8	Pyrimidine metabolism	abo00240	Nucleotide Metabolism	abo
315	abo:ABO_0317 abo:ABO_0318>abo:ABO_0035>abo:ABO_0034 abo:ABO_1683 abo:ABO_1794>abo:ABO_1003>abo:ABO_0207>abo:ABO_1741>abo:ABO_1746>abo:ABO_1622	6.3.5:2.1.3:3.5.2:1.3.3:2.4.2:4.1.1:2.7.4:3.6.1	6.3.5.5:2.1.3.2:3.5.2.3:1.3.3.1:2.4.2.10:4.1.1.23:2.7.4.14:3.6.1.19	52021>52317 52440>48108>56059>56059>52440>52335:53671:51338>51556 51338>51556 51556:51395:53271:51366:52540:101386>101386	8	Pyrimidine metabolism	abo00240	Nucleotide Metabolism	abo
316	abo:ABO_0317 abo:ABO_0318>abo:ABO_0035>abo:ABO_0034 abo:ABO_1683 abo:ABO_1794>abo:ABO_1003>abo:ABO_0207>abo:ABO_1741>abo:ABO_1746>abo:ABO_1864>abo:ABO_1577	6.3.5:2.1.3:3.5.2:1.3.3:2.4.2:4.1.1:2.7.4:2.7.4:3.5.4	6.3.5.5:2.1.3.2:3.5.2.3:1.3.3.1:2.4.2.10:4.1.1.23:2.7.4.14:2.7.4.6:3.5.4.13	52021>52317 52440>48108>56059>56059>52440>52335:53671:51338>51556 51338>51556 51556:51395:53271:51366:52540:54919:51283	9	Pyrimidine metabolism	abo00240	Nucleotide Metabolism	abo
317	abo:ABO_0317 abo:ABO_0318>abo:ABO_0035>abo:ABO_0034 abo:ABO_1683 abo:ABO_1794>abo:ABO_1003>abo:ABO_0207>abo:ABO_1741>abo:ABO_1746>abo:ABO_0710 abo:ABO_0711>abo:ABO_1289	6.3.5:2.1.3:3.5.2:1.3.3:2.4.2:4.1.1:2.7.4:1.17.4:1.8.1	6.3.5.5:2.1.3.2:3.5.2.3:1.3.3.1:2.4.2.10:4.1.1.23:2.7.4.14:1.17.4.1:1.8.1.9	52021>52317 52440>48108>56059>56059>52440>52335:53671:51338>51556 51338>51556 51556:51395:53271:51366:52540:47240 48168>51998:51905	9	Pyrimidine metabolism	abo00240	Nucleotide Metabolism	abo
318	abo:ABO_0317 abo:ABO_0318>abo:ABO_0035>abo:ABO_0034 abo:ABO_1683 abo:ABO_1794>abo:ABO_1003>abo:ABO_0207>abo:ABO_1741>abo:ABO_1746>abo:ABO_1864>abo:ABO_1162	6.3.5:2.1.3:3.5.2:1.3.3:2.4.2:4.1.1:2.7.4:2.7.4:6.3.4	6.3.5.5:2.1.3.2:3.5.2.3:1.3.3.1:2.4.2.10:4.1.1.23:2.7.4.14:2.7.4.6:6.3.4.2	52021>52317 52440>48108>56059>56059>52440>52335:53671:51338>51556 51338>51556 51556:51395:53271:51366:52540:54919:52540>52317	9	Pyrimidine metabolism	abo00240	Nucleotide Metabolism	abo
319	abo:ABO_0317 abo:ABO_0318>abo:ABO_0035>abo:ABO_0034 abo:ABO_1683 abo:ABO_1794>abo:ABO_1003>abo:ABO_0207>abo:ABO_1741>abo:ABO_0036 abo:ABO_1991	6.3.5:2.1.3:3.5.2:1.3.3:2.4.2:4.1.1:2.4.2	6.3.5.5:2.1.3.2:3.5.2.3:1.3.3.1:2.4.2.10:4.1.1.23:2.4.2.9	52021>52317 52440>48108>56059>56059>52440>52335:53671:51338>51556 51338>51556 51556:51395:53271:51366:53271 53271	7	Pyrimidine metabolism	abo00240	Nucleotide Metabolism	abo
320	abo:ABO_0317 abo:ABO_0318>abo:ABO_0035>abo:ABO_0034 abo:ABO_1683 abo:ABO_1794>abo:ABO_1003>abo:ABO_0207>abo:ABO_1741>abo:ABO_1438>abo:ABO_2344	6.3.5:2.1.3:3.5.2:1.3.3:2.4.2:4.1.1:3.1.3:2.1.1	6.3.5.5:2.1.3.2:3.5.2.3:1.3.3.1:2.4.2.10:4.1.1.23:3.1.3.5:2.1.1.45	52021>52317 52440>48108>56059>56059>52440>52335:53671:51338>51556 51338>51556 51556:51395:53271:51366:No Ass:55831	8	Pyrimidine metabolism	abo00240	Nucleotide Metabolism	abo
321	abo:ABO_0317 abo:ABO_0318>abo:ABO_0035>abo:ABO_0034 abo:ABO_1683 abo:ABO_1794>abo:ABO_1003>abo:ABO_0207>abo:ABO_1741>abo:ABO_1746>abo:ABO_1864>abo:ABO_0002 abo:ABO_0494 abo:ABO_1075 abo:ABO_1158 abo:ABO_1225 abo:ABO_1775 abo:ABO_1949 abo:ABO_2156 abo:ABO_2659	6.3.5:2.1.3:3.5.2:1.3.3:2.4.2:4.1.1:2.7.4:2.7.4:2.7.7	6.3.5.5:2.1.3.2:3.5.2.3:1.3.3.1:2.4.2.10:4.1.1.23:2.7.4.14:2.7.4.6:2.7.7.7	52021>52317 52440>48108>56059>56059>52440>52335:53671:51338>51556 51338>51556 51556:51395:53271:51366:52540:54919:55979>55979>55979 102400 52540 89550>50249 53098 52540>48019 52540>48019 53098 88723>56672>47807>53098	9	Pyrimidine metabolism	abo00240	Nucleotide Metabolism	abo
322	abo:ABO_0317 abo:ABO_0318>abo:ABO_0035>abo:ABO_0034 abo:ABO_1683 abo:ABO_1794>abo:ABO_1003>abo:ABO_0207>abo:ABO_1741>abo:ABO_1746>abo:ABO_0333	6.3.5:2.1.3:3.5.2:1.3.3:2.4.2:4.1.1:2.7.4:2.7.7	6.3.5.5:2.1.3.2:3.5.2.3:1.3.3.1:2.4.2.10:4.1.1.23:2.7.4.14:2.7.7.8	52021>52317 52440>48108>56059>56059>52440>52335:53671:51338>51556 51338>51556 51556:51395:53271:51366:52540:54211>54211>55666>55666>54791>50249	8	Pyrimidine metabolism	abo00240	Nucleotide Metabolism	abo
323	abo:ABO_0317 abo:ABO_0318>abo:ABO_0035>abo:ABO_0034 abo:ABO_1683 abo:ABO_1794>abo:ABO_1003>abo:ABO_0207>abo:ABO_1741>abo:ABO_1746>abo:ABO_1864>abo:ABO_0177 abo:ABO_0378 abo:ABO_0379 abo:ABO_0422	6.3.5:2.1.3:3.5.2:1.3.3:2.4.2:4.1.1:2.7.4:2.7.4:2.7.7	6.3.5.5:2.1.3.2:3.5.2.3:1.3.3.1:2.4.2.10:4.1.1.23:2.7.4.14:2.7.4.6:2.7.7.6	52021>52317 52440>48108>56059>56059>52440>52335:53671:51338>51556 51338>51556 51556:51395:53271:51366:52540:54919:63562 64484 64484 55257>56553>47789	9	Pyrimidine metabolism	abo00240	Nucleotide Metabolism	abo
324	abo:ABO_0725>abo:ABO_2325	6.3.4:4.3.2	6.3.4.5:4.3.2.1	52402>69864:48557	2	Alanine, aspartate and glutamate metabolism	abo00250	Amino Acid Metabolism	abo
325	abo:ABO_0725>abo:ABO_0944>abo:ABO_0035	6.3.4:2.6.1:2.1.3	6.3.4.5:2.6.1.1:2.1.3.2	52402>69864:53383:53671	3	Alanine, aspartate and glutamate metabolism	abo00250	Amino Acid Metabolism	abo
326	abo:ABO_0725>abo:ABO_0944>abo:ABO_1641	6.3.4:2.6.1:1.4.3	6.3.4.5:2.6.1.1:1.4.3.16	52402>69864:53383:51905>56425>46977	3	Alanine, aspartate and glutamate metabolism	abo00250	Amino Acid Metabolism	abo
327	abo:ABO_0725>abo:ABO_0944>abo:ABO_2197>abo:ABO_1273	6.3.4:2.6.1:6.3.4:4.3.2	6.3.4.5:2.6.1.1:6.3.4.4:4.3.2.2	52402>69864:53383:52540:48557	4	Alanine, aspartate and glutamate metabolism	abo00250	Amino Acid Metabolism	abo
328	abo:ABO_2325>abo:ABO_0725>abo:ABO_0944>abo:ABO_0035	4.3.2:6.3.4:2.6.1:2.1.3	4.3.2.1:6.3.4.5:2.6.1.1:2.1.3.2	48557:52402>69864:53383:53671	4	Alanine, aspartate and glutamate metabolism	abo00250	Amino Acid Metabolism	abo
329	abo:ABO_2325>abo:ABO_0725>abo:ABO_0944>abo:ABO_1641	4.3.2:6.3.4:2.6.1:1.4.3	4.3.2.1:6.3.4.5:2.6.1.1:1.4.3.16	48557:52402>69864:53383:51905>56425>46977	4	Alanine, aspartate and glutamate metabolism	abo00250	Amino Acid Metabolism	abo
330	abo:ABO_2325>abo:ABO_0725>abo:ABO_0944>abo:ABO_2197>abo:ABO_1273	4.3.2:6.3.4:2.6.1:6.3.4:4.3.2	4.3.2.1:6.3.4.5:2.6.1.1:6.3.4.4:4.3.2.2	48557:52402>69864:53383:52540:48557	5	Alanine, aspartate and glutamate metabolism	abo00250	Amino Acid Metabolism	abo
331	abo:ABO_1455>abo:ABO_2262>abo:ABO_1595	2.4.2:6.3.1:1.4.1	2.4.2.14:6.3.1.2:1.4.1.2	56235>53271:54368>55931:53223>51735	3	Alanine, aspartate and glutamate metabolism	abo00250	Amino Acid Metabolism	abo
332	abo:ABO_1455>abo:ABO_2262>abo:ABO_2723	2.4.2:6.3.1:2.6.1	2.4.2.14:6.3.1.2:2.6.1.16	56235>53271:54368>55931:56235>53697	3	Alanine, aspartate and glutamate metabolism	abo00250	Amino Acid Metabolism	abo
333	abo:ABO_1455>abo:ABO_2262>abo:ABO_2228 abo:ABO_2229	2.4.2:6.3.1:1.4.1	2.4.2.14:6.3.1.2:1.4.1.14	56235>53271:54368>55931:46548>51971 56235>51395>69336	3	Alanine, aspartate and glutamate metabolism	abo00250	Amino Acid Metabolism	abo
334	abo:ABO_1455>abo:ABO_2262>abo:ABO_2099 abo:ABO_2100	2.4.2:6.3.1:1.4.1	2.4.2.14:6.3.1.2:1.4.1.4	56235>53271:54368>55931:53223 53223>51735	3	Alanine, aspartate and glutamate metabolism	abo00250	Amino Acid Metabolism	abo
335	abo:ABO_1455>abo:ABO_2262>abo:ABO_0317 abo:ABO_0318	2.4.2:6.3.1:6.3.5	2.4.2.14:6.3.1.2:6.3.5.5	56235>53271:54368>55931:52021>52317 52440>48108>56059>56059>52440>52335	3	Alanine, aspartate and glutamate metabolism	abo00250	Amino Acid Metabolism	abo
336	abo:ABO_0035>abo:ABO_0944>abo:ABO_0725>abo:ABO_2325	2.1.3:2.6.1:6.3.4:4.3.2	2.1.3.2:2.6.1.1:6.3.4.5:4.3.2.1	53671:53383:52402>69864:48557	4	Alanine, aspartate and glutamate metabolism	abo00250	Amino Acid Metabolism	abo
337	abo:ABO_0035>abo:ABO_0944>abo:ABO_1641	2.1.3:2.6.1:1.4.3	2.1.3.2:2.6.1.1:1.4.3.16	53671:53383:51905>56425>46977	3	Alanine, aspartate and glutamate metabolism	abo00250	Amino Acid Metabolism	abo
338	abo:ABO_0035>abo:ABO_0944>abo:ABO_2197>abo:ABO_1273	2.1.3:2.6.1:6.3.4:4.3.2	2.1.3.2:2.6.1.1:6.3.4.4:4.3.2.2	53671:53383:52540:48557	4	Alanine, aspartate and glutamate metabolism	abo00250	Amino Acid Metabolism	abo
339	abo:ABO_2197>abo:ABO_0944>abo:ABO_0725>abo:ABO_2325	6.3.4:2.6.1:6.3.4:4.3.2	6.3.4.4:2.6.1.1:6.3.4.5:4.3.2.1	52540:53383:52402>69864:48557	4	Alanine, aspartate and glutamate metabolism	abo00250	Amino Acid Metabolism	abo
340	abo:ABO_2197>abo:ABO_0944>abo:ABO_0035	6.3.4:2.6.1:2.1.3	6.3.4.4:2.6.1.1:2.1.3.2	52540:53383:53671	3	Alanine, aspartate and glutamate metabolism	abo00250	Amino Acid Metabolism	abo
341	abo:ABO_2197>abo:ABO_0944>abo:ABO_1641	6.3.4:2.6.1:1.4.3	6.3.4.4:2.6.1.1:1.4.3.16	52540:53383:51905>56425>46977	3	Alanine, aspartate and glutamate metabolism	abo00250	Amino Acid Metabolism	abo
342	abo:ABO_2197>abo:ABO_1273	6.3.4:4.3.2	6.3.4.4:4.3.2.2	52540:48557	2	Alanine, aspartate and glutamate metabolism	abo00250	Amino Acid Metabolism	abo
343	abo:ABO_1641>abo:ABO_0944>abo:ABO_0725>abo:ABO_2325	1.4.3:2.6.1:6.3.4:4.3.2	1.4.3.16:2.6.1.1:6.3.4.5:4.3.2.1	51905>56425>46977:53383:52402>69864:48557	4	Alanine, aspartate and glutamate metabolism	abo00250	Amino Acid Metabolism	abo
344	abo:ABO_1641>abo:ABO_0944>abo:ABO_0035	1.4.3:2.6.1:2.1.3	1.4.3.16:2.6.1.1:2.1.3.2	51905>56425>46977:53383:53671	3	Alanine, aspartate and glutamate metabolism	abo00250	Amino Acid Metabolism	abo
345	abo:ABO_1641>abo:ABO_0944>abo:ABO_2197>abo:ABO_1273	1.4.3:2.6.1:6.3.4:4.3.2	1.4.3.16:2.6.1.1:6.3.4.4:4.3.2.2	51905>56425>46977:53383:52540:48557	4	Alanine, aspartate and glutamate metabolism	abo00250	Amino Acid Metabolism	abo
346	abo:ABO_1273>abo:ABO_2197>abo:ABO_0944>abo:ABO_0725>abo:ABO_2325	4.3.2:6.3.4:2.6.1:6.3.4:4.3.2	4.3.2.2:6.3.4.4:2.6.1.1:6.3.4.5:4.3.2.1	48557:52540:53383:52402>69864:48557	5	Alanine, aspartate and glutamate metabolism	abo00250	Amino Acid Metabolism	abo
347	abo:ABO_1273>abo:ABO_2197>abo:ABO_0944>abo:ABO_0035	4.3.2:6.3.4:2.6.1:2.1.3	4.3.2.2:6.3.4.4:2.6.1.1:2.1.3.2	48557:52540:53383:53671	4	Alanine, aspartate and glutamate metabolism	abo00250	Amino Acid Metabolism	abo
348	abo:ABO_1273>abo:ABO_2197>abo:ABO_0944>abo:ABO_1641	4.3.2:6.3.4:2.6.1:1.4.3	4.3.2.2:6.3.4.4:2.6.1.1:1.4.3.16	48557:52540:53383:51905>56425>46977	4	Alanine, aspartate and glutamate metabolism	abo00250	Amino Acid Metabolism	abo
349	abo:ABO_0317 abo:ABO_0318>abo:ABO_2262>abo:ABO_1455	6.3.5:6.3.1:2.4.2	6.3.5.5:6.3.1.2:2.4.2.14	52021>52317 52440>48108>56059>56059>52440>52335:54368>55931:56235>53271	3	Alanine, aspartate and glutamate metabolism	abo00250	Amino Acid Metabolism	abo
350	abo:ABO_0317 abo:ABO_0318>abo:ABO_2262>abo:ABO_1595	6.3.5:6.3.1:1.4.1	6.3.5.5:6.3.1.2:1.4.1.2	52021>52317 52440>48108>56059>56059>52440>52335:54368>55931:53223>51735	3	Alanine, aspartate and glutamate metabolism	abo00250	Amino Acid Metabolism	abo
351	abo:ABO_0317 abo:ABO_0318>abo:ABO_2262>abo:ABO_2723	6.3.5:6.3.1:2.6.1	6.3.5.5:6.3.1.2:2.6.1.16	52021>52317 52440>48108>56059>56059>52440>52335:54368>55931:56235>53697	3	Alanine, aspartate and glutamate metabolism	abo00250	Amino Acid Metabolism	abo
352	abo:ABO_0317 abo:ABO_0318>abo:ABO_2262>abo:ABO_2228 abo:ABO_2229	6.3.5:6.3.1:1.4.1	6.3.5.5:6.3.1.2:1.4.1.14	52021>52317 52440>48108>56059>56059>52440>52335:54368>55931:46548>51971 56235>51395>69336	3	Alanine, aspartate and glutamate metabolism	abo00250	Amino Acid Metabolism	abo
353	abo:ABO_0317 abo:ABO_0318>abo:ABO_2262>abo:ABO_2099 abo:ABO_2100	6.3.5:6.3.1:1.4.1	6.3.5.5:6.3.1.2:1.4.1.4	52021>52317 52440>48108>56059>56059>52440>52335:54368>55931:53223 53223>51735	3	Alanine, aspartate and glutamate metabolism	abo00250	Amino Acid Metabolism	abo
354	abo:ABO_0042 abo:ABO_1436>abo:ABO_0807>abo:ABO_2605>abo:ABO_1460 abo:ABO_1461	2.7.1:4.2.3:4.3.1:4.2.1	2.7.1.39:4.2.3.1:4.3.1.19:4.2.1.20	56112 56784:53686:53686>55021>55021:51366 53686	4	Glycine, serine and threonine metabolism	abo00260	Amino Acid Metabolism	abo
355	abo:ABO_0042 abo:ABO_1436>abo:ABO_0806>abo:ABO_2151>abo:ABO_2150>abo:ABO_2152>abo:ABO_0023	2.7.1:1.1.1:2.6.1:2.3.1:4.2.1:1.14.11	2.7.1.39:1.1.1.3:2.6.1.76:2.3.1.178:4.2.1.108:1.14.11.-	56112 56784:51735>55347>55021:53383:55729:51182:51197	6	Glycine, serine and threonine metabolism	abo00260	Amino Acid Metabolism	abo
356	abo:ABO_0042 abo:ABO_1436>abo:ABO_0807>abo:ABO_2605>abo:ABO_0486	2.7.1:4.2.3:4.3.1:2.7.8	2.7.1.39:4.2.3.1:4.3.1.19:2.7.8.8	56112 56784:53686:53686>55021>55021:No Ass	4	Glycine, serine and threonine metabolism	abo00260	Amino Acid Metabolism	abo
357	abo:ABO_0042 abo:ABO_1436>abo:ABO_0807>abo:ABO_2605>abo:ABO_1436 abo:ABO_2442>abo:ABO_1750>abo:ABO_0068	2.7.1:4.2.3:4.3.1:3.1.3:2.6.1:1.1.1	2.7.1.39:4.2.3.1:4.3.1.19:3.1.3.3:2.6.1.52:1.1.1.95	56112 56784:53686:53686>55021>55021:56784 55021>56784:53383:52283>51735>55021	6	Glycine, serine and threonine metabolism	abo00260	Amino Acid Metabolism	abo
358	abo:ABO_0042 abo:ABO_1436>abo:ABO_0807>abo:ABO_2605>abo:ABO_2176>abo:ABO_2594>abo:ABO_1494	2.7.1:4.2.3:4.3.1:2.1.2:2.1.2:1.8.1	2.7.1.39:4.2.3.1:4.3.1.19:2.1.2.1:2.1.2.10:1.8.1.4	56112 56784:53686:53686>55021>55021:53383:103025>101790:51905>55424	6	Glycine, serine and threonine metabolism	abo00260	Amino Acid Metabolism	abo
359	abo:ABO_0042 abo:ABO_1436>abo:ABO_0806>abo:ABO_1465 abo:ABO_1466>abo:ABO_1797	2.7.1:1.1.1:1.2.1:2.7.2	2.7.1.39:1.1.1.3:1.2.1.11:2.7.2.4	56112 56784:51735>55347>55021:51735>55347 51735>55347:53633>55021>55021	4	Glycine, serine and threonine metabolism	abo00260	Amino Acid Metabolism	abo
360	abo:ABO_0042 abo:ABO_1436>abo:ABO_0807>abo:ABO_2605>abo:ABO_2176>abo:ABO_2591 abo:ABO_2592	2.7.1:4.2.3:4.3.1:2.1.2:1.4.4	2.7.1.39:4.2.3.1:4.3.1.19:2.1.2.1:1.4.4.2	56112 56784:53686:53686>55021>55021:53383:53383 53383	5	Glycine, serine and threonine metabolism	abo00260	Amino Acid Metabolism	abo
361	abo:ABO_1797>abo:ABO_1465 abo:ABO_1466>abo:ABO_0806>abo:ABO_0042 abo:ABO_1436>abo:ABO_0807>abo:ABO_2605>abo:ABO_1460 abo:ABO_1461	2.7.2:1.2.1:1.1.1:2.7.1:4.2.3:4.3.1:4.2.1	2.7.2.4:1.2.1.11:1.1.1.3:2.7.1.39:4.2.3.1:4.3.1.19:4.2.1.20	53633>55021>55021:51735>55347 51735>55347:51735>55347>55021:56112 56784:53686:53686>55021>55021:51366 53686	7	Glycine, serine and threonine metabolism	abo00260	Amino Acid Metabolism	abo
362	abo:ABO_1797>abo:ABO_1465 abo:ABO_1466>abo:ABO_0806>abo:ABO_0042 abo:ABO_1436>abo:ABO_0807>abo:ABO_2605>abo:ABO_2176>abo:ABO_2591 abo:ABO_2592	2.7.2:1.2.1:1.1.1:2.7.1:4.2.3:4.3.1:2.1.2:1.4.4	2.7.2.4:1.2.1.11:1.1.1.3:2.7.1.39:4.2.3.1:4.3.1.19:2.1.2.1:1.4.4.2	53633>55021>55021:51735>55347 51735>55347:51735>55347>55021:56112 56784:53686:53686>55021>55021:53383:53383 53383	8	Glycine, serine and threonine metabolism	abo00260	Amino Acid Metabolism	abo
363	abo:ABO_1797>abo:ABO_1465 abo:ABO_1466>abo:ABO_2151>abo:ABO_2150>abo:ABO_2152>abo:ABO_0023	2.7.2:1.2.1:2.6.1:2.3.1:4.2.1:1.14.11	2.7.2.4:1.2.1.11:2.6.1.76:2.3.1.178:4.2.1.108:1.14.11.-	53633>55021>55021:51735>55347 51735>55347:53383:55729:51182:51197	6	Glycine, serine and threonine metabolism	abo00260	Amino Acid Metabolism	abo
364	abo:ABO_1797>abo:ABO_1465 abo:ABO_1466>abo:ABO_0806>abo:ABO_0042 abo:ABO_1436>abo:ABO_0807>abo:ABO_2605>abo:ABO_0486	2.7.2:1.2.1:1.1.1:2.7.1:4.2.3:4.3.1:2.7.8	2.7.2.4:1.2.1.11:1.1.1.3:2.7.1.39:4.2.3.1:4.3.1.19:2.7.8.8	53633>55021>55021:51735>55347 51735>55347:51735>55347>55021:56112 56784:53686:53686>55021>55021:No Ass	7	Glycine, serine and threonine metabolism	abo00260	Amino Acid Metabolism	abo
365	abo:ABO_1797>abo:ABO_1465 abo:ABO_1466>abo:ABO_0806>abo:ABO_0042 abo:ABO_1436>abo:ABO_0807>abo:ABO_2605>abo:ABO_1436 abo:ABO_2442>abo:ABO_1750>abo:ABO_0068	2.7.2:1.2.1:1.1.1:2.7.1:4.2.3:4.3.1:3.1.3:2.6.1:1.1.1	2.7.2.4:1.2.1.11:1.1.1.3:2.7.1.39:4.2.3.1:4.3.1.19:3.1.3.3:2.6.1.52:1.1.1.95	53633>55021>55021:51735>55347 51735>55347:51735>55347>55021:56112 56784:53686:53686>55021>55021:56784 55021>56784:53383:52283>51735>55021	9	Glycine, serine and threonine metabolism	abo00260	Amino Acid Metabolism	abo
366	abo:ABO_1797>abo:ABO_1465 abo:ABO_1466>abo:ABO_0806>abo:ABO_0042 abo:ABO_1436>abo:ABO_0807>abo:ABO_2605>abo:ABO_2176>abo:ABO_2594>abo:ABO_1494	2.7.2:1.2.1:1.1.1:2.7.1:4.2.3:4.3.1:2.1.2:2.1.2:1.8.1	2.7.2.4:1.2.1.11:1.1.1.3:2.7.1.39:4.2.3.1:4.3.1.19:2.1.2.1:2.1.2.10:1.8.1.4	53633>55021>55021:51735>55347 51735>55347:51735>55347>55021:56112 56784:53686:53686>55021>55021:53383:103025>101790:51905>55424	9	Glycine, serine and threonine metabolism	abo00260	Amino Acid Metabolism	abo
367	abo:ABO_2594>abo:ABO_2176>abo:ABO_2605>abo:ABO_0807>abo:ABO_0042 abo:ABO_1436>abo:ABO_0806>abo:ABO_1465 abo:ABO_1466>abo:ABO_1797	2.1.2:2.1.2:4.3.1:4.2.3:2.7.1:1.1.1:1.2.1:2.7.2	2.1.2.10:2.1.2.1:4.3.1.19:4.2.3.1:2.7.1.39:1.1.1.3:1.2.1.11:2.7.2.4	103025>101790:53383:53686>55021>55021:53686:56112 56784:51735>55347>55021:51735>55347 51735>55347:53633>55021>55021	8	Glycine, serine and threonine metabolism	abo00260	Amino Acid Metabolism	abo
368	abo:ABO_2594>abo:ABO_2176>abo:ABO_2605>abo:ABO_0807>abo:ABO_0042 abo:ABO_1436>abo:ABO_0806>abo:ABO_2151>abo:ABO_2150>abo:ABO_2152>abo:ABO_0023	2.1.2:2.1.2:4.3.1:4.2.3:2.7.1:1.1.1:2.6.1:2.3.1:4.2.1:1.14.11	2.1.2.10:2.1.2.1:4.3.1.19:4.2.3.1:2.7.1.39:1.1.1.3:2.6.1.76:2.3.1.178:4.2.1.108:1.14.11.-	103025>101790:53383:53686>55021>55021:53686:56112 56784:51735>55347>55021:53383:55729:51182:51197	10	Glycine, serine and threonine metabolism	abo00260	Amino Acid Metabolism	abo
369	abo:ABO_2594>abo:ABO_2176>abo:ABO_0486	2.1.2:2.1.2:2.7.8	2.1.2.10:2.1.2.1:2.7.8.8	103025>101790:53383:No Ass	3	Glycine, serine and threonine metabolism	abo00260	Amino Acid Metabolism	abo
370	abo:ABO_2594>abo:ABO_2176>abo:ABO_1460 abo:ABO_1461	2.1.2:2.1.2:4.2.1	2.1.2.10:2.1.2.1:4.2.1.20	103025>101790:53383:51366 53686	3	Glycine, serine and threonine metabolism	abo00260	Amino Acid Metabolism	abo
371	abo:ABO_2594>abo:ABO_1494	2.1.2:1.8.1	2.1.2.10:1.8.1.4	103025>101790:51905>55424	2	Glycine, serine and threonine metabolism	abo00260	Amino Acid Metabolism	abo
372	abo:ABO_2594>abo:ABO_2591 abo:ABO_2592	2.1.2:1.4.4	2.1.2.10:1.4.4.2	103025>101790:53383 53383	2	Glycine, serine and threonine metabolism	abo00260	Amino Acid Metabolism	abo
373	abo:ABO_2594>abo:ABO_2176>abo:ABO_1436 abo:ABO_2442>abo:ABO_1750>abo:ABO_0068	2.1.2:2.1.2:3.1.3:2.6.1:1.1.1	2.1.2.10:2.1.2.1:3.1.3.3:2.6.1.52:1.1.1.95	103025>101790:53383:56784 55021>56784:53383:52283>51735>55021	5	Glycine, serine and threonine metabolism	abo00260	Amino Acid Metabolism	abo
374	abo:ABO_0068>abo:ABO_1750>abo:ABO_1436 abo:ABO_2442>abo:ABO_2605>abo:ABO_0807>abo:ABO_0042 abo:ABO_1436>abo:ABO_0806>abo:ABO_1465 abo:ABO_1466>abo:ABO_1797	1.1.1:2.6.1:3.1.3:4.3.1:4.2.3:2.7.1:1.1.1:1.2.1:2.7.2	1.1.1.95:2.6.1.52:3.1.3.3:4.3.1.19:4.2.3.1:2.7.1.39:1.1.1.3:1.2.1.11:2.7.2.4	52283>51735>55021:53383:56784 55021>56784:53686>55021>55021:53686:56112 56784:51735>55347>55021:51735>55347 51735>55347:53633>55021>55021	9	Glycine, serine and threonine metabolism	abo00260	Amino Acid Metabolism	abo
375	abo:ABO_0068>abo:ABO_1750>abo:ABO_1436 abo:ABO_2442>abo:ABO_2605>abo:ABO_0807>abo:ABO_0042 abo:ABO_1436>abo:ABO_0806>abo:ABO_2151>abo:ABO_2150>abo:ABO_2152>abo:ABO_0023	1.1.1:2.6.1:3.1.3:4.3.1:4.2.3:2.7.1:1.1.1:2.6.1:2.3.1:4.2.1:1.14.11	1.1.1.95:2.6.1.52:3.1.3.3:4.3.1.19:4.2.3.1:2.7.1.39:1.1.1.3:2.6.1.76:2.3.1.178:4.2.1.108:1.14.11.-	52283>51735>55021:53383:56784 55021>56784:53686>55021>55021:53686:56112 56784:51735>55347>55021:53383:55729:51182:51197	11	Glycine, serine and threonine metabolism	abo00260	Amino Acid Metabolism	abo
376	abo:ABO_0068>abo:ABO_1750>abo:ABO_1436 abo:ABO_2442>abo:ABO_0486	1.1.1:2.6.1:3.1.3:2.7.8	1.1.1.95:2.6.1.52:3.1.3.3:2.7.8.8	52283>51735>55021:53383:56784 55021>56784:No Ass	4	Glycine, serine and threonine metabolism	abo00260	Amino Acid Metabolism	abo
377	abo:ABO_0068>abo:ABO_1750>abo:ABO_1436 abo:ABO_2442>abo:ABO_1460 abo:ABO_1461	1.1.1:2.6.1:3.1.3:4.2.1	1.1.1.95:2.6.1.52:3.1.3.3:4.2.1.20	52283>51735>55021:53383:56784 55021>56784:51366 53686	4	Glycine, serine and threonine metabolism	abo00260	Amino Acid Metabolism	abo
378	abo:ABO_0068>abo:ABO_1750>abo:ABO_1436 abo:ABO_2442>abo:ABO_2176>abo:ABO_2594>abo:ABO_1494	1.1.1:2.6.1:3.1.3:2.1.2:2.1.2:1.8.1	1.1.1.95:2.6.1.52:3.1.3.3:2.1.2.1:2.1.2.10:1.8.1.4	52283>51735>55021:53383:56784 55021>56784:53383:103025>101790:51905>55424	6	Glycine, serine and threonine metabolism	abo00260	Amino Acid Metabolism	abo
379	abo:ABO_0068>abo:ABO_1750>abo:ABO_1436 abo:ABO_2442>abo:ABO_2176>abo:ABO_2591 abo:ABO_2592	1.1.1:2.6.1:3.1.3:2.1.2:1.4.4	1.1.1.95:2.6.1.52:3.1.3.3:2.1.2.1:1.4.4.2	52283>51735>55021:53383:56784 55021>56784:53383:53383 53383	5	Glycine, serine and threonine metabolism	abo00260	Amino Acid Metabolism	abo
380	abo:ABO_0944>abo:ABO_2555>abo:ABO_0514>abo:ABO_1626	2.6.1:2.5.1:2.3.1:2.5.1	2.6.1.1:2.5.1.49:2.3.1.30:2.5.1.47	53383:53383:51161:53686	4	Cysteine and methionine metabolism	abo00270	Amino Acid Metabolism	abo
381	abo:ABO_0944>abo:ABO_2555>abo:ABO_1324>abo:ABO_2617>abo:ABO_2021>abo:ABO_2399>abo:ABO_1021>abo:ABO_1444>abo:ABO_1445>abo:ABO_1447>abo:ABO_1446	2.6.1:2.5.1:2.1.1:2.5.1:4.1.1:2.5.1:2.4.2:5.3.1:4.2.1:3.1.3:1.13.11	2.6.1.1:2.5.1.49:2.1.1.13:2.5.1.6:4.1.1.50:2.5.1.16:2.4.2.28:5.3.1.23:4.2.1.109:3.1.3.77:1.13.11.53	53383:53383:82282>56507>51717>47644>52242:55973>55973>55973:56276:53335:53167:100950:53639:56784:51182	11	Cysteine and methionine metabolism	abo00270	Amino Acid Metabolism	abo
382	abo:ABO_0944>abo:ABO_2212	2.6.1:2.8.1	2.6.1.1:2.8.1.1	53383:52821>52821	2	Cysteine and methionine metabolism	abo00270	Amino Acid Metabolism	abo
383	abo:ABO_0944>abo:ABO_2555>abo:ABO_1324>abo:ABO_1454	2.6.1:2.5.1:2.1.1:2.5.1	2.6.1.1:2.5.1.49:2.1.1.13:2.5.1.-	53383:53383:82282>56507>51717>47644>52242:53383	4	Cysteine and methionine metabolism	abo00270	Amino Acid Metabolism	abo
384	abo:ABO_0944>abo:ABO_1023 abo:ABO_1626	2.6.1:2.5.1	2.6.1.1:2.5.1.47	53383:53686 53686	2	Cysteine and methionine metabolism	abo00270	Amino Acid Metabolism	abo
385	abo:ABO_0944>abo:ABO_2555>abo:ABO_0861	2.6.1:2.5.1:2.1.1	2.6.1.1:2.5.1.49:2.1.1.14	53383:53383:51726>51726	3	Cysteine and methionine metabolism	abo00270	Amino Acid Metabolism	abo
386	abo:ABO_0944>abo:ABO_2555>abo:ABO_2576>abo:ABO_0806>abo:ABO_1465 abo:ABO_1466>abo:ABO_1797	2.6.1:2.5.1:2.3.1:1.1.1:1.2.1:2.7.2	2.6.1.1:2.5.1.49:2.3.1.31:1.1.1.3:1.2.1.11:2.7.2.4	53383:53383:53474:51735>55347>55021:51735>55347 51735>55347:53633>55021>55021	6	Cysteine and methionine metabolism	abo00270	Amino Acid Metabolism	abo
387	abo:ABO_0944>abo:ABO_2555>abo:ABO_1324>abo:ABO_2618>abo:ABO_1659	2.6.1:2.5.1:2.1.1:3.3.1:2.1.1	2.6.1.1:2.5.1.49:2.1.1.13:3.3.1.1:2.1.1.37	53383:53383:82282>56507>51717>47644>52242:52283>51735:53335	5	Cysteine and methionine metabolism	abo00270	Amino Acid Metabolism	abo
388	abo:ABO_1797>abo:ABO_1465 abo:ABO_1466>abo:ABO_0806>abo:ABO_2576>abo:ABO_2555>abo:ABO_0514>abo:ABO_1626	2.7.2:1.2.1:1.1.1:2.3.1:2.5.1:2.3.1:2.5.1	2.7.2.4:1.2.1.11:1.1.1.3:2.3.1.31:2.5.1.49:2.3.1.30:2.5.1.47	53633>55021>55021:51735>55347 51735>55347:51735>55347>55021:53474:53383:51161:53686	7	Cysteine and methionine metabolism	abo00270	Amino Acid Metabolism	abo
389	abo:ABO_1797>abo:ABO_1465 abo:ABO_1466>abo:ABO_0806>abo:ABO_2576>abo:ABO_2555>abo:ABO_1324>abo:ABO_2617>abo:ABO_2021>abo:ABO_2399>abo:ABO_1021>abo:ABO_1444>abo:ABO_1445>abo:ABO_1447>abo:ABO_1446	2.7.2:1.2.1:1.1.1:2.3.1:2.5.1:2.1.1:2.5.1:4.1.1:2.5.1:2.4.2:5.3.1:4.2.1:3.1.3:1.13.11	2.7.2.4:1.2.1.11:1.1.1.3:2.3.1.31:2.5.1.49:2.1.1.13:2.5.1.6:4.1.1.50:2.5.1.16:2.4.2.28:5.3.1.23:4.2.1.109:3.1.3.77:1.13.11.53	53633>55021>55021:51735>55347 51735>55347:51735>55347>55021:53474:53383:82282>56507>51717>47644>52242:55973>55973>55973:56276:53335:53167:100950:53639:56784:51182	14	Cysteine and methionine metabolism	abo00270	Amino Acid Metabolism	abo
390	abo:ABO_1797>abo:ABO_1465 abo:ABO_1466>abo:ABO_0806>abo:ABO_2576>abo:ABO_2555>abo:ABO_0944>abo:ABO_2212	2.7.2:1.2.1:1.1.1:2.3.1:2.5.1:2.6.1:2.8.1	2.7.2.4:1.2.1.11:1.1.1.3:2.3.1.31:2.5.1.49:2.6.1.1:2.8.1.1	53633>55021>55021:51735>55347 51735>55347:51735>55347>55021:53474:53383:53383:52821>52821	7	Cysteine and methionine metabolism	abo00270	Amino Acid Metabolism	abo
391	abo:ABO_1797>abo:ABO_1465 abo:ABO_1466>abo:ABO_0806>abo:ABO_2576>abo:ABO_2555>abo:ABO_1324>abo:ABO_1454	2.7.2:1.2.1:1.1.1:2.3.1:2.5.1:2.1.1:2.5.1	2.7.2.4:1.2.1.11:1.1.1.3:2.3.1.31:2.5.1.49:2.1.1.13:2.5.1.-	53633>55021>55021:51735>55347 51735>55347:51735>55347>55021:53474:53383:82282>56507>51717>47644>52242:53383	7	Cysteine and methionine metabolism	abo00270	Amino Acid Metabolism	abo
392	abo:ABO_1797>abo:ABO_1465 abo:ABO_1466>abo:ABO_0806>abo:ABO_2576>abo:ABO_2555>abo:ABO_0944>abo:ABO_1023 abo:ABO_1626	2.7.2:1.2.1:1.1.1:2.3.1:2.5.1:2.6.1:2.5.1	2.7.2.4:1.2.1.11:1.1.1.3:2.3.1.31:2.5.1.49:2.6.1.1:2.5.1.47	53633>55021>55021:51735>55347 51735>55347:51735>55347>55021:53474:53383:53383:53686 53686	7	Cysteine and methionine metabolism	abo00270	Amino Acid Metabolism	abo
393	abo:ABO_1797>abo:ABO_1465 abo:ABO_1466>abo:ABO_0806>abo:ABO_2576>abo:ABO_2555>abo:ABO_0861	2.7.2:1.2.1:1.1.1:2.3.1:2.5.1:2.1.1	2.7.2.4:1.2.1.11:1.1.1.3:2.3.1.31:2.5.1.49:2.1.1.14	53633>55021>55021:51735>55347 51735>55347:51735>55347>55021:53474:53383:51726>51726	6	Cysteine and methionine metabolism	abo00270	Amino Acid Metabolism	abo
394	abo:ABO_1797>abo:ABO_1465 abo:ABO_1466>abo:ABO_0806>abo:ABO_2576>abo:ABO_2555>abo:ABO_1324>abo:ABO_2618>abo:ABO_1659	2.7.2:1.2.1:1.1.1:2.3.1:2.5.1:2.1.1:3.3.1:2.1.1	2.7.2.4:1.2.1.11:1.1.1.3:2.3.1.31:2.5.1.49:2.1.1.13:3.3.1.1:2.1.1.37	53633>55021>55021:51735>55347 51735>55347:51735>55347>55021:53474:53383:82282>56507>51717>47644>52242:52283>51735:53335	8	Cysteine and methionine metabolism	abo00270	Amino Acid Metabolism	abo
395	abo:ABO_1023 abo:ABO_1626>abo:ABO_0514>abo:ABO_1626	2.5.1:2.3.1:2.5.1	2.5.1.47:2.3.1.30:2.5.1.47	53686 53686:51161:53686	3	Cysteine and methionine metabolism	abo00270	Amino Acid Metabolism	abo
396	abo:ABO_1023 abo:ABO_1626>abo:ABO_0944>abo:ABO_2555>abo:ABO_1324>abo:ABO_2617>abo:ABO_2021>abo:ABO_2399>abo:ABO_1021>abo:ABO_1444>abo:ABO_1445>abo:ABO_1447>abo:ABO_1446	2.5.1:2.6.1:2.5.1:2.1.1:2.5.1:4.1.1:2.5.1:2.4.2:5.3.1:4.2.1:3.1.3:1.13.11	2.5.1.47:2.6.1.1:2.5.1.49:2.1.1.13:2.5.1.6:4.1.1.50:2.5.1.16:2.4.2.28:5.3.1.23:4.2.1.109:3.1.3.77:1.13.11.53	53686 53686:53383:53383:82282>56507>51717>47644>52242:55973>55973>55973:56276:53335:53167:100950:53639:56784:51182	12	Cysteine and methionine metabolism	abo00270	Amino Acid Metabolism	abo
397	abo:ABO_1023 abo:ABO_1626>abo:ABO_0944>abo:ABO_2212	2.5.1:2.6.1:2.8.1	2.5.1.47:2.6.1.1:2.8.1.1	53686 53686:53383:52821>52821	3	Cysteine and methionine metabolism	abo00270	Amino Acid Metabolism	abo
398	abo:ABO_1023 abo:ABO_1626>abo:ABO_0944>abo:ABO_2555>abo:ABO_1324>abo:ABO_1454	2.5.1:2.6.1:2.5.1:2.1.1:2.5.1	2.5.1.47:2.6.1.1:2.5.1.49:2.1.1.13:2.5.1.-	53686 53686:53383:53383:82282>56507>51717>47644>52242:53383	5	Cysteine and methionine metabolism	abo00270	Amino Acid Metabolism	abo
399	abo:ABO_1023 abo:ABO_1626>abo:ABO_0944>abo:ABO_2555>abo:ABO_0861	2.5.1:2.6.1:2.5.1:2.1.1	2.5.1.47:2.6.1.1:2.5.1.49:2.1.1.14	53686 53686:53383:53383:51726>51726	4	Cysteine and methionine metabolism	abo00270	Amino Acid Metabolism	abo
400	abo:ABO_1023 abo:ABO_1626>abo:ABO_0944>abo:ABO_2555>abo:ABO_2576>abo:ABO_0806>abo:ABO_1465 abo:ABO_1466>abo:ABO_1797	2.5.1:2.6.1:2.5.1:2.3.1:1.1.1:1.2.1:2.7.2	2.5.1.47:2.6.1.1:2.5.1.49:2.3.1.31:1.1.1.3:1.2.1.11:2.7.2.4	53686 53686:53383:53383:53474:51735>55347>55021:51735>55347 51735>55347:53633>55021>55021	7	Cysteine and methionine metabolism	abo00270	Amino Acid Metabolism	abo
401	abo:ABO_1023 abo:ABO_1626>abo:ABO_0944>abo:ABO_2555>abo:ABO_1324>abo:ABO_2618>abo:ABO_1659	2.5.1:2.6.1:2.5.1:2.1.1:3.3.1:2.1.1	2.5.1.47:2.6.1.1:2.5.1.49:2.1.1.13:3.3.1.1:2.1.1.37	53686 53686:53383:53383:82282>56507>51717>47644>52242:52283>51735:53335	6	Cysteine and methionine metabolism	abo00270	Amino Acid Metabolism	abo
402	abo:ABO_2212>abo:ABO_0944>abo:ABO_2555>abo:ABO_0514>abo:ABO_1626	2.8.1:2.6.1:2.5.1:2.3.1:2.5.1	2.8.1.1:2.6.1.1:2.5.1.49:2.3.1.30:2.5.1.47	52821>52821:53383:53383:51161:53686	5	Cysteine and methionine metabolism	abo00270	Amino Acid Metabolism	abo
403	abo:ABO_2212>abo:ABO_0944>abo:ABO_2555>abo:ABO_1324>abo:ABO_2617>abo:ABO_2021>abo:ABO_2399>abo:ABO_1021>abo:ABO_1444>abo:ABO_1445>abo:ABO_1447>abo:ABO_1446	2.8.1:2.6.1:2.5.1:2.1.1:2.5.1:4.1.1:2.5.1:2.4.2:5.3.1:4.2.1:3.1.3:1.13.11	2.8.1.1:2.6.1.1:2.5.1.49:2.1.1.13:2.5.1.6:4.1.1.50:2.5.1.16:2.4.2.28:5.3.1.23:4.2.1.109:3.1.3.77:1.13.11.53	52821>52821:53383:53383:82282>56507>51717>47644>52242:55973>55973>55973:56276:53335:53167:100950:53639:56784:51182	12	Cysteine and methionine metabolism	abo00270	Amino Acid Metabolism	abo
404	abo:ABO_2212>abo:ABO_0944>abo:ABO_2555>abo:ABO_1324>abo:ABO_1454	2.8.1:2.6.1:2.5.1:2.1.1:2.5.1	2.8.1.1:2.6.1.1:2.5.1.49:2.1.1.13:2.5.1.-	52821>52821:53383:53383:82282>56507>51717>47644>52242:53383	5	Cysteine and methionine metabolism	abo00270	Amino Acid Metabolism	abo
405	abo:ABO_2212>abo:ABO_0944>abo:ABO_1023 abo:ABO_1626	2.8.1:2.6.1:2.5.1	2.8.1.1:2.6.1.1:2.5.1.47	52821>52821:53383:53686 53686	3	Cysteine and methionine metabolism	abo00270	Amino Acid Metabolism	abo
406	abo:ABO_2212>abo:ABO_0944>abo:ABO_2555>abo:ABO_0861	2.8.1:2.6.1:2.5.1:2.1.1	2.8.1.1:2.6.1.1:2.5.1.49:2.1.1.14	52821>52821:53383:53383:51726>51726	4	Cysteine and methionine metabolism	abo00270	Amino Acid Metabolism	abo
407	abo:ABO_2212>abo:ABO_0944>abo:ABO_2555>abo:ABO_2576>abo:ABO_0806>abo:ABO_1465 abo:ABO_1466>abo:ABO_1797	2.8.1:2.6.1:2.5.1:2.3.1:1.1.1:1.2.1:2.7.2	2.8.1.1:2.6.1.1:2.5.1.49:2.3.1.31:1.1.1.3:1.2.1.11:2.7.2.4	52821>52821:53383:53383:53474:51735>55347>55021:51735>55347 51735>55347:53633>55021>55021	7	Cysteine and methionine metabolism	abo00270	Amino Acid Metabolism	abo
408	abo:ABO_2212>abo:ABO_0944>abo:ABO_2555>abo:ABO_1324>abo:ABO_2618>abo:ABO_1659	2.8.1:2.6.1:2.5.1:2.1.1:3.3.1:2.1.1	2.8.1.1:2.6.1.1:2.5.1.49:2.1.1.13:3.3.1.1:2.1.1.37	52821>52821:53383:53383:82282>56507>51717>47644>52242:52283>51735:53335	6	Cysteine and methionine metabolism	abo00270	Amino Acid Metabolism	abo
409	abo:ABO_1454>abo:ABO_1324>abo:ABO_2555>abo:ABO_0514>abo:ABO_1626	2.5.1:2.1.1:2.5.1:2.3.1:2.5.1	2.5.1.-:2.1.1.13:2.5.1.49:2.3.1.30:2.5.1.47	53383:82282>56507>51717>47644>52242:53383:51161:53686	5	Cysteine and methionine metabolism	abo00270	Amino Acid Metabolism	abo
410	abo:ABO_1454>abo:ABO_1324>abo:ABO_2617>abo:ABO_2021>abo:ABO_2399>abo:ABO_1021>abo:ABO_1444>abo:ABO_1445>abo:ABO_1447>abo:ABO_1446	2.5.1:2.1.1:2.5.1:4.1.1:2.5.1:2.4.2:5.3.1:4.2.1:3.1.3:1.13.11	2.5.1.-:2.1.1.13:2.5.1.6:4.1.1.50:2.5.1.16:2.4.2.28:5.3.1.23:4.2.1.109:3.1.3.77:1.13.11.53	53383:82282>56507>51717>47644>52242:55973>55973>55973:56276:53335:53167:100950:53639:56784:51182	10	Cysteine and methionine metabolism	abo00270	Amino Acid Metabolism	abo
411	abo:ABO_1454>abo:ABO_1324>abo:ABO_2555>abo:ABO_0944>abo:ABO_2212	2.5.1:2.1.1:2.5.1:2.6.1:2.8.1	2.5.1.-:2.1.1.13:2.5.1.49:2.6.1.1:2.8.1.1	53383:82282>56507>51717>47644>52242:53383:53383:52821>52821	5	Cysteine and methionine metabolism	abo00270	Amino Acid Metabolism	abo
412	abo:ABO_1454>abo:ABO_1324>abo:ABO_2555>abo:ABO_0944>abo:ABO_1023 abo:ABO_1626	2.5.1:2.1.1:2.5.1:2.6.1:2.5.1	2.5.1.-:2.1.1.13:2.5.1.49:2.6.1.1:2.5.1.47	53383:82282>56507>51717>47644>52242:53383:53383:53686 53686	5	Cysteine and methionine metabolism	abo00270	Amino Acid Metabolism	abo
413	abo:ABO_1454>abo:ABO_0861	2.5.1:2.1.1	2.5.1.-:2.1.1.14	53383:51726>51726	2	Cysteine and methionine metabolism	abo00270	Amino Acid Metabolism	abo
414	abo:ABO_1454>abo:ABO_1324>abo:ABO_2555>abo:ABO_2576>abo:ABO_0806>abo:ABO_1465 abo:ABO_1466>abo:ABO_1797	2.5.1:2.1.1:2.5.1:2.3.1:1.1.1:1.2.1:2.7.2	2.5.1.-:2.1.1.13:2.5.1.49:2.3.1.31:1.1.1.3:1.2.1.11:2.7.2.4	53383:82282>56507>51717>47644>52242:53383:53474:51735>55347>55021:51735>55347 51735>55347:53633>55021>55021	7	Cysteine and methionine metabolism	abo00270	Amino Acid Metabolism	abo
415	abo:ABO_1454>abo:ABO_1324>abo:ABO_2618>abo:ABO_1659	2.5.1:2.1.1:3.3.1:2.1.1	2.5.1.-:2.1.1.13:3.3.1.1:2.1.1.37	53383:82282>56507>51717>47644>52242:52283>51735:53335	4	Cysteine and methionine metabolism	abo00270	Amino Acid Metabolism	abo
416	abo:ABO_0185 abo:ABO_0186 abo:ABO_0571 abo:ABO_0957 abo:ABO_1264 abo:ABO_1701 abo:ABO_1702 abo:ABO_1772 abo:ABO_2098 abo:ABO_2533 abo:ABO_2662>abo:ABO_0148 abo:ABO_0526 abo:ABO_1566 abo:ABO_1645 abo:ABO_1652 abo:ABO_2440 abo:ABO_2556>abo:ABO_1566 abo:ABO_1652>abo:ABO_0253 abo:ABO_1653 abo:ABO_2452>abo:ABO_0648 abo:ABO_0983 abo:ABO_1567 abo:ABO_1712	1.3.99:4.2.1:5.1.2:2.3.1:2.3.1	1.3.99.3:4.2.1.17:5.1.2.3:2.3.1.16:2.3.1.9	56645>47203 56645>47203 56645>47203 56645>47203 56645>47203 56645>47203 56645>47203 56645>47203 56645>47203 56645>47203 56645>47203:52096 52096 52096>51735>48179>48179 52096 52096>51735>48179>48179 52096 52096:52096>51735>48179>48179 52096>51735>48179>48179:53901>53901 53901>53901 53901>53901:53901>53901 53901>53901 53901>53901 53901>53901	5	Valine, leucine and isoleucine degradation	abo00280	Amino Acid Metabolism	abo
417	abo:ABO_0185 abo:ABO_0186 abo:ABO_0571 abo:ABO_0957 abo:ABO_1264 abo:ABO_1701 abo:ABO_1702 abo:ABO_1772 abo:ABO_2098 abo:ABO_2533 abo:ABO_2662>abo:ABO_0148 abo:ABO_0526 abo:ABO_1566 abo:ABO_1645 abo:ABO_1652 abo:ABO_2440 abo:ABO_2556>abo:ABO_0833 abo:ABO_1918	1.3.99:4.2.1:1.3.99	1.3.99.3:4.2.1.17:1.3.99.2	56645>47203 56645>47203 56645>47203 56645>47203 56645>47203 56645>47203 56645>47203 56645>47203 56645>47203 56645>47203 56645>47203:52096 52096 52096>51735>48179>48179 52096 52096>51735>48179>48179 52096 52096:56645>47203 51735	3	Valine, leucine and isoleucine degradation	abo00280	Amino Acid Metabolism	abo
418	abo:ABO_0185 abo:ABO_0186 abo:ABO_0571 abo:ABO_0957 abo:ABO_1264 abo:ABO_1701 abo:ABO_1702 abo:ABO_1772 abo:ABO_2098 abo:ABO_2533 abo:ABO_2662>abo:ABO_1237 abo:ABO_1239>abo:ABO_1238>abo:ABO_2665	1.3.99:6.4.1:4.2.1:4.1.3	1.3.99.3:6.4.1.4:4.2.1.18:4.1.3.4	56645>47203 56645>47203 56645>47203 56645>47203 56645>47203 56645>47203 56645>47203 56645>47203 56645>47203 56645>47203 56645>47203:52440>56059>51246>51230 52096>52096:52096:51569	4	Valine, leucine and isoleucine degradation	abo00280	Amino Acid Metabolism	abo
419	abo:ABO_0253 abo:ABO_1653 abo:ABO_2452>abo:ABO_1566 abo:ABO_1652>abo:ABO_0148 abo:ABO_0526 abo:ABO_1566 abo:ABO_1645 abo:ABO_1652 abo:ABO_2440 abo:ABO_2556>abo:ABO_0185 abo:ABO_0186 abo:ABO_0571 abo:ABO_0957 abo:ABO_1264 abo:ABO_1701 abo:ABO_1702 abo:ABO_1772 abo:ABO_2098 abo:ABO_2533 abo:ABO_2662	2.3.1:5.1.2:4.2.1:1.3.99	2.3.1.16:5.1.2.3:4.2.1.17:1.3.99.3	53901>53901 53901>53901 53901>53901:52096>51735>48179>48179 52096>51735>48179>48179:52096 52096 52096>51735>48179>48179 52096 52096>51735>48179>48179 52096 52096:56645>47203 56645>47203 56645>47203 56645>47203 56645>47203 56645>47203 56645>47203 56645>47203 56645>47203 56645>47203 56645>47203	4	Valine, leucine and isoleucine degradation	abo00280	Amino Acid Metabolism	abo
420	abo:ABO_0253 abo:ABO_1653 abo:ABO_2452>abo:ABO_1566 abo:ABO_1652>abo:ABO_0148 abo:ABO_0526 abo:ABO_1566 abo:ABO_1645 abo:ABO_1652 abo:ABO_2440 abo:ABO_2556>abo:ABO_0833 abo:ABO_1918	2.3.1:5.1.2:4.2.1:1.3.99	2.3.1.16:5.1.2.3:4.2.1.17:1.3.99.2	53901>53901 53901>53901 53901>53901:52096>51735>48179>48179 52096>51735>48179>48179:52096 52096 52096>51735>48179>48179 52096 52096>51735>48179>48179 52096 52096:56645>47203 51735	4	Valine, leucine and isoleucine degradation	abo00280	Amino Acid Metabolism	abo
421	abo:ABO_0253 abo:ABO_1653 abo:ABO_2452>abo:ABO_0648 abo:ABO_0983 abo:ABO_1567 abo:ABO_1712>abo:ABO_2665>abo:ABO_1238	2.3.1:2.3.1:4.1.3:4.2.1	2.3.1.16:2.3.1.9:4.1.3.4:4.2.1.18	53901>53901 53901>53901 53901>53901:53901>53901 53901>53901 53901>53901 53901>53901:51569:52096	4	Valine, leucine and isoleucine degradation	abo00280	Amino Acid Metabolism	abo
422	abo:ABO_0253 abo:ABO_1653 abo:ABO_2452>abo:ABO_1566 abo:ABO_1652>abo:ABO_0148 abo:ABO_0526 abo:ABO_1566 abo:ABO_1645 abo:ABO_1652 abo:ABO_2440 abo:ABO_2556>abo:ABO_1237 abo:ABO_1239	2.3.1:5.1.2:4.2.1:6.4.1	2.3.1.16:5.1.2.3:4.2.1.17:6.4.1.4	53901>53901 53901>53901 53901>53901:52096>51735>48179>48179 52096>51735>48179>48179:52096 52096 52096>51735>48179>48179 52096 52096>51735>48179>48179 52096 52096:52440>56059>51246>51230 52096>52096	4	Valine, leucine and isoleucine degradation	abo00280	Amino Acid Metabolism	abo
423	abo:ABO_0020>abo:ABO_0022 abo:ABO_1503>abo:ABO_0087 abo:ABO_0962 abo:ABO_2709	1.2.1:1.1.1:1.2.1	1.2.1.27:1.1.1.31:1.2.1.3	53720:51735>48179 51735>48179:53720 53720 53720	3	Valine, leucine and isoleucine degradation	abo00280	Amino Acid Metabolism	abo
424	abo:ABO_2665>abo:ABO_1238>abo:ABO_1237 abo:ABO_1239>abo:ABO_0185 abo:ABO_0186 abo:ABO_0571 abo:ABO_0957 abo:ABO_1264 abo:ABO_1701 abo:ABO_1702 abo:ABO_1772 abo:ABO_2098 abo:ABO_2533 abo:ABO_2662	4.1.3:4.2.1:6.4.1:1.3.99	4.1.3.4:4.2.1.18:6.4.1.4:1.3.99.3	51569:52096:52440>56059>51246>51230 52096>52096:56645>47203 56645>47203 56645>47203 56645>47203 56645>47203 56645>47203 56645>47203 56645>47203 56645>47203 56645>47203 56645>47203	4	Valine, leucine and isoleucine degradation	abo00280	Amino Acid Metabolism	abo
425	abo:ABO_2665>abo:ABO_1238>abo:ABO_1237 abo:ABO_1239>abo:ABO_0148 abo:ABO_0526 abo:ABO_1566 abo:ABO_1645 abo:ABO_1652 abo:ABO_2440 abo:ABO_2556>abo:ABO_0833 abo:ABO_1918	4.1.3:4.2.1:6.4.1:4.2.1:1.3.99	4.1.3.4:4.2.1.18:6.4.1.4:4.2.1.17:1.3.99.2	51569:52096:52440>56059>51246>51230 52096>52096:52096 52096 52096>51735>48179>48179 52096 52096>51735>48179>48179 52096 52096:56645>47203 51735	5	Valine, leucine and isoleucine degradation	abo00280	Amino Acid Metabolism	abo
426	abo:ABO_2665>abo:ABO_0648 abo:ABO_0983 abo:ABO_1567 abo:ABO_1712>abo:ABO_0253 abo:ABO_1653 abo:ABO_2452>abo:ABO_1566 abo:ABO_1652	4.1.3:2.3.1:2.3.1:5.1.2	4.1.3.4:2.3.1.9:2.3.1.16:5.1.2.3	51569:53901>53901 53901>53901 53901>53901 53901>53901:53901>53901 53901>53901 53901>53901:52096>51735>48179>48179 52096>51735>48179>48179	4	Valine, leucine and isoleucine degradation	abo00280	Amino Acid Metabolism	abo
427	abo:ABO_0648 abo:ABO_0983 abo:ABO_1567 abo:ABO_1712>abo:ABO_0253 abo:ABO_1653 abo:ABO_2452>abo:ABO_1566 abo:ABO_1652>abo:ABO_0148 abo:ABO_0526 abo:ABO_1566 abo:ABO_1645 abo:ABO_1652 abo:ABO_2440 abo:ABO_2556>abo:ABO_0185 abo:ABO_0186 abo:ABO_0571 abo:ABO_0957 abo:ABO_1264 abo:ABO_1701 abo:ABO_1702 abo:ABO_1772 abo:ABO_2098 abo:ABO_2533 abo:ABO_2662	2.3.1:2.3.1:5.1.2:4.2.1:1.3.99	2.3.1.9:2.3.1.16:5.1.2.3:4.2.1.17:1.3.99.3	53901>53901 53901>53901 53901>53901 53901>53901:53901>53901 53901>53901 53901>53901:52096>51735>48179>48179 52096>51735>48179>48179:52096 52096 52096>51735>48179>48179 52096 52096>51735>48179>48179 52096 52096:56645>47203 56645>47203 56645>47203 56645>47203 56645>47203 56645>47203 56645>47203 56645>47203 56645>47203 56645>47203 56645>47203	5	Valine, leucine and isoleucine degradation	abo00280	Amino Acid Metabolism	abo
428	abo:ABO_0648 abo:ABO_0983 abo:ABO_1567 abo:ABO_1712>abo:ABO_0253 abo:ABO_1653 abo:ABO_2452>abo:ABO_1566 abo:ABO_1652>abo:ABO_0148 abo:ABO_0526 abo:ABO_1566 abo:ABO_1645 abo:ABO_1652 abo:ABO_2440 abo:ABO_2556>abo:ABO_0833 abo:ABO_1918	2.3.1:2.3.1:5.1.2:4.2.1:1.3.99	2.3.1.9:2.3.1.16:5.1.2.3:4.2.1.17:1.3.99.2	53901>53901 53901>53901 53901>53901 53901>53901:53901>53901 53901>53901 53901>53901:52096>51735>48179>48179 52096>51735>48179>48179:52096 52096 52096>51735>48179>48179 52096 52096>51735>48179>48179 52096 52096:56645>47203 51735	5	Valine, leucine and isoleucine degradation	abo00280	Amino Acid Metabolism	abo
429	abo:ABO_0648 abo:ABO_0983 abo:ABO_1567 abo:ABO_1712>abo:ABO_2665>abo:ABO_1238>abo:ABO_1237 abo:ABO_1239	2.3.1:4.1.3:4.2.1:6.4.1	2.3.1.9:4.1.3.4:4.2.1.18:6.4.1.4	53901>53901 53901>53901 53901>53901 53901>53901:51569:52096:52440>56059>51246>51230 52096>52096	4	Valine, leucine and isoleucine degradation	abo00280	Amino Acid Metabolism	abo
430	abo:ABO_0985>abo:ABO_0988>abo:ABO_0986 abo:ABO_0989>abo:ABO_0987>abo:ABO_2665>abo:ABO_0253 abo:ABO_1653 abo:ABO_2452>abo:ABO_1566 abo:ABO_1652>abo:ABO_0148 abo:ABO_0526 abo:ABO_1566 abo:ABO_1645 abo:ABO_1652 abo:ABO_2440 abo:ABO_2556	6.2.1:1.3.99:6.4.1:4.2.1:4.1.3:2.3.1:5.1.2:4.2.1	6.2.1.-:1.3.99.-:6.4.1.5:4.2.1.57:4.1.3.4:2.3.1.16:5.1.2.3:4.2.1.17	56801:56645>47203:52440>56059>51246>51230 52096>52096:52096:51569:53901>53901 53901>53901 53901>53901:52096>51735>48179>48179 52096>51735>48179>48179:52096 52096 52096>51735>48179>48179 52096 52096>51735>48179>48179 52096 52096	8	Geraniol degradation	abo00281	Metabolism of Terpenoids and Polyketides	abo
431	abo:ABO_0985>abo:ABO_0988>abo:ABO_0986 abo:ABO_0989>abo:ABO_0987>abo:ABO_2665>abo:ABO_0253 abo:ABO_1653 abo:ABO_2452>abo:ABO_0021 abo:ABO_1263 abo:ABO_2102 abo:ABO_2223 abo:ABO_2739	6.2.1:1.3.99:6.4.1:4.2.1:4.1.3:2.3.1:1.3.99	6.2.1.-:1.3.99.-:6.4.1.5:4.2.1.57:4.1.3.4:2.3.1.16:1.3.99.-	56801:56645>47203:52440>56059>51246>51230 52096>52096:52096:51569:53901>53901 53901>53901 53901>53901:56645>47203 56645>47203 56645>47203 56645>47203 56645>47203	7	Geraniol degradation	abo00281	Metabolism of Terpenoids and Polyketides	abo
432	abo:ABO_1947>abo:ABO_2301>abo:ABO_0180 abo:ABO_2312>abo:ABO_0485>abo:ABO_0481 abo:ABO_0482 abo:ABO_0704>abo:ABO_1467	6.1.1:2.6.1:4.2.1:1.1.1:2.2.1:1.1.1	6.1.1.4:2.6.1.42:4.2.1.9:1.1.1.86:2.2.1.6:1.1.1.85	52374>50677>47323:56752:143975>52016 143975>52016:51735>48179:52518>52518>52467 55021>55021 52518>52518>52467:53659	6	Valine, leucine and isoleucine biosynthesis	abo00290	Amino Acid Metabolism	abo
433	abo:ABO_1947>abo:ABO_2301>abo:ABO_1183	6.1.1:2.6.1:2.6.1	6.1.1.4:2.6.1.42:2.6.1.2	52374>50677>47323:56752:53383	3	Valine, leucine and isoleucine biosynthesis	abo00290	Amino Acid Metabolism	abo
434	abo:ABO_1947>abo:ABO_2301>abo:ABO_0492	6.1.1:2.6.1:6.1.1	6.1.1.4:2.6.1.42:6.1.1.9	52374>50677>47323:56752:52374>50677>47323>46589	3	Valine, leucine and isoleucine biosynthesis	abo00290	Amino Acid Metabolism	abo
435	abo:ABO_1947>abo:ABO_2301>abo:ABO_0180 abo:ABO_2312>abo:ABO_0638 abo:ABO_2437>abo:ABO_1469 abo:ABO_1470	6.1.1:2.6.1:4.2.1:2.3.3:4.2.1	6.1.1.4:2.6.1.42:4.2.1.9:2.3.3.13:4.2.1.35	52374>50677>47323:56752:143975>52016 143975>52016:51569>110921 51569>89000>110921:52016 53732	5	Valine, leucine and isoleucine biosynthesis	abo00290	Amino Acid Metabolism	abo
436	abo:ABO_1947>abo:ABO_2301>abo:ABO_0459	6.1.1:2.6.1:6.1.1	6.1.1.4:2.6.1.42:6.1.1.5	52374>50677>47323:56752:52374>50677>47323	3	Valine, leucine and isoleucine biosynthesis	abo00290	Amino Acid Metabolism	abo
437	abo:ABO_1947>abo:ABO_2301>abo:ABO_0180 abo:ABO_2312>abo:ABO_0485>abo:ABO_0481 abo:ABO_0482 abo:ABO_0704>abo:ABO_2605	6.1.1:2.6.1:4.2.1:1.1.1:2.2.1:4.3.1	6.1.1.4:2.6.1.42:4.2.1.9:1.1.1.86:2.2.1.6:4.3.1.19	52374>50677>47323:56752:143975>52016 143975>52016:51735>48179:52518>52518>52467 55021>55021 52518>52518>52467:53686>55021>55021	6	Valine, leucine and isoleucine biosynthesis	abo00290	Amino Acid Metabolism	abo
438	abo:ABO_2605>abo:ABO_0481 abo:ABO_0482 abo:ABO_0704>abo:ABO_0485>abo:ABO_0180 abo:ABO_2312>abo:ABO_2301>abo:ABO_1947	4.3.1:2.2.1:1.1.1:4.2.1:2.6.1:6.1.1	4.3.1.19:2.2.1.6:1.1.1.86:4.2.1.9:2.6.1.42:6.1.1.4	53686>55021>55021:52518>52518>52467 55021>55021 52518>52518>52467:51735>48179:143975>52016 143975>52016:56752:52374>50677>47323	6	Valine, leucine and isoleucine biosynthesis	abo00290	Amino Acid Metabolism	abo
439	abo:ABO_2605>abo:ABO_0481 abo:ABO_0482 abo:ABO_0704>abo:ABO_0485>abo:ABO_0180 abo:ABO_2312>abo:ABO_0638 abo:ABO_2437	4.3.1:2.2.1:1.1.1:4.2.1:2.3.3	4.3.1.19:2.2.1.6:1.1.1.86:4.2.1.9:2.3.3.13	53686>55021>55021:52518>52518>52467 55021>55021 52518>52518>52467:51735>48179:143975>52016 143975>52016:51569>110921 51569>89000>110921	5	Valine, leucine and isoleucine biosynthesis	abo00290	Amino Acid Metabolism	abo
440	abo:ABO_2605>abo:ABO_0481 abo:ABO_0482 abo:ABO_0704>abo:ABO_0485>abo:ABO_0180 abo:ABO_2312>abo:ABO_2301>abo:ABO_0459	4.3.1:2.2.1:1.1.1:4.2.1:2.6.1:6.1.1	4.3.1.19:2.2.1.6:1.1.1.86:4.2.1.9:2.6.1.42:6.1.1.5	53686>55021>55021:52518>52518>52467 55021>55021 52518>52518>52467:51735>48179:143975>52016 143975>52016:56752:52374>50677>47323	6	Valine, leucine and isoleucine biosynthesis	abo00290	Amino Acid Metabolism	abo
441	abo:ABO_2605>abo:ABO_0481 abo:ABO_0482 abo:ABO_0704>abo:ABO_0485>abo:ABO_0180 abo:ABO_2312>abo:ABO_1183	4.3.1:2.2.1:1.1.1:4.2.1:2.6.1	4.3.1.19:2.2.1.6:1.1.1.86:4.2.1.9:2.6.1.2	53686>55021>55021:52518>52518>52467 55021>55021 52518>52518>52467:51735>48179:143975>52016 143975>52016:53383	5	Valine, leucine and isoleucine biosynthesis	abo00290	Amino Acid Metabolism	abo
442	abo:ABO_2605>abo:ABO_0481 abo:ABO_0482 abo:ABO_0704>abo:ABO_0485>abo:ABO_0180 abo:ABO_2312>abo:ABO_2301>abo:ABO_0492	4.3.1:2.2.1:1.1.1:4.2.1:2.6.1:6.1.1	4.3.1.19:2.2.1.6:1.1.1.86:4.2.1.9:2.6.1.42:6.1.1.9	53686>55021>55021:52518>52518>52467 55021>55021 52518>52518>52467:51735>48179:143975>52016 143975>52016:56752:52374>50677>47323>46589	6	Valine, leucine and isoleucine biosynthesis	abo00290	Amino Acid Metabolism	abo
443	abo:ABO_2605>abo:ABO_0481 abo:ABO_0482 abo:ABO_0704>abo:ABO_1467>abo:ABO_1469 abo:ABO_1470	4.3.1:2.2.1:1.1.1:4.2.1	4.3.1.19:2.2.1.6:1.1.1.85:4.2.1.35	53686>55021>55021:52518>52518>52467 55021>55021 52518>52518>52467:53659:52016 53732	4	Valine, leucine and isoleucine biosynthesis	abo00290	Amino Acid Metabolism	abo
444	abo:ABO_0481 abo:ABO_0482 abo:ABO_0704>abo:ABO_0485>abo:ABO_0180 abo:ABO_2312>abo:ABO_2301>abo:ABO_1947	2.2.1:1.1.1:4.2.1:2.6.1:6.1.1	2.2.1.6:1.1.1.86:4.2.1.9:2.6.1.42:6.1.1.4	52518>52518>52467 55021>55021 52518>52518>52467:51735>48179:143975>52016 143975>52016:56752:52374>50677>47323	5	Valine, leucine and isoleucine biosynthesis	abo00290	Amino Acid Metabolism	abo
445	abo:ABO_0481 abo:ABO_0482 abo:ABO_0704>abo:ABO_0485>abo:ABO_0180 abo:ABO_2312>abo:ABO_0638 abo:ABO_2437	2.2.1:1.1.1:4.2.1:2.3.3	2.2.1.6:1.1.1.86:4.2.1.9:2.3.3.13	52518>52518>52467 55021>55021 52518>52518>52467:51735>48179:143975>52016 143975>52016:51569>110921 51569>89000>110921	4	Valine, leucine and isoleucine biosynthesis	abo00290	Amino Acid Metabolism	abo
446	abo:ABO_0481 abo:ABO_0482 abo:ABO_0704>abo:ABO_0485>abo:ABO_0180 abo:ABO_2312>abo:ABO_2301>abo:ABO_0459	2.2.1:1.1.1:4.2.1:2.6.1:6.1.1	2.2.1.6:1.1.1.86:4.2.1.9:2.6.1.42:6.1.1.5	52518>52518>52467 55021>55021 52518>52518>52467:51735>48179:143975>52016 143975>52016:56752:52374>50677>47323	5	Valine, leucine and isoleucine biosynthesis	abo00290	Amino Acid Metabolism	abo
447	abo:ABO_0481 abo:ABO_0482 abo:ABO_0704>abo:ABO_0485>abo:ABO_0180 abo:ABO_2312>abo:ABO_1183	2.2.1:1.1.1:4.2.1:2.6.1	2.2.1.6:1.1.1.86:4.2.1.9:2.6.1.2	52518>52518>52467 55021>55021 52518>52518>52467:51735>48179:143975>52016 143975>52016:53383	4	Valine, leucine and isoleucine biosynthesis	abo00290	Amino Acid Metabolism	abo
448	abo:ABO_0481 abo:ABO_0482 abo:ABO_0704>abo:ABO_0485>abo:ABO_0180 abo:ABO_2312>abo:ABO_2301>abo:ABO_0492	2.2.1:1.1.1:4.2.1:2.6.1:6.1.1	2.2.1.6:1.1.1.86:4.2.1.9:2.6.1.42:6.1.1.9	52518>52518>52467 55021>55021 52518>52518>52467:51735>48179:143975>52016 143975>52016:56752:52374>50677>47323>46589	5	Valine, leucine and isoleucine biosynthesis	abo00290	Amino Acid Metabolism	abo
449	abo:ABO_0481 abo:ABO_0482 abo:ABO_0704>abo:ABO_2605	2.2.1:4.3.1	2.2.1.6:4.3.1.19	52518>52518>52467 55021>55021 52518>52518>52467:53686>55021>55021	2	Valine, leucine and isoleucine biosynthesis	abo00290	Amino Acid Metabolism	abo
450	abo:ABO_0481 abo:ABO_0482 abo:ABO_0704>abo:ABO_1467>abo:ABO_1469 abo:ABO_1470	2.2.1:1.1.1:4.2.1	2.2.1.6:1.1.1.85:4.2.1.35	52518>52518>52467 55021>55021 52518>52518>52467:53659:52016 53732	3	Valine, leucine and isoleucine biosynthesis	abo00290	Amino Acid Metabolism	abo
451	abo:ABO_0492>abo:ABO_2301>abo:ABO_1947	6.1.1:2.6.1:6.1.1	6.1.1.9:2.6.1.42:6.1.1.4	52374>50677>47323>46589:56752:52374>50677>47323	3	Valine, leucine and isoleucine biosynthesis	abo00290	Amino Acid Metabolism	abo
452	abo:ABO_0492>abo:ABO_1183>abo:ABO_0638 abo:ABO_2437>abo:ABO_1469 abo:ABO_1470>abo:ABO_1467	6.1.1:2.6.1:2.3.3:4.2.1:1.1.1	6.1.1.9:2.6.1.2:2.3.3.13:4.2.1.35:1.1.1.85	52374>50677>47323>46589:53383:51569>110921 51569>89000>110921:52016 53732:53659	5	Valine, leucine and isoleucine biosynthesis	abo00290	Amino Acid Metabolism	abo
453	abo:ABO_0492>abo:ABO_2301>abo:ABO_0459	6.1.1:2.6.1:6.1.1	6.1.1.9:2.6.1.42:6.1.1.5	52374>50677>47323>46589:56752:52374>50677>47323	3	Valine, leucine and isoleucine biosynthesis	abo00290	Amino Acid Metabolism	abo
454	abo:ABO_0492>abo:ABO_2301>abo:ABO_0180 abo:ABO_2312>abo:ABO_0485>abo:ABO_0481 abo:ABO_0482 abo:ABO_0704>abo:ABO_2605	6.1.1:2.6.1:4.2.1:1.1.1:2.2.1:4.3.1	6.1.1.9:2.6.1.42:4.2.1.9:1.1.1.86:2.2.1.6:4.3.1.19	52374>50677>47323>46589:56752:143975>52016 143975>52016:51735>48179:52518>52518>52467 55021>55021 52518>52518>52467:53686>55021>55021	6	Valine, leucine and isoleucine biosynthesis	abo00290	Amino Acid Metabolism	abo
455	abo:ABO_1469 abo:ABO_1470>abo:ABO_0638 abo:ABO_2437>abo:ABO_0180 abo:ABO_2312>abo:ABO_2301>abo:ABO_1947	4.2.1:2.3.3:4.2.1:2.6.1:6.1.1	4.2.1.35:2.3.3.13:4.2.1.9:2.6.1.42:6.1.1.4	52016 53732:51569>110921 51569>89000>110921:143975>52016 143975>52016:56752:52374>50677>47323	5	Valine, leucine and isoleucine biosynthesis	abo00290	Amino Acid Metabolism	abo
456	abo:ABO_1469 abo:ABO_1470>abo:ABO_0638 abo:ABO_2437>abo:ABO_0180 abo:ABO_2312>abo:ABO_0485	4.2.1:2.3.3:4.2.1:1.1.1	4.2.1.35:2.3.3.13:4.2.1.9:1.1.1.86	52016 53732:51569>110921 51569>89000>110921:143975>52016 143975>52016:51735>48179	4	Valine, leucine and isoleucine biosynthesis	abo00290	Amino Acid Metabolism	abo
457	abo:ABO_1469 abo:ABO_1470>abo:ABO_0638 abo:ABO_2437>abo:ABO_0180 abo:ABO_2312>abo:ABO_2301>abo:ABO_0459	4.2.1:2.3.3:4.2.1:2.6.1:6.1.1	4.2.1.35:2.3.3.13:4.2.1.9:2.6.1.42:6.1.1.5	52016 53732:51569>110921 51569>89000>110921:143975>52016 143975>52016:56752:52374>50677>47323	5	Valine, leucine and isoleucine biosynthesis	abo00290	Amino Acid Metabolism	abo
458	abo:ABO_1469 abo:ABO_1470>abo:ABO_0638 abo:ABO_2437>abo:ABO_1183>abo:ABO_0492	4.2.1:2.3.3:2.6.1:6.1.1	4.2.1.35:2.3.3.13:2.6.1.2:6.1.1.9	52016 53732:51569>110921 51569>89000>110921:53383:52374>50677>47323>46589	4	Valine, leucine and isoleucine biosynthesis	abo00290	Amino Acid Metabolism	abo
459	abo:ABO_1469 abo:ABO_1470>abo:ABO_1467>abo:ABO_0481 abo:ABO_0482 abo:ABO_0704>abo:ABO_2605	4.2.1:1.1.1:2.2.1:4.3.1	4.2.1.35:1.1.1.85:2.2.1.6:4.3.1.19	52016 53732:53659:52518>52518>52467 55021>55021 52518>52518>52467:53686>55021>55021	4	Valine, leucine and isoleucine biosynthesis	abo00290	Amino Acid Metabolism	abo
460	abo:ABO_0459>abo:ABO_2301>abo:ABO_1947	6.1.1:2.6.1:6.1.1	6.1.1.5:2.6.1.42:6.1.1.4	52374>50677>47323:56752:52374>50677>47323	3	Valine, leucine and isoleucine biosynthesis	abo00290	Amino Acid Metabolism	abo
461	abo:ABO_0459>abo:ABO_2301>abo:ABO_0180 abo:ABO_2312>abo:ABO_0485>abo:ABO_0481 abo:ABO_0482 abo:ABO_0704>abo:ABO_1467	6.1.1:2.6.1:4.2.1:1.1.1:2.2.1:1.1.1	6.1.1.5:2.6.1.42:4.2.1.9:1.1.1.86:2.2.1.6:1.1.1.85	52374>50677>47323:56752:143975>52016 143975>52016:51735>48179:52518>52518>52467 55021>55021 52518>52518>52467:53659	6	Valine, leucine and isoleucine biosynthesis	abo00290	Amino Acid Metabolism	abo
462	abo:ABO_0459>abo:ABO_2301>abo:ABO_1183	6.1.1:2.6.1:2.6.1	6.1.1.5:2.6.1.42:2.6.1.2	52374>50677>47323:56752:53383	3	Valine, leucine and isoleucine biosynthesis	abo00290	Amino Acid Metabolism	abo
463	abo:ABO_0459>abo:ABO_2301>abo:ABO_0492	6.1.1:2.6.1:6.1.1	6.1.1.5:2.6.1.42:6.1.1.9	52374>50677>47323:56752:52374>50677>47323>46589	3	Valine, leucine and isoleucine biosynthesis	abo00290	Amino Acid Metabolism	abo
464	abo:ABO_0459>abo:ABO_2301>abo:ABO_0180 abo:ABO_2312>abo:ABO_0638 abo:ABO_2437>abo:ABO_1469 abo:ABO_1470	6.1.1:2.6.1:4.2.1:2.3.3:4.2.1	6.1.1.5:2.6.1.42:4.2.1.9:2.3.3.13:4.2.1.35	52374>50677>47323:56752:143975>52016 143975>52016:51569>110921 51569>89000>110921:52016 53732	5	Valine, leucine and isoleucine biosynthesis	abo00290	Amino Acid Metabolism	abo
465	abo:ABO_0459>abo:ABO_2301>abo:ABO_0180 abo:ABO_2312>abo:ABO_0485>abo:ABO_0481 abo:ABO_0482 abo:ABO_0704>abo:ABO_2605	6.1.1:2.6.1:4.2.1:1.1.1:2.2.1:4.3.1	6.1.1.5:2.6.1.42:4.2.1.9:1.1.1.86:2.2.1.6:4.3.1.19	52374>50677>47323:56752:143975>52016 143975>52016:51735>48179:52518>52518>52467 55021>55021 52518>52518>52467:53686>55021>55021	6	Valine, leucine and isoleucine biosynthesis	abo00290	Amino Acid Metabolism	abo
466	abo:ABO_0210>abo:ABO_0359	2.7.2:1.2.1	2.7.2.-:1.2.1.-	53633:51735>55347	2	Lysine biosynthesis	abo00300	Amino Acid Metabolism	abo
467	abo:ABO_1797>abo:ABO_1465 abo:ABO_1466>abo:ABO_0776>abo:ABO_0316>abo:ABO_1138>abo:ABO_1140>abo:ABO_1137>abo:ABO_2332>abo:ABO_2328	2.7.2:1.2.1:4.2.1:1.3.1:2.3.1:2.6.1:3.5.1:5.1.1:4.1.1	2.7.2.4:1.2.1.11:4.2.1.52:1.3.1.26:2.3.1.117:2.6.1.17:3.5.1.18:5.1.1.7:4.1.1.20	53633>55021>55021:51735>55347 51735>55347:51569:51735>55347:51161:53383:53187>55031:54506:51419>50621	9	Lysine biosynthesis	abo00300	Amino Acid Metabolism	abo
468	abo:ABO_1797>abo:ABO_1465 abo:ABO_1466>abo:ABO_0776>abo:ABO_0316>abo:ABO_1138>abo:ABO_1140>abo:ABO_1137>abo:ABO_2332>abo:ABO_0593>abo:ABO_0594	2.7.2:1.2.1:4.2.1:1.3.1:2.3.1:2.6.1:3.5.1:5.1.1:6.3.2:6.3.2	2.7.2.4:1.2.1.11:4.2.1.52:1.3.1.26:2.3.1.117:2.6.1.17:3.5.1.18:5.1.1.7:6.3.2.13:6.3.2.10	53633>55021>55021:51735>55347 51735>55347:51569:51735>55347:51161:53383:53187>55031:54506:53623>63418>53244:53623>63418>53244	10	Lysine biosynthesis	abo00300	Amino Acid Metabolism	abo
469	abo:ABO_1797>abo:ABO_1465 abo:ABO_1466>abo:ABO_0806	2.7.2:1.2.1:1.1.1	2.7.2.4:1.2.1.11:1.1.1.3	53633>55021>55021:51735>55347 51735>55347:51735>55347>55021	3	Lysine biosynthesis	abo00300	Amino Acid Metabolism	abo
470	abo:ABO_0594>abo:ABO_0593>abo:ABO_2332>abo:ABO_2328	6.3.2:6.3.2:5.1.1:4.1.1	6.3.2.10:6.3.2.13:5.1.1.7:4.1.1.20	53623>63418>53244:53623>63418>53244:54506:51419>50621	4	Lysine biosynthesis	abo00300	Amino Acid Metabolism	abo
471	abo:ABO_0594>abo:ABO_0593>abo:ABO_2332>abo:ABO_1137>abo:ABO_1140>abo:ABO_1138>abo:ABO_0316>abo:ABO_0776>abo:ABO_1465 abo:ABO_1466>abo:ABO_1797	6.3.2:6.3.2:5.1.1:3.5.1:2.6.1:2.3.1:1.3.1:4.2.1:1.2.1:2.7.2	6.3.2.10:6.3.2.13:5.1.1.7:3.5.1.18:2.6.1.17:2.3.1.117:1.3.1.26:4.2.1.52:1.2.1.11:2.7.2.4	53623>63418>53244:53623>63418>53244:54506:53187>55031:53383:51161:51735>55347:51569:51735>55347 51735>55347:53633>55021>55021	10	Lysine biosynthesis	abo00300	Amino Acid Metabolism	abo
472	abo:ABO_0594>abo:ABO_0593>abo:ABO_2332>abo:ABO_1137>abo:ABO_1140>abo:ABO_1138>abo:ABO_0316>abo:ABO_0776>abo:ABO_0806	6.3.2:6.3.2:5.1.1:3.5.1:2.6.1:2.3.1:1.3.1:4.2.1:1.1.1	6.3.2.10:6.3.2.13:5.1.1.7:3.5.1.18:2.6.1.17:2.3.1.117:1.3.1.26:4.2.1.52:1.1.1.3	53623>63418>53244:53623>63418>53244:54506:53187>55031:53383:51161:51735>55347:51569:51735>55347>55021	9	Lysine biosynthesis	abo00300	Amino Acid Metabolism	abo
473	abo:ABO_2328>abo:ABO_2332>abo:ABO_0593>abo:ABO_0594	4.1.1:5.1.1:6.3.2:6.3.2	4.1.1.20:5.1.1.7:6.3.2.13:6.3.2.10	51419>50621:54506:53623>63418>53244:53623>63418>53244	4	Lysine biosynthesis	abo00300	Amino Acid Metabolism	abo
474	abo:ABO_2328>abo:ABO_2332>abo:ABO_1137>abo:ABO_1140>abo:ABO_1138>abo:ABO_0316>abo:ABO_0776>abo:ABO_1465 abo:ABO_1466>abo:ABO_1797	4.1.1:5.1.1:3.5.1:2.6.1:2.3.1:1.3.1:4.2.1:1.2.1:2.7.2	4.1.1.20:5.1.1.7:3.5.1.18:2.6.1.17:2.3.1.117:1.3.1.26:4.2.1.52:1.2.1.11:2.7.2.4	51419>50621:54506:53187>55031:53383:51161:51735>55347:51569:51735>55347 51735>55347:53633>55021>55021	9	Lysine biosynthesis	abo00300	Amino Acid Metabolism	abo
475	abo:ABO_2328>abo:ABO_2332>abo:ABO_1137>abo:ABO_1140>abo:ABO_1138>abo:ABO_0316>abo:ABO_0776>abo:ABO_0806	4.1.1:5.1.1:3.5.1:2.6.1:2.3.1:1.3.1:4.2.1:1.1.1	4.1.1.20:5.1.1.7:3.5.1.18:2.6.1.17:2.3.1.117:1.3.1.26:4.2.1.52:1.1.1.3	51419>50621:54506:53187>55031:53383:51161:51735>55347:51569:51735>55347>55021	8	Lysine biosynthesis	abo00300	Amino Acid Metabolism	abo
476	abo:ABO_0806>abo:ABO_0776>abo:ABO_0316>abo:ABO_1138>abo:ABO_1140>abo:ABO_1137>abo:ABO_2332>abo:ABO_2328	1.1.1:4.2.1:1.3.1:2.3.1:2.6.1:3.5.1:5.1.1:4.1.1	1.1.1.3:4.2.1.52:1.3.1.26:2.3.1.117:2.6.1.17:3.5.1.18:5.1.1.7:4.1.1.20	51735>55347>55021:51569:51735>55347:51161:53383:53187>55031:54506:51419>50621	8	Lysine biosynthesis	abo00300	Amino Acid Metabolism	abo
477	abo:ABO_0806>abo:ABO_0776>abo:ABO_0316>abo:ABO_1138>abo:ABO_1140>abo:ABO_1137>abo:ABO_2332>abo:ABO_0593>abo:ABO_0594	1.1.1:4.2.1:1.3.1:2.3.1:2.6.1:3.5.1:5.1.1:6.3.2:6.3.2	1.1.1.3:4.2.1.52:1.3.1.26:2.3.1.117:2.6.1.17:3.5.1.18:5.1.1.7:6.3.2.13:6.3.2.10	51735>55347>55021:51569:51735>55347:51161:53383:53187>55031:54506:53623>63418>53244:53623>63418>53244	9	Lysine biosynthesis	abo00300	Amino Acid Metabolism	abo
478	abo:ABO_0806>abo:ABO_1465 abo:ABO_1466>abo:ABO_1797	1.1.1:1.2.1:2.7.2	1.1.1.3:1.2.1.11:2.7.2.4	51735>55347>55021:51735>55347 51735>55347:53633>55021>55021	3	Lysine biosynthesis	abo00300	Amino Acid Metabolism	abo
479	abo:ABO_1496>abo:ABO_1495>abo:ABO_0984>abo:ABO_0148 abo:ABO_0526 abo:ABO_1566 abo:ABO_1645 abo:ABO_1652 abo:ABO_2440 abo:ABO_2556>abo:ABO_1566 abo:ABO_1652>abo:ABO_0648 abo:ABO_0983 abo:ABO_1567 abo:ABO_1712	1.2.4:2.3.1:1.3.99:4.2.1:5.1.2:2.3.1	1.2.4.2:2.3.1.61:1.3.99.7:4.2.1.17:5.1.2.3:2.3.1.9	52518>52518:51230>52777>47005:56645>47203:52096 52096 52096>51735>48179>48179 52096 52096>51735>48179>48179 52096 52096:52096>51735>48179>48179 52096>51735>48179>48179:53901>53901 53901>53901 53901>53901 53901>53901	6	Lysine degradation	abo00310	Amino Acid Metabolism	abo
480	abo:ABO_0648 abo:ABO_0983 abo:ABO_1567 abo:ABO_1712>abo:ABO_1566 abo:ABO_1652>abo:ABO_0148 abo:ABO_0526 abo:ABO_1566 abo:ABO_1645 abo:ABO_1652 abo:ABO_2440 abo:ABO_2556>abo:ABO_0984>abo:ABO_1495>abo:ABO_1496	2.3.1:5.1.2:4.2.1:1.3.99:2.3.1:1.2.4	2.3.1.9:5.1.2.3:4.2.1.17:1.3.99.7:2.3.1.61:1.2.4.2	53901>53901 53901>53901 53901>53901 53901>53901:52096>51735>48179>48179 52096>51735>48179>48179:52096 52096 52096>51735>48179>48179 52096 52096>51735>48179>48179 52096 52096:56645>47203:51230>52777>47005:52518>52518	6	Lysine degradation	abo00310	Amino Acid Metabolism	abo
481	abo:ABO_2325>abo:ABO_2398	4.3.2:4.1.1	4.3.2.1:4.1.1.19	48557:51419>50621	2	Arginine and proline metabolism	abo00330	Amino Acid Metabolism	abo
482	abo:ABO_2325>abo:ABO_0725	4.3.2:6.3.4	4.3.2.1:6.3.4.5	48557:52402>69864	2	Arginine and proline metabolism	abo00330	Amino Acid Metabolism	abo
483	abo:ABO_0725>abo:ABO_2325>abo:ABO_2398	6.3.4:4.3.2:4.1.1	6.3.4.5:4.3.2.1:4.1.1.19	52402>69864:48557:51419>50621	3	Arginine and proline metabolism	abo00330	Amino Acid Metabolism	abo
484	abo:ABO_2668>abo:ABO_2257	1.5.1:3.4.11	1.5.1.2:3.4.11.5	51735>48179:53474	2	Arginine and proline metabolism	abo00330	Amino Acid Metabolism	abo
485	abo:ABO_0944>abo:ABO_0843 abo:ABO_0844 abo:ABO_0845>abo:ABO_1960	2.6.1:4.1.1:2.6.1	2.6.1.1:4.1.1.3:2.6.1.21	53383:No Ass 51569>89000>51230 No Ass:56752	3	Arginine and proline metabolism	abo00330	Amino Acid Metabolism	abo
486	abo:ABO_2398>abo:ABO_2325>abo:ABO_0725	4.1.1:4.3.2:6.3.4	4.1.1.19:4.3.2.1:6.3.4.5	51419>50621:48557:52402>69864	3	Arginine and proline metabolism	abo00330	Amino Acid Metabolism	abo
487	abo:ABO_1046>abo:ABO_2399>abo:ABO_2021	3.5.1:2.5.1:4.1.1	3.5.1.53:2.5.1.16:4.1.1.50	56317:53335:56276	3	Arginine and proline metabolism	abo00330	Amino Acid Metabolism	abo
488	abo:ABO_1046>abo:ABO_2330	3.5.1:2.3.1	3.5.1.53:2.3.1.57	56317:55729	2	Arginine and proline metabolism	abo00330	Amino Acid Metabolism	abo
489	abo:ABO_2021>abo:ABO_2399>abo:ABO_1046>abo:ABO_2330	4.1.1:2.5.1:3.5.1:2.3.1	4.1.1.50:2.5.1.16:3.5.1.53:2.3.1.57	56276:53335:56317:55729	4	Arginine and proline metabolism	abo00330	Amino Acid Metabolism	abo
490	abo:ABO_0843 abo:ABO_0844 abo:ABO_0845>abo:ABO_0944	4.1.1:2.6.1	4.1.1.3:2.6.1.1	No Ass 51569>89000>51230 No Ass:53383	2	Arginine and proline metabolism	abo00330	Amino Acid Metabolism	abo
491	abo:ABO_0843 abo:ABO_0844 abo:ABO_0845>abo:ABO_1960	4.1.1:2.6.1	4.1.1.3:2.6.1.21	No Ass 51569>89000>51230 No Ass:56752	2	Arginine and proline metabolism	abo00330	Amino Acid Metabolism	abo
492	abo:ABO_1960>abo:ABO_0843 abo:ABO_0844 abo:ABO_0845>abo:ABO_0944	2.6.1:4.1.1:2.6.1	2.6.1.21:4.1.1.3:2.6.1.1	56752:No Ass 51569>89000>51230 No Ass:53383	3	Arginine and proline metabolism	abo00330	Amino Acid Metabolism	abo
493	abo:ABO_2257>abo:ABO_2668	3.4.11:1.5.1	3.4.11.5:1.5.1.2	53474:51735>48179	2	Arginine and proline metabolism	abo00330	Amino Acid Metabolism	abo
494	abo:ABO_0608>abo:ABO_0719>abo:ABO_0359>abo:ABO_0210>abo:ABO_0608 abo:ABO_2306>abo:ABO_2099 abo:ABO_2100>abo:ABO_0455>abo:ABO_1951	2.3.1:2.6.1:1.2.1:2.7.2:2.3.1:1.4.1:2.7.2:1.2.1	2.3.1.1:2.6.1.11:1.2.1.-:2.7.2.-:2.3.1.1:1.4.1.4:2.7.2.11:1.2.1.41	56266:53383:51735>55347:53633:56266 53633>55729:53223 53223>51735:53633>88697:53720	8	Arginine and proline metabolism	abo00330	Amino Acid Metabolism	abo
495	abo:ABO_0608>abo:ABO_0719>abo:ABO_0359>abo:ABO_0210>abo:ABO_0608 abo:ABO_2306>abo:ABO_2099 abo:ABO_2100>abo:ABO_2262	2.3.1:2.6.1:1.2.1:2.7.2:2.3.1:1.4.1:6.3.1	2.3.1.1:2.6.1.11:1.2.1.-:2.7.2.-:2.3.1.1:1.4.1.4:6.3.1.2	56266:53383:51735>55347:53633:56266 53633>55729:53223 53223>51735:54368>55931	7	Arginine and proline metabolism	abo00330	Amino Acid Metabolism	abo
496	abo:ABO_0608>abo:ABO_0719>abo:ABO_0359>abo:ABO_0210>abo:ABO_0608 abo:ABO_2306>abo:ABO_1595	2.3.1:2.6.1:1.2.1:2.7.2:2.3.1:1.4.1	2.3.1.1:2.6.1.11:1.2.1.-:2.7.2.-:2.3.1.1:1.4.1.2	56266:53383:51735>55347:53633:56266 53633>55729:53223>51735	6	Arginine and proline metabolism	abo00330	Amino Acid Metabolism	abo
497	abo:ABO_0561 abo:ABO_2198>abo:ABO_2249>abo:ABO_2134>abo:ABO_2279>abo:ABO_2280>abo:ABO_2281>abo:ABO_0563 abo:ABO_1748	2.4.2:3.6.1:3.5.4:5.3.1:2.4.2:4.2.1:2.6.1	2.4.2.17:3.6.1.31:3.5.4.19:5.3.1.16:2.4.2.-:4.2.1.19:2.6.1.9	53850 55681:101386:141734:51366:52317:54211>54211:53383 53383	7	Histidine metabolism	abo00340	Amino Acid Metabolism	abo
498	abo:ABO_0562>abo:ABO_1269	1.1.1:2.1.1	1.1.1.23:2.1.1.-	53720:53335	2	Histidine metabolism	abo00340	Amino Acid Metabolism	abo
499	abo:ABO_0944>abo:ABO_1960	2.6.1:2.6.1	2.6.1.1:2.6.1.21	53383:56752	2	Phenylalanine metabolism	abo00360	Amino Acid Metabolism	abo
500	abo:ABO_0055 abo:ABO_0100 abo:ABO_0912 abo:ABO_1271 abo:ABO_2214>abo:ABO_0984	2.3.1:1.3.99	2.3.1.-:1.3.99.7	103473>69593 No Ass No Ass 55729 53474:56645>47203	2	Benzoate degradation	abo00362	Biodegradation and Metabolism	abo
501	abo:ABO_0190 abo:ABO_0288 abo:ABO_0671 abo:ABO_0672 abo:ABO_2393>abo:ABO_0201 abo:ABO_2288 abo:ABO_2384>abo:ABO_0043 abo:ABO_0195 abo:ABO_1523 abo:ABO_1895 abo:ABO_2108 abo:ABO_2111 abo:ABO_2454	1.14.13:1.14.-:3.1.1	1.14.13.-:1.14.-.-:3.1.1.-	51905>51905 51905 50022>55961 50022>55961 51905>51905:48264 48264 48264:53474 53474 53474 53474 53474 53474 53474	3	Bisphenol degradation	abo00363	Biodegradation and Metabolism	abo
502	abo:ABO_0190 abo:ABO_0288 abo:ABO_0671 abo:ABO_0672 abo:ABO_2393>abo:ABO_0067 abo:ABO_0189 abo:ABO_0196 abo:ABO_0663 abo:ABO_0954 abo:ABO_1585	1.14.13:1.1.1	1.14.13.-:1.1.1.-	51905>51905 51905 50022>55961 50022>55961 51905>51905:56176>55103 51735 51735 51735 51735 51735	2	Bisphenol degradation	abo00363	Biodegradation and Metabolism	abo
503	abo:ABO_0043 abo:ABO_0195 abo:ABO_1523 abo:ABO_1895 abo:ABO_2108 abo:ABO_2111 abo:ABO_2454>abo:ABO_0201 abo:ABO_2288 abo:ABO_2384>abo:ABO_0190 abo:ABO_0288 abo:ABO_0671 abo:ABO_0672 abo:ABO_2393>abo:ABO_0067 abo:ABO_0189 abo:ABO_0196 abo:ABO_0663 abo:ABO_0954 abo:ABO_1585	3.1.1:1.14.-:1.14.13:1.1.1	3.1.1.-:1.14.-.-:1.14.13.-:1.1.1.-	53474 53474 53474 53474 53474 53474 53474:48264 48264 48264:51905>51905 51905 50022>55961 50022>55961 51905>51905:56176>55103 51735 51735 51735 51735 51735	4	Bisphenol degradation	abo00363	Biodegradation and Metabolism	abo
504	abo:ABO_0201 abo:ABO_2288 abo:ABO_2384>abo:ABO_0043 abo:ABO_0195 abo:ABO_1523 abo:ABO_1895 abo:ABO_2108 abo:ABO_2111 abo:ABO_2454	1.14.-:3.1.1	1.14.-.-:3.1.1.-	48264 48264 48264:53474 53474 53474 53474 53474 53474 53474	2	Bisphenol degradation	abo00363	Biodegradation and Metabolism	abo
505	abo:ABO_0201 abo:ABO_2288 abo:ABO_2384>abo:ABO_0190 abo:ABO_0288 abo:ABO_0671 abo:ABO_0672 abo:ABO_2393>abo:ABO_0067 abo:ABO_0189 abo:ABO_0196 abo:ABO_0663 abo:ABO_0954 abo:ABO_1585	1.14.-:1.14.13:1.1.1	1.14.-.-:1.14.13.-:1.1.1.-	48264 48264 48264:51905>51905 51905 50022>55961 50022>55961 51905>51905:56176>55103 51735 51735 51735 51735 51735	3	Bisphenol degradation	abo00363	Biodegradation and Metabolism	abo
506	abo:ABO_0648 abo:ABO_0983 abo:ABO_1567 abo:ABO_1712>abo:ABO_1566 abo:ABO_1652>abo:ABO_0148 abo:ABO_0526 abo:ABO_1566 abo:ABO_1645 abo:ABO_1652 abo:ABO_2440 abo:ABO_2556>abo:ABO_0984>abo:ABO_1496	2.3.1:5.1.2:4.2.1:1.3.99:1.2.4	2.3.1.9:5.1.2.3:4.2.1.17:1.3.99.7:1.2.4.2	53901>53901 53901>53901 53901>53901 53901>53901:52096>51735>48179>48179 52096>51735>48179>48179:52096 52096 52096>51735>48179>48179 52096 52096>51735>48179>48179 52096 52096:56645>47203:52518>52518	5	Tryptophan metabolism	abo00380	Amino Acid Metabolism	abo
507	abo:ABO_1496>abo:ABO_0984>abo:ABO_0148 abo:ABO_0526 abo:ABO_1566 abo:ABO_1645 abo:ABO_1652 abo:ABO_2440 abo:ABO_2556>abo:ABO_1566 abo:ABO_1652>abo:ABO_0648 abo:ABO_0983 abo:ABO_1567 abo:ABO_1712	1.2.4:1.3.99:4.2.1:5.1.2:2.3.1	1.2.4.2:1.3.99.7:4.2.1.17:5.1.2.3:2.3.1.9	52518>52518:56645>47203:52096 52096 52096>51735>48179>48179 52096 52096>51735>48179>48179 52096 52096:52096>51735>48179>48179 52096>51735>48179>48179:53901>53901 53901>53901 53901>53901 53901>53901	5	Tryptophan metabolism	abo00380	Amino Acid Metabolism	abo
508	abo:ABO_1473>abo:ABO_2026 abo:ABO_2027>abo:ABO_2025>abo:ABO_1462>abo:ABO_2024>abo:ABO_1460	4.2.3:4.1.3:2.4.2:5.3.1:4.1.1:4.2.1	4.2.3.5:4.1.3.27:2.4.2.18:5.3.1.24:4.1.1.48:4.2.1.20	103263:52317 56322:47648>52418:51366:51366:51366	6	Phenylalanine, tyrosine and tryptophan biosynthesis	abo00400	Amino Acid Metabolism	abo
509	abo:ABO_1473>abo:ABO_1749>abo:ABO_0563 abo:ABO_1748	4.2.3:4.2.1:2.6.1	4.2.3.5:4.2.1.51:2.6.1.9	103263:53850>48600>55021:53383 53383	3	Phenylalanine, tyrosine and tryptophan biosynthesis	abo00400	Amino Acid Metabolism	abo
510	abo:ABO_1473>abo:ABO_1749>abo:ABO_1747	4.2.3:4.2.1:1.3.1	4.2.3.5:4.2.1.51:1.3.1.12	103263:53850>48600>55021:51735>55205>48179	3	Phenylalanine, tyrosine and tryptophan biosynthesis	abo00400	Amino Acid Metabolism	abo
511	abo:ABO_1473>abo:ABO_2026 abo:ABO_2027>abo:ABO_2025>abo:ABO_1462>abo:ABO_2024>abo:ABO_1460 abo:ABO_1461>abo:ABO_1461	4.2.3:4.1.3:2.4.2:5.3.1:4.1.1:4.2.1:4.2.1	4.2.3.5:4.1.3.27:2.4.2.18:5.3.1.24:4.1.1.48:4.2.1.20:4.2.1.20	103263:52317 56322:47648>52418:51366:51366:51366 53686:53686	7	Phenylalanine, tyrosine and tryptophan biosynthesis	abo00400	Amino Acid Metabolism	abo
512	abo:ABO_1461>abo:ABO_1460	4.2.1:4.2.1	4.2.1.20:4.2.1.20	53686:51366	2	Phenylalanine, tyrosine and tryptophan biosynthesis	abo00400	Amino Acid Metabolism	abo
513	abo:ABO_1461>abo:ABO_1460 abo:ABO_1461>abo:ABO_2024>abo:ABO_1462>abo:ABO_2025>abo:ABO_2026 abo:ABO_2027>abo:ABO_1749>abo:ABO_0563 abo:ABO_1748	4.2.1:4.2.1:4.1.1:5.3.1:2.4.2:4.1.3:4.2.1:2.6.1	4.2.1.20:4.2.1.20:4.1.1.48:5.3.1.24:2.4.2.18:4.1.3.27:4.2.1.51:2.6.1.9	53686:51366 53686:51366:51366:47648>52418:52317 56322:53850>48600>55021:53383 53383	8	Phenylalanine, tyrosine and tryptophan biosynthesis	abo00400	Amino Acid Metabolism	abo
514	abo:ABO_1461>abo:ABO_1460 abo:ABO_1461>abo:ABO_2024>abo:ABO_1462>abo:ABO_2025>abo:ABO_2026 abo:ABO_2027>abo:ABO_1749>abo:ABO_1747	4.2.1:4.2.1:4.1.1:5.3.1:2.4.2:4.1.3:4.2.1:1.3.1	4.2.1.20:4.2.1.20:4.1.1.48:5.3.1.24:2.4.2.18:4.1.3.27:4.2.1.51:1.3.1.12	53686:51366 53686:51366:51366:47648>52418:52317 56322:53850>48600>55021:51735>55205>48179	8	Phenylalanine, tyrosine and tryptophan biosynthesis	abo00400	Amino Acid Metabolism	abo
515	abo:ABO_1461>abo:ABO_1460 abo:ABO_1461>abo:ABO_2024>abo:ABO_1462>abo:ABO_2025>abo:ABO_2026 abo:ABO_2027>abo:ABO_1473	4.2.1:4.2.1:4.1.1:5.3.1:2.4.2:4.1.3:4.2.3	4.2.1.20:4.2.1.20:4.1.1.48:5.3.1.24:2.4.2.18:4.1.3.27:4.2.3.5	53686:51366 53686:51366:51366:47648>52418:52317 56322:103263	7	Phenylalanine, tyrosine and tryptophan biosynthesis	abo00400	Amino Acid Metabolism	abo
516	abo:ABO_0563 abo:ABO_1748>abo:ABO_1749>abo:ABO_2026 abo:ABO_2027>abo:ABO_2025>abo:ABO_1462>abo:ABO_2024>abo:ABO_1460	2.6.1:4.2.1:4.1.3:2.4.2:5.3.1:4.1.1:4.2.1	2.6.1.9:4.2.1.51:4.1.3.27:2.4.2.18:5.3.1.24:4.1.1.48:4.2.1.20	53383 53383:53850>48600>55021:52317 56322:47648>52418:51366:51366:51366	7	Phenylalanine, tyrosine and tryptophan biosynthesis	abo00400	Amino Acid Metabolism	abo
517	abo:ABO_0563 abo:ABO_1748>abo:ABO_1747	2.6.1:1.3.1	2.6.1.9:1.3.1.12	53383 53383:51735>55205>48179	2	Phenylalanine, tyrosine and tryptophan biosynthesis	abo00400	Amino Acid Metabolism	abo
518	abo:ABO_0563 abo:ABO_1748>abo:ABO_1749>abo:ABO_1473	2.6.1:4.2.1:4.2.3	2.6.1.9:4.2.1.51:4.2.3.5	53383 53383:53850>48600>55021:103263	3	Phenylalanine, tyrosine and tryptophan biosynthesis	abo00400	Amino Acid Metabolism	abo
519	abo:ABO_0563 abo:ABO_1748>abo:ABO_1749>abo:ABO_2026 abo:ABO_2027>abo:ABO_2025>abo:ABO_1462>abo:ABO_2024>abo:ABO_1460 abo:ABO_1461>abo:ABO_1461	2.6.1:4.2.1:4.1.3:2.4.2:5.3.1:4.1.1:4.2.1:4.2.1	2.6.1.9:4.2.1.51:4.1.3.27:2.4.2.18:5.3.1.24:4.1.1.48:4.2.1.20:4.2.1.20	53383 53383:53850>48600>55021:52317 56322:47648>52418:51366:51366:51366 53686:53686	8	Phenylalanine, tyrosine and tryptophan biosynthesis	abo00400	Amino Acid Metabolism	abo
520	abo:ABO_1749>abo:ABO_2026 abo:ABO_2027>abo:ABO_2025>abo:ABO_1462>abo:ABO_2024>abo:ABO_1460	4.2.1:4.1.3:2.4.2:5.3.1:4.1.1:4.2.1	4.2.1.51:4.1.3.27:2.4.2.18:5.3.1.24:4.1.1.48:4.2.1.20	53850>48600>55021:52317 56322:47648>52418:51366:51366:51366	6	Phenylalanine, tyrosine and tryptophan biosynthesis	abo00400	Amino Acid Metabolism	abo
521	abo:ABO_1749>abo:ABO_0563 abo:ABO_1748	4.2.1:2.6.1	4.2.1.51:2.6.1.9	53850>48600>55021:53383 53383	2	Phenylalanine, tyrosine and tryptophan biosynthesis	abo00400	Amino Acid Metabolism	abo
522	abo:ABO_1749>abo:ABO_1747	4.2.1:1.3.1	4.2.1.51:1.3.1.12	53850>48600>55021:51735>55205>48179	2	Phenylalanine, tyrosine and tryptophan biosynthesis	abo00400	Amino Acid Metabolism	abo
523	abo:ABO_1749>abo:ABO_1473	4.2.1:4.2.3	4.2.1.51:4.2.3.5	53850>48600>55021:103263	2	Phenylalanine, tyrosine and tryptophan biosynthesis	abo00400	Amino Acid Metabolism	abo
524	abo:ABO_1749>abo:ABO_2026 abo:ABO_2027>abo:ABO_2025>abo:ABO_1462>abo:ABO_2024>abo:ABO_1460 abo:ABO_1461>abo:ABO_1461	4.2.1:4.1.3:2.4.2:5.3.1:4.1.1:4.2.1:4.2.1	4.2.1.51:4.1.3.27:2.4.2.18:5.3.1.24:4.1.1.48:4.2.1.20:4.2.1.20	53850>48600>55021:52317 56322:47648>52418:51366:51366:51366 53686:53686	7	Phenylalanine, tyrosine and tryptophan biosynthesis	abo00400	Amino Acid Metabolism	abo
525	abo:ABO_0953 abo:ABO_1092>abo:ABO_2231>abo:ABO_2008>abo:ABO_0136>abo:ABO_2232	2.5.1:4.2.3:4.2.1:1.1.1:2.7.1	2.5.1.54:4.2.3.4:4.2.1.10:1.1.1.25:2.7.1.71	51569 51569:56796:52304:53223>51735:52540	5	Phenylalanine, tyrosine and tryptophan biosynthesis	abo00400	Amino Acid Metabolism	abo
526	abo:ABO_0944>abo:ABO_1747	2.6.1:1.3.1	2.6.1.1:1.3.1.12	53383:51735>55205>48179	2	Novobiocin biosynthesis	abo00401	Biosynthesis of Other Secondary Metabolites	abo
527	abo:ABO_1747>abo:ABO_0944	1.3.1:2.6.1	1.3.1.12:2.6.1.1	51735>55205>48179:53383	2	Novobiocin biosynthesis	abo00401	Biosynthesis of Other Secondary Metabolites	abo
528	abo:ABO_0087 abo:ABO_0962 abo:ABO_2709>abo:ABO_0336>abo:ABO_0335	1.2.1:6.3.2:4.1.1	1.2.1.3:6.3.2.1:4.1.1.11	53720 53720 53720:52374:50692	3	beta-Alanine metabolism	abo00410	Metabolism of Other Amino Acids	abo
529	abo:ABO_0335>abo:ABO_0336>abo:ABO_0087 abo:ABO_0962 abo:ABO_2709	4.1.1:6.3.2:1.2.1	4.1.1.11:6.3.2.1:1.2.1.3	50692:52374:53720 53720 53720	3	beta-Alanine metabolism	abo00410	Metabolism of Other Amino Acids	abo
530	abo:ABO_0185 abo:ABO_0186 abo:ABO_0571 abo:ABO_0957 abo:ABO_1264 abo:ABO_1701 abo:ABO_1702 abo:ABO_1772 abo:ABO_2098 abo:ABO_2533 abo:ABO_2662>abo:ABO_0148 abo:ABO_0526 abo:ABO_1566 abo:ABO_1645 abo:ABO_1652 abo:ABO_2440 abo:ABO_2556	1.3.99:4.2.1	1.3.99.3:4.2.1.17	56645>47203 56645>47203 56645>47203 56645>47203 56645>47203 56645>47203 56645>47203 56645>47203 56645>47203 56645>47203 56645>47203:52096 52096 52096>51735>48179>48179 52096 52096>51735>48179>48179 52096 52096	2	beta-Alanine metabolism	abo00410	Metabolism of Other Amino Acids	abo
531	abo:ABO_0336>abo:ABO_0335	6.3.2:4.1.1	6.3.2.1:4.1.1.11	52374:50692	2	beta-Alanine metabolism	abo00410	Metabolism of Other Amino Acids	abo
532	abo:ABO_0336>abo:ABO_0087 abo:ABO_0962 abo:ABO_2709	6.3.2:1.2.1	6.3.2.1:1.2.1.3	52374:53720 53720 53720	2	beta-Alanine metabolism	abo00410	Metabolism of Other Amino Acids	abo
533	abo:ABO_0861 abo:ABO_1324>abo:ABO_1599	2.1.1:6.1.1	2.1.1.14:6.1.1.10	51726>51726 82282>56507>51717>47644>52242:52374>47323>57770>50249	2	Selenocompound metabolism	abo00450	Metabolism of Other Amino Acids	abo
534	abo:ABO_1868>abo:ABO_1289	2.8.1:1.8.1	2.8.1.7:1.8.1.9	53383:51905	2	Selenocompound metabolism	abo00450	Metabolism of Other Amino Acids	abo
535	abo:ABO_1289>abo:ABO_1868	1.8.1:2.8.1	1.8.1.9:2.8.1.7	51905:53383	2	Selenocompound metabolism	abo00450	Metabolism of Other Amino Acids	abo
536	abo:ABO_0596>abo:ABO_2364	6.3.2:5.1.1	6.3.2.9:5.1.1.3	53623>51984>53244:53681>53681	2	D-Glutamine and D-glutamate metabolism	abo00471	Metabolism of Other Amino Acids	abo
537	abo:ABO_0596>abo:ABO_0599	6.3.2:6.3.2	6.3.2.9:6.3.2.8	53623>51984>53244:53623>51984>53244	2	D-Glutamine and D-glutamate metabolism	abo00471	Metabolism of Other Amino Acids	abo
538	abo:ABO_0599>abo:ABO_0596>abo:ABO_2364	6.3.2:6.3.2:5.1.1	6.3.2.8:6.3.2.9:5.1.1.3	53623>51984>53244:53623>51984>53244:53681>53681	3	D-Glutamine and D-glutamate metabolism	abo00471	Metabolism of Other Amino Acids	abo
539	abo:ABO_2364>abo:ABO_0596>abo:ABO_0599	5.1.1:6.3.2:6.3.2	5.1.1.3:6.3.2.9:6.3.2.8	53681>53681:53623>51984>53244:53623>51984>53244	3	D-Glutamine and D-glutamate metabolism	abo00471	Metabolism of Other Amino Acids	abo
540	abo:ABO_1960>abo:ABO_2186	2.6.1:5.1.1	2.6.1.21:5.1.1.1	56752:51419>50621	2	D-Alanine metabolism	abo00473	Metabolism of Other Amino Acids	abo
541	abo:ABO_1960>abo:ABO_0600	2.6.1:6.3.2	2.6.1.21:6.3.2.4	56752:52440>56059	2	D-Alanine metabolism	abo00473	Metabolism of Other Amino Acids	abo
542	abo:ABO_2186>abo:ABO_1960	5.1.1:2.6.1	5.1.1.1:2.6.1.21	51419>50621:56752	2	D-Alanine metabolism	abo00473	Metabolism of Other Amino Acids	abo
543	abo:ABO_2186>abo:ABO_0600	5.1.1:6.3.2	5.1.1.1:6.3.2.4	51419>50621:52440>56059	2	D-Alanine metabolism	abo00473	Metabolism of Other Amino Acids	abo
544	abo:ABO_0600>abo:ABO_1960	6.3.2:2.6.1	6.3.2.4:2.6.1.21	52440>56059:56752	2	D-Alanine metabolism	abo00473	Metabolism of Other Amino Acids	abo
545	abo:ABO_0600>abo:ABO_2186	6.3.2:5.1.1	6.3.2.4:5.1.1.1	52440>56059:51419>50621	2	D-Alanine metabolism	abo00473	Metabolism of Other Amino Acids	abo
546	abo:ABO_0080>abo:ABO_1423>abo:ABO_1281 abo:ABO_1282	2.3.2:1.8.1:1.1.1	2.3.2.2:1.8.1.7:1.1.1.42	56235:51905>55424:53659 53659	3	Glutathione metabolism	abo00480	Metabolism of Other Amino Acids	abo
547	abo:ABO_0080>abo:ABO_0110	2.3.2:6.3.2	2.3.2.2:6.3.2.3	56235:52440>56059	2	Glutathione metabolism	abo00480	Metabolism of Other Amino Acids	abo
548	abo:ABO_0080>abo:ABO_0230	2.3.2:2.5.1	2.3.2.2:2.5.1.18	56235:52833>47616	2	Glutathione metabolism	abo00480	Metabolism of Other Amino Acids	abo
549	abo:ABO_0080>abo:ABO_0263	2.3.2:6.3.2	2.3.2.2:6.3.2.2	56235:55931	2	Glutathione metabolism	abo00480	Metabolism of Other Amino Acids	abo
550	abo:ABO_0080>abo:ABO_0495	2.3.2:3.4.11	2.3.2.2:3.4.11.1	56235:52949>53187	2	Glutathione metabolism	abo00480	Metabolism of Other Amino Acids	abo
551	abo:ABO_0080>abo:ABO_1423>abo:ABO_2638	2.3.2:1.8.1:1.11.1	2.3.2.2:1.8.1.7:1.11.1.9	56235:51905>55424:52833	3	Glutathione metabolism	abo00480	Metabolism of Other Amino Acids	abo
552	abo:ABO_0230>abo:ABO_1423>abo:ABO_1281 abo:ABO_1282	2.5.1:1.8.1:1.1.1	2.5.1.18:1.8.1.7:1.1.1.42	52833>47616:51905>55424:53659 53659	3	Glutathione metabolism	abo00480	Metabolism of Other Amino Acids	abo
553	abo:ABO_0230>abo:ABO_0080>abo:ABO_0263	2.5.1:2.3.2:6.3.2	2.5.1.18:2.3.2.2:6.3.2.2	52833>47616:56235:55931	3	Glutathione metabolism	abo00480	Metabolism of Other Amino Acids	abo
554	abo:ABO_0230>abo:ABO_0080>abo:ABO_0495	2.5.1:2.3.2:3.4.11	2.5.1.18:2.3.2.2:3.4.11.1	52833>47616:56235:52949>53187	3	Glutathione metabolism	abo00480	Metabolism of Other Amino Acids	abo
555	abo:ABO_0230>abo:ABO_0110>abo:ABO_2638	2.5.1:6.3.2:1.11.1	2.5.1.18:6.3.2.3:1.11.1.9	52833>47616:52440>56059:52833	3	Glutathione metabolism	abo00480	Metabolism of Other Amino Acids	abo
556	abo:ABO_0211>abo:ABO_0936>abo:ABO_0350	5.4.2:5.3.1:2.7.1	5.4.2.2:5.3.1.9:2.7.1.4	53738>53738>53738>55957:53697:53613	3	Starch and sucrose metabolism	abo00500	Carbohydrate Metabolism	abo
557	abo:ABO_0211>abo:ABO_0934>abo:ABO_0932 abo:ABO_0935	5.4.2:2.7.7:1.1.1	5.4.2.2:2.7.7.9:1.1.1.22	53738>53738>53738>55957:53448:51735>48179>52413 51735>48179>52413	3	Starch and sucrose metabolism	abo00500	Carbohydrate Metabolism	abo
558	abo:ABO_0934>abo:ABO_0211>abo:ABO_0936>abo:ABO_0350	2.7.7:5.4.2:5.3.1:2.7.1	2.7.7.9:5.4.2.2:5.3.1.9:2.7.1.4	53448:53738>53738>53738>55957:53697:53613	4	Starch and sucrose metabolism	abo00500	Carbohydrate Metabolism	abo
559	abo:ABO_0934>abo:ABO_0932 abo:ABO_0935	2.7.7:1.1.1	2.7.7.9:1.1.1.22	53448:51735>48179>52413 51735>48179>52413	2	Starch and sucrose metabolism	abo00500	Carbohydrate Metabolism	abo
560	abo:ABO_0384>abo:ABO_0395>abo:ABO_0936>abo:ABO_0211>abo:ABO_0934>abo:ABO_0909 abo:ABO_0938	1.1.1:2.7.7:5.3.1:5.4.2:2.7.7:5.1.3	1.1.1.132:2.7.7.22:5.3.1.9:5.4.2.2:2.7.7.9:5.1.3.2	51735>48179>52413:53448>51182:53697:53738>53738>53738>55957:53448:51735 51735	6	Amino sugar and nucleotide sugar metabolism	abo00520	Carbohydrate Metabolism	abo
561	abo:ABO_0384>abo:ABO_0395>abo:ABO_0350	1.1.1:2.7.7:2.7.1	1.1.1.132:2.7.7.22:2.7.1.4	51735>48179>52413:53448>51182:53613	3	Amino sugar and nucleotide sugar metabolism	abo00520	Carbohydrate Metabolism	abo
562	abo:ABO_0384>abo:ABO_0395>abo:ABO_0936>abo:ABO_0211>abo:ABO_0934>abo:ABO_0932 abo:ABO_0935	1.1.1:2.7.7:5.3.1:5.4.2:2.7.7:1.1.1	1.1.1.132:2.7.7.22:5.3.1.9:5.4.2.2:2.7.7.9:1.1.1.22	51735>48179>52413:53448>51182:53697:53738>53738>53738>55957:53448:51735>48179>52413 51735>48179>52413	6	Amino sugar and nucleotide sugar metabolism	abo00520	Carbohydrate Metabolism	abo
563	abo:ABO_0384>abo:ABO_0395>abo:ABO_0211 abo:ABO_0937	1.1.1:2.7.7:5.4.2	1.1.1.132:2.7.7.22:5.4.2.8	51735>48179>52413:53448>51182:53738>53738>53738>55957 53738>53738>53738>55957	3	Amino sugar and nucleotide sugar metabolism	abo00520	Carbohydrate Metabolism	abo
564	abo:ABO_0211>abo:ABO_0936>abo:ABO_0395>abo:ABO_0384	5.4.2:5.3.1:2.7.7:1.1.1	5.4.2.2:5.3.1.9:2.7.7.22:1.1.1.132	53738>53738>53738>55957:53697:53448>51182:51735>48179>52413	4	Amino sugar and nucleotide sugar metabolism	abo00520	Carbohydrate Metabolism	abo
565	abo:ABO_0211>abo:ABO_0934>abo:ABO_0909 abo:ABO_0938	5.4.2:2.7.7:5.1.3	5.4.2.2:2.7.7.9:5.1.3.2	53738>53738>53738>55957:53448:51735 51735	3	Amino sugar and nucleotide sugar metabolism	abo00520	Carbohydrate Metabolism	abo
566	abo:ABO_0211>abo:ABO_0936>abo:ABO_0350	5.4.2:5.3.1:2.7.1	5.4.2.2:5.3.1.9:2.7.1.4	53738>53738>53738>55957:53697:53613	3	Amino sugar and nucleotide sugar metabolism	abo00520	Carbohydrate Metabolism	abo
567	abo:ABO_0211>abo:ABO_0934>abo:ABO_0932 abo:ABO_0935	5.4.2:2.7.7:1.1.1	5.4.2.2:2.7.7.9:1.1.1.22	53738>53738>53738>55957:53448:51735>48179>52413 51735>48179>52413	3	Amino sugar and nucleotide sugar metabolism	abo00520	Carbohydrate Metabolism	abo
568	abo:ABO_0211>abo:ABO_0936>abo:ABO_0395>abo:ABO_0211 abo:ABO_0937	5.4.2:5.3.1:2.7.7:5.4.2	5.4.2.2:5.3.1.9:2.7.7.22:5.4.2.8	53738>53738>53738>55957:53697:53448>51182:53738>53738>53738>55957 53738>53738>53738>55957	4	Amino sugar and nucleotide sugar metabolism	abo00520	Carbohydrate Metabolism	abo
569	abo:ABO_0932 abo:ABO_0935>abo:ABO_0934>abo:ABO_0211>abo:ABO_0936>abo:ABO_0395>abo:ABO_0384	1.1.1:2.7.7:5.4.2:5.3.1:2.7.7:1.1.1	1.1.1.22:2.7.7.9:5.4.2.2:5.3.1.9:2.7.7.22:1.1.1.132	51735>48179>52413 51735>48179>52413:53448:53738>53738>53738>55957:53697:53448>51182:51735>48179>52413	6	Amino sugar and nucleotide sugar metabolism	abo00520	Carbohydrate Metabolism	abo
570	abo:ABO_0932 abo:ABO_0935>abo:ABO_0909 abo:ABO_0938	1.1.1:5.1.3	1.1.1.22:5.1.3.2	51735>48179>52413 51735>48179>52413:51735 51735	2	Amino sugar and nucleotide sugar metabolism	abo00520	Carbohydrate Metabolism	abo
571	abo:ABO_0932 abo:ABO_0935>abo:ABO_0934>abo:ABO_0211>abo:ABO_0936>abo:ABO_0350	1.1.1:2.7.7:5.4.2:5.3.1:2.7.1	1.1.1.22:2.7.7.9:5.4.2.2:5.3.1.9:2.7.1.4	51735>48179>52413 51735>48179>52413:53448:53738>53738>53738>55957:53697:53613	5	Amino sugar and nucleotide sugar metabolism	abo00520	Carbohydrate Metabolism	abo
572	abo:ABO_0932 abo:ABO_0935>abo:ABO_0934>abo:ABO_0211>abo:ABO_0936>abo:ABO_0395>abo:ABO_0211 abo:ABO_0937	1.1.1:2.7.7:5.4.2:5.3.1:2.7.7:5.4.2	1.1.1.22:2.7.7.9:5.4.2.2:5.3.1.9:2.7.7.22:5.4.2.8	51735>48179>52413 51735>48179>52413:53448:53738>53738>53738>55957:53697:53448>51182:53738>53738>53738>55957 53738>53738>53738>55957	6	Amino sugar and nucleotide sugar metabolism	abo00520	Carbohydrate Metabolism	abo
573	abo:ABO_0909 abo:ABO_0938>abo:ABO_0934>abo:ABO_0211>abo:ABO_0936>abo:ABO_0395>abo:ABO_0384	5.1.3:2.7.7:5.4.2:5.3.1:2.7.7:1.1.1	5.1.3.2:2.7.7.9:5.4.2.2:5.3.1.9:2.7.7.22:1.1.1.132	51735 51735:53448:53738>53738>53738>55957:53697:53448>51182:51735>48179>52413	6	Amino sugar and nucleotide sugar metabolism	abo00520	Carbohydrate Metabolism	abo
574	abo:ABO_0909 abo:ABO_0938>abo:ABO_0934>abo:ABO_0211>abo:ABO_0936>abo:ABO_0350	5.1.3:2.7.7:5.4.2:5.3.1:2.7.1	5.1.3.2:2.7.7.9:5.4.2.2:5.3.1.9:2.7.1.4	51735 51735:53448:53738>53738>53738>55957:53697:53613	5	Amino sugar and nucleotide sugar metabolism	abo00520	Carbohydrate Metabolism	abo
575	abo:ABO_0909 abo:ABO_0938>abo:ABO_0932 abo:ABO_0935	5.1.3:1.1.1	5.1.3.2:1.1.1.22	51735 51735:51735>48179>52413 51735>48179>52413	2	Amino sugar and nucleotide sugar metabolism	abo00520	Carbohydrate Metabolism	abo
576	abo:ABO_0909 abo:ABO_0938>abo:ABO_0934>abo:ABO_0211>abo:ABO_0936>abo:ABO_0395>abo:ABO_0211 abo:ABO_0937	5.1.3:2.7.7:5.4.2:5.3.1:2.7.7:5.4.2	5.1.3.2:2.7.7.9:5.4.2.2:5.3.1.9:2.7.7.22:5.4.2.8	51735 51735:53448:53738>53738>53738>55957:53697:53448>51182:53738>53738>53738>55957 53738>53738>53738>55957	6	Amino sugar and nucleotide sugar metabolism	abo00520	Carbohydrate Metabolism	abo
577	abo:ABO_1059>abo:ABO_0560>abo:ABO_2724>abo:ABO_0324>abo:ABO_1093	1.1.1:2.5.1:2.3.1:5.4.2:3.5.1	1.1.1.158:2.5.1.7:2.3.1.157:5.4.2.10:3.5.1.-	56176>56194:55205:53448>51161:53738>53738>53738>55957:52467	5	Amino sugar and nucleotide sugar metabolism	abo00520	Carbohydrate Metabolism	abo
578	abo:ABO_1059>abo:ABO_0560>abo:ABO_2724>abo:ABO_0324>abo:ABO_2723	1.1.1:2.5.1:2.3.1:5.4.2:2.6.1	1.1.1.158:2.5.1.7:2.3.1.157:5.4.2.10:2.6.1.16	56176>56194:55205:53448>51161:53738>53738>53738>55957:56235>53697	5	Amino sugar and nucleotide sugar metabolism	abo00520	Carbohydrate Metabolism	abo
579	abo:ABO_1093>abo:ABO_0324>abo:ABO_2724>abo:ABO_0560>abo:ABO_1059	3.5.1:5.4.2:2.3.1:2.5.1:1.1.1	3.5.1.-:5.4.2.10:2.3.1.157:2.5.1.7:1.1.1.158	52467:53738>53738>53738>55957:53448>51161:55205:56176>56194	5	Amino sugar and nucleotide sugar metabolism	abo00520	Carbohydrate Metabolism	abo
580	abo:ABO_1093>abo:ABO_2723	3.5.1:2.6.1	3.5.1.-:2.6.1.16	52467:56235>53697	2	Amino sugar and nucleotide sugar metabolism	abo00520	Carbohydrate Metabolism	abo
581	abo:ABO_2723>abo:ABO_1093	2.6.1:3.5.1	2.6.1.16:3.5.1.-	56235>53697:52467	2	Amino sugar and nucleotide sugar metabolism	abo00520	Carbohydrate Metabolism	abo
582	abo:ABO_2723>abo:ABO_0324>abo:ABO_2724>abo:ABO_0560>abo:ABO_1059	2.6.1:5.4.2:2.3.1:2.5.1:1.1.1	2.6.1.16:5.4.2.10:2.3.1.157:2.5.1.7:1.1.1.158	56235>53697:53738>53738>53738>55957:53448>51161:55205:56176>56194	5	Amino sugar and nucleotide sugar metabolism	abo00520	Carbohydrate Metabolism	abo
583	abo:ABO_0350>abo:ABO_0395>abo:ABO_0384	2.7.1:2.7.7:1.1.1	2.7.1.4:2.7.7.22:1.1.1.132	53613:53448>51182:51735>48179>52413	3	Amino sugar and nucleotide sugar metabolism	abo00520	Carbohydrate Metabolism	abo
584	abo:ABO_0350>abo:ABO_0936>abo:ABO_0211>abo:ABO_0934>abo:ABO_0909 abo:ABO_0938	2.7.1:5.3.1:5.4.2:2.7.7:5.1.3	2.7.1.4:5.3.1.9:5.4.2.2:2.7.7.9:5.1.3.2	53613:53697:53738>53738>53738>55957:53448:51735 51735	5	Amino sugar and nucleotide sugar metabolism	abo00520	Carbohydrate Metabolism	abo
585	abo:ABO_0350>abo:ABO_0936>abo:ABO_0211>abo:ABO_0934>abo:ABO_0932 abo:ABO_0935	2.7.1:5.3.1:5.4.2:2.7.7:1.1.1	2.7.1.4:5.3.1.9:5.4.2.2:2.7.7.9:1.1.1.22	53613:53697:53738>53738>53738>55957:53448:51735>48179>52413 51735>48179>52413	5	Amino sugar and nucleotide sugar metabolism	abo00520	Carbohydrate Metabolism	abo
586	abo:ABO_0350>abo:ABO_0395>abo:ABO_0211 abo:ABO_0937	2.7.1:2.7.7:5.4.2	2.7.1.4:2.7.7.22:5.4.2.8	53613:53448>51182:53738>53738>53738>55957 53738>53738>53738>55957	3	Amino sugar and nucleotide sugar metabolism	abo00520	Carbohydrate Metabolism	abo
587	abo:ABO_0560>abo:ABO_2724>abo:ABO_0324>abo:ABO_1093	2.5.1:2.3.1:5.4.2:3.5.1	2.5.1.7:2.3.1.157:5.4.2.10:3.5.1.-	55205:53448>51161:53738>53738>53738>55957:52467	4	Amino sugar and nucleotide sugar metabolism	abo00520	Carbohydrate Metabolism	abo
588	abo:ABO_0560>abo:ABO_1059	2.5.1:1.1.1	2.5.1.7:1.1.1.158	55205:56176>56194	2	Amino sugar and nucleotide sugar metabolism	abo00520	Carbohydrate Metabolism	abo
589	abo:ABO_0560>abo:ABO_2724>abo:ABO_0324>abo:ABO_2723	2.5.1:2.3.1:5.4.2:2.6.1	2.5.1.7:2.3.1.157:5.4.2.10:2.6.1.16	55205:53448>51161:53738>53738>53738>55957:56235>53697	4	Amino sugar and nucleotide sugar metabolism	abo00520	Carbohydrate Metabolism	abo
590	abo:ABO_0910>abo:ABO_0913>abo:ABO_0211	4.2.1:2.7.7:5.4.2	4.2.1.46:2.7.7.24:5.4.2.2	51735:53448:53738>53738>53738>55957	3	Streptomycin biosynthesis	abo00521	Biosynthesis of Other Secondary Metabolites	abo
591	abo:ABO_0910>abo:ABO_0914>abo:ABO_0911	4.2.1:5.1.3:1.1.1	4.2.1.46:5.1.3.13:1.1.1.133	51735:51182:51735	3	Streptomycin biosynthesis	abo00521	Biosynthesis of Other Secondary Metabolites	abo
592	abo:ABO_0914>abo:ABO_0910>abo:ABO_0913>abo:ABO_0211	5.1.3:4.2.1:2.7.7:5.4.2	5.1.3.13:4.2.1.46:2.7.7.24:5.4.2.2	51182:51735:53448:53738>53738>53738>55957	4	Streptomycin biosynthesis	abo00521	Biosynthesis of Other Secondary Metabolites	abo
593	abo:ABO_0914>abo:ABO_0911	5.1.3:1.1.1	5.1.3.13:1.1.1.133	51182:51735	2	Streptomycin biosynthesis	abo00521	Biosynthesis of Other Secondary Metabolites	abo
594	abo:ABO_0913>abo:ABO_0910>abo:ABO_0914>abo:ABO_0911	2.7.7:4.2.1:5.1.3:1.1.1	2.7.7.24:4.2.1.46:5.1.3.13:1.1.1.133	53448:51735:51182:51735	4	Polyketide sugar unit biosynthesis	abo00523	Metabolism of Terpenoids and Polyketides	abo
595	abo:ABO_0911>abo:ABO_0914>abo:ABO_0910>abo:ABO_0913	1.1.1:5.1.3:4.2.1:2.7.7	1.1.1.133:5.1.3.13:4.2.1.46:2.7.7.24	51735:51182:51735:53448	4	Polyketide sugar unit biosynthesis	abo00523	Metabolism of Terpenoids and Polyketides	abo
596	abo:ABO_0584>abo:ABO_2290	5.-.-:2.7.1	5.-.-.-:2.7.1.-	53697:53613>52374	2	Lipopolysaccharide biosynthesis	abo00540	Glycan Biosynthesis and Metabolism	abo
597	abo:ABO_1163>abo:ABO_0556>abo:ABO_1057>abo:ABO_2501>abo:ABO_1056>abo:ABO_1156>abo:ABO_1204	2.5.1:3.1.3:2.7.7:2.-.-:2.7.1:2.4.1:3.6.1	2.5.1.55:3.1.3.45:2.7.7.38:2.-.-.-:2.7.1.130:2.4.1.182:3.6.1.-	51569:56784:53448:53756:52540:53756:56300	7	Lipopolysaccharide biosynthesis	abo00540	Glycan Biosynthesis and Metabolism	abo
598	abo:ABO_1163>abo:ABO_0556>abo:ABO_1057>abo:ABO_2501>abo:ABO_1056>abo:ABO_1156>abo:ABO_1153>abo:ABO_0604>abo:ABO_1155	2.5.1:3.1.3:2.7.7:2.-.-:2.7.1:2.4.1:2.3.1:3.5.1:2.3.1	2.5.1.55:3.1.3.45:2.7.7.38:2.-.-.-:2.7.1.130:2.4.1.182:2.3.1.-:3.5.1.-:2.3.1.129	51569:56784:53448:53756:52540:53756:51161:54211>54211:51161	9	Lipopolysaccharide biosynthesis	abo00540	Glycan Biosynthesis and Metabolism	abo
599	abo:ABO_1163>abo:ABO_0556>abo:ABO_1057>abo:ABO_2501>abo:ABO_1202 abo:ABO_2292	2.5.1:3.1.3:2.7.7:2.-.-:2.3.1	2.5.1.55:3.1.3.45:2.7.7.38:2.-.-.-:2.3.1.-	51569:56784:53448:53756:No Ass No Ass	5	Lipopolysaccharide biosynthesis	abo00540	Glycan Biosynthesis and Metabolism	abo
600	abo:ABO_1202 abo:ABO_2292>abo:ABO_2501>abo:ABO_1056>abo:ABO_1156>abo:ABO_1204	2.3.1:2.-.-:2.7.1:2.4.1:3.6.1	2.3.1.-:2.-.-.-:2.7.1.130:2.4.1.182:3.6.1.-	No Ass No Ass:53756:52540:53756:56300	5	Lipopolysaccharide biosynthesis	abo00540	Glycan Biosynthesis and Metabolism	abo
601	abo:ABO_1202 abo:ABO_2292>abo:ABO_2501>abo:ABO_1057>abo:ABO_0556>abo:ABO_1163	2.3.1:2.-.-:2.7.7:3.1.3:2.5.1	2.3.1.-:2.-.-.-:2.7.7.38:3.1.3.45:2.5.1.55	No Ass No Ass:53756:53448:56784:51569	5	Lipopolysaccharide biosynthesis	abo00540	Glycan Biosynthesis and Metabolism	abo
602	abo:ABO_1202 abo:ABO_2292>abo:ABO_2501>abo:ABO_1056>abo:ABO_1156>abo:ABO_1153>abo:ABO_0604>abo:ABO_1155	2.3.1:2.-.-:2.7.1:2.4.1:2.3.1:3.5.1:2.3.1	2.3.1.-:2.-.-.-:2.7.1.130:2.4.1.182:2.3.1.-:3.5.1.-:2.3.1.129	No Ass No Ass:53756:52540:53756:51161:54211>54211:51161	7	Lipopolysaccharide biosynthesis	abo00540	Glycan Biosynthesis and Metabolism	abo
603	abo:ABO_1155>abo:ABO_0604>abo:ABO_1153>abo:ABO_1156>abo:ABO_1056>abo:ABO_2501>abo:ABO_1057>abo:ABO_0556>abo:ABO_1163	2.3.1:3.5.1:2.3.1:2.4.1:2.7.1:2.-.-:2.7.7:3.1.3:2.5.1	2.3.1.129:3.5.1.-:2.3.1.-:2.4.1.182:2.7.1.130:2.-.-.-:2.7.7.38:3.1.3.45:2.5.1.55	51161:54211>54211:51161:53756:52540:53756:53448:56784:51569	9	Lipopolysaccharide biosynthesis	abo00540	Glycan Biosynthesis and Metabolism	abo
604	abo:ABO_1155>abo:ABO_0604>abo:ABO_1153>abo:ABO_1204	2.3.1:3.5.1:2.3.1:3.6.1	2.3.1.129:3.5.1.-:2.3.1.-:3.6.1.-	51161:54211>54211:51161:56300	4	Lipopolysaccharide biosynthesis	abo00540	Glycan Biosynthesis and Metabolism	abo
605	abo:ABO_1155>abo:ABO_0604>abo:ABO_1153>abo:ABO_1156>abo:ABO_1056>abo:ABO_2501>abo:ABO_1202 abo:ABO_2292	2.3.1:3.5.1:2.3.1:2.4.1:2.7.1:2.-.-:2.3.1	2.3.1.129:3.5.1.-:2.3.1.-:2.4.1.182:2.7.1.130:2.-.-.-:2.3.1.-	51161:54211>54211:51161:53756:52540:53756:No Ass No Ass	7	Lipopolysaccharide biosynthesis	abo00540	Glycan Biosynthesis and Metabolism	abo
606	abo:ABO_2290>abo:ABO_0584	2.7.1:5.-.-	2.7.1.-:5.-.-.-	53613>52374:53697	2	Lipopolysaccharide biosynthesis	abo00540	Glycan Biosynthesis and Metabolism	abo
607	abo:ABO_0600>abo:ABO_0594>abo:ABO_0595>abo:ABO_1130	6.3.2:6.3.2:2.7.8:3.6.1	6.3.2.4:6.3.2.10:2.7.8.13:3.6.1.27	52440>56059:53623>63418>53244:No Ass:No Ass	4	Peptidoglycan biosynthesis	abo00550	Glycan Biosynthesis and Metabolism	abo
608	abo:ABO_0600>abo:ABO_0594>abo:ABO_0593>abo:ABO_0596>abo:ABO_0599>abo:ABO_1059>abo:ABO_0560	6.3.2:6.3.2:6.3.2:6.3.2:6.3.2:1.1.1:2.5.1	6.3.2.4:6.3.2.10:6.3.2.13:6.3.2.9:6.3.2.8:1.1.1.158:2.5.1.7	52440>56059:53623>63418>53244:53623>63418>53244:53623>51984>53244:53623>51984>53244:56176>56194:55205	7	Peptidoglycan biosynthesis	abo00550	Glycan Biosynthesis and Metabolism	abo
609	abo:ABO_0600>abo:ABO_0594>abo:ABO_0595>abo:ABO_0598	6.3.2:6.3.2:2.7.8:2.4.1	6.3.2.4:6.3.2.10:2.7.8.13:2.4.1.227	52440>56059:53623>63418>53244:No Ass:53756	4	Peptidoglycan biosynthesis	abo00550	Glycan Biosynthesis and Metabolism	abo
610	abo:ABO_0594>abo:ABO_0595>abo:ABO_1130	6.3.2:2.7.8:3.6.1	6.3.2.10:2.7.8.13:3.6.1.27	53623>63418>53244:No Ass:No Ass	3	Peptidoglycan biosynthesis	abo00550	Glycan Biosynthesis and Metabolism	abo
611	abo:ABO_0594>abo:ABO_0593>abo:ABO_0596>abo:ABO_0599>abo:ABO_1059>abo:ABO_0560	6.3.2:6.3.2:6.3.2:6.3.2:1.1.1:2.5.1	6.3.2.10:6.3.2.13:6.3.2.9:6.3.2.8:1.1.1.158:2.5.1.7	53623>63418>53244:53623>63418>53244:53623>51984>53244:53623>51984>53244:56176>56194:55205	6	Peptidoglycan biosynthesis	abo00550	Glycan Biosynthesis and Metabolism	abo
612	abo:ABO_0594>abo:ABO_0600	6.3.2:6.3.2	6.3.2.10:6.3.2.4	53623>63418>53244:52440>56059	2	Peptidoglycan biosynthesis	abo00550	Glycan Biosynthesis and Metabolism	abo
613	abo:ABO_0594>abo:ABO_0595>abo:ABO_0598	6.3.2:2.7.8:2.4.1	6.3.2.10:2.7.8.13:2.4.1.227	53623>63418>53244:No Ass:53756	3	Peptidoglycan biosynthesis	abo00550	Glycan Biosynthesis and Metabolism	abo
614	abo:ABO_1130>abo:ABO_0595>abo:ABO_0594>abo:ABO_0593>abo:ABO_0596>abo:ABO_0599>abo:ABO_1059>abo:ABO_0560	3.6.1:2.7.8:6.3.2:6.3.2:6.3.2:6.3.2:1.1.1:2.5.1	3.6.1.27:2.7.8.13:6.3.2.10:6.3.2.13:6.3.2.9:6.3.2.8:1.1.1.158:2.5.1.7	No Ass:No Ass:53623>63418>53244:53623>63418>53244:53623>51984>53244:53623>51984>53244:56176>56194:55205	8	Peptidoglycan biosynthesis	abo00550	Glycan Biosynthesis and Metabolism	abo
615	abo:ABO_1130>abo:ABO_0595>abo:ABO_0594>abo:ABO_0600	3.6.1:2.7.8:6.3.2:6.3.2	3.6.1.27:2.7.8.13:6.3.2.10:6.3.2.4	No Ass:No Ass:53623>63418>53244:52440>56059	4	Peptidoglycan biosynthesis	abo00550	Glycan Biosynthesis and Metabolism	abo
616	abo:ABO_1130>abo:ABO_0595>abo:ABO_0598	3.6.1:2.7.8:2.4.1	3.6.1.27:2.7.8.13:2.4.1.227	No Ass:No Ass:53756	3	Peptidoglycan biosynthesis	abo00550	Glycan Biosynthesis and Metabolism	abo
617	abo:ABO_0560>abo:ABO_1059>abo:ABO_0599>abo:ABO_0596>abo:ABO_0593>abo:ABO_0594>abo:ABO_0595>abo:ABO_1130	2.5.1:1.1.1:6.3.2:6.3.2:6.3.2:6.3.2:2.7.8:3.6.1	2.5.1.7:1.1.1.158:6.3.2.8:6.3.2.9:6.3.2.13:6.3.2.10:2.7.8.13:3.6.1.27	55205:56176>56194:53623>51984>53244:53623>51984>53244:53623>63418>53244:53623>63418>53244:No Ass:No Ass	8	Peptidoglycan biosynthesis	abo00550	Glycan Biosynthesis and Metabolism	abo
618	abo:ABO_0560>abo:ABO_1059>abo:ABO_0599>abo:ABO_0596>abo:ABO_0593>abo:ABO_0594>abo:ABO_0600	2.5.1:1.1.1:6.3.2:6.3.2:6.3.2:6.3.2:6.3.2	2.5.1.7:1.1.1.158:6.3.2.8:6.3.2.9:6.3.2.13:6.3.2.10:6.3.2.4	55205:56176>56194:53623>51984>53244:53623>51984>53244:53623>63418>53244:53623>63418>53244:52440>56059	7	Peptidoglycan biosynthesis	abo00550	Glycan Biosynthesis and Metabolism	abo
619	abo:ABO_0560>abo:ABO_1059>abo:ABO_0599>abo:ABO_0596>abo:ABO_0593>abo:ABO_0594>abo:ABO_0595>abo:ABO_0598	2.5.1:1.1.1:6.3.2:6.3.2:6.3.2:6.3.2:2.7.8:2.4.1	2.5.1.7:1.1.1.158:6.3.2.8:6.3.2.9:6.3.2.13:6.3.2.10:2.7.8.13:2.4.1.227	55205:56176>56194:53623>51984>53244:53623>51984>53244:53623>63418>53244:53623>63418>53244:No Ass:53756	8	Peptidoglycan biosynthesis	abo00550	Glycan Biosynthesis and Metabolism	abo
620	abo:ABO_0598>abo:ABO_0595>abo:ABO_1130	2.4.1:2.7.8:3.6.1	2.4.1.227:2.7.8.13:3.6.1.27	53756:No Ass:No Ass	3	Peptidoglycan biosynthesis	abo00550	Glycan Biosynthesis and Metabolism	abo
621	abo:ABO_0598>abo:ABO_0595>abo:ABO_0594>abo:ABO_0593>abo:ABO_0596>abo:ABO_0599>abo:ABO_1059>abo:ABO_0560	2.4.1:2.7.8:6.3.2:6.3.2:6.3.2:6.3.2:1.1.1:2.5.1	2.4.1.227:2.7.8.13:6.3.2.10:6.3.2.13:6.3.2.9:6.3.2.8:1.1.1.158:2.5.1.7	53756:No Ass:53623>63418>53244:53623>63418>53244:53623>51984>53244:53623>51984>53244:56176>56194:55205	8	Peptidoglycan biosynthesis	abo00550	Glycan Biosynthesis and Metabolism	abo
622	abo:ABO_0598>abo:ABO_0595>abo:ABO_0594>abo:ABO_0600	2.4.1:2.7.8:6.3.2:6.3.2	2.4.1.227:2.7.8.13:6.3.2.10:6.3.2.4	53756:No Ass:53623>63418>53244:52440>56059	4	Peptidoglycan biosynthesis	abo00550	Glycan Biosynthesis and Metabolism	abo
623	abo:ABO_0006 abo:ABO_0683 abo:ABO_1917>abo:ABO_1067 abo:ABO_1132 abo:ABO_2058>abo:ABO_0714>abo:ABO_2414>abo:ABO_0087 abo:ABO_0962 abo:ABO_2709	2.3.1:2.3.1:2.7.1:1.1.1:1.2.1	2.3.1.51:2.3.1.15:2.7.1.30:1.1.1.2:1.2.1.3	69593 69593 69593:53659 69593 No Ass:53067>53067:51430:53720 53720 53720	5	Glycerolipid metabolism	abo00561	Lipid Metabolism	abo
624	abo:ABO_1975>abo:ABO_1804 abo:ABO_2742	3.1.1:2.3.1	3.1.1.3:2.3.1.20	53474:52777>52777 52777	2	Glycerolipid metabolism	abo00561	Lipid Metabolism	abo
625	abo:ABO_1067 abo:ABO_1132 abo:ABO_2058>abo:ABO_0714>abo:ABO_2414>abo:ABO_0087 abo:ABO_0962 abo:ABO_2709	2.3.1:2.7.1:1.1.1:1.2.1	2.3.1.15:2.7.1.30:1.1.1.2:1.2.1.3	53659 69593 No Ass:53067>53067:51430:53720 53720 53720	4	Glycerolipid metabolism	abo00561	Lipid Metabolism	abo
626	abo:ABO_1067 abo:ABO_1132 abo:ABO_2058>abo:ABO_0006 abo:ABO_0683 abo:ABO_1917	2.3.1:2.3.1	2.3.1.15:2.3.1.51	53659 69593 No Ass:69593 69593 69593	2	Glycerolipid metabolism	abo00561	Lipid Metabolism	abo
627	abo:ABO_1804 abo:ABO_2742>abo:ABO_1975	2.3.1:3.1.1	2.3.1.20:3.1.1.3	52777>52777 52777:53474	2	Glycerolipid metabolism	abo00561	Lipid Metabolism	abo
628	abo:ABO_0006 abo:ABO_0683 abo:ABO_1917>abo:ABO_1148>abo:ABO_0486>abo:ABO_2104	2.3.1:2.7.7:2.7.8:3.1.1	2.3.1.51:2.7.7.41:2.7.8.8:3.1.1.32	69593 69593 69593:No Ass:No Ass:56931	4	Glycerophospholipid metabolism	abo00564	Lipid Metabolism	abo
629	abo:ABO_0006 abo:ABO_0683 abo:ABO_1917>abo:ABO_1067 abo:ABO_1132 abo:ABO_2058>abo:ABO_0426 abo:ABO_1042	2.3.1:2.3.1:3.1.4	2.3.1.51:2.3.1.15:3.1.4.46	69593 69593 69593:53659 69593 No Ass:51695 51695	3	Glycerophospholipid metabolism	abo00564	Lipid Metabolism	abo
630	abo:ABO_0006 abo:ABO_0683 abo:ABO_1917>abo:ABO_1148>abo:ABO_0486>abo:ABO_2213	2.3.1:2.7.7:2.7.8:4.1.1	2.3.1.51:2.7.7.41:2.7.8.8:4.1.1.65	69593 69593 69593:No Ass:No Ass:No Ass	4	Glycerophospholipid metabolism	abo00564	Lipid Metabolism	abo
631	abo:ABO_0006 abo:ABO_0683 abo:ABO_1917>abo:ABO_1148>abo:ABO_1306>abo:ABO_2168	2.3.1:2.7.7:2.7.8:3.1.3	2.3.1.51:2.7.7.41:2.7.8.5:3.1.3.27	69593 69593 69593:No Ass:No Ass:101307	4	Glycerophospholipid metabolism	abo00564	Lipid Metabolism	abo
632	abo:ABO_0006 abo:ABO_0683 abo:ABO_1917>abo:ABO_1067 abo:ABO_1132 abo:ABO_2058>abo:ABO_1408	2.3.1:2.3.1:1.1.5	2.3.1.51:2.3.1.15:1.1.5.3	69593 69593 69593:53659 69593 No Ass:51905	3	Glycerophospholipid metabolism	abo00564	Lipid Metabolism	abo
633	abo:ABO_0006 abo:ABO_0683 abo:ABO_1917>abo:ABO_1148>abo:ABO_1816	2.3.1:2.7.7:2.7.8	2.3.1.51:2.7.7.41:2.7.8.-	69593 69593 69593:No Ass:56024>56024	3	Glycerophospholipid metabolism	abo00564	Lipid Metabolism	abo
634	abo:ABO_0006 abo:ABO_0683 abo:ABO_1917>abo:ABO_1067 abo:ABO_1132 abo:ABO_2058>abo:ABO_1488	2.3.1:2.3.1:1.1.1	2.3.1.51:2.3.1.15:1.1.1.94	69593 69593 69593:53659 69593 No Ass:51735>48179	3	Glycerophospholipid metabolism	abo00564	Lipid Metabolism	abo
635	abo:ABO_0426 abo:ABO_1042>abo:ABO_1067 abo:ABO_1132 abo:ABO_2058>abo:ABO_0006 abo:ABO_0683 abo:ABO_1917>abo:ABO_1148>abo:ABO_0486>abo:ABO_2104	3.1.4:2.3.1:2.3.1:2.7.7:2.7.8:3.1.1	3.1.4.46:2.3.1.15:2.3.1.51:2.7.7.41:2.7.8.8:3.1.1.32	51695 51695:53659 69593 No Ass:69593 69593 69593:No Ass:No Ass:56931	6	Glycerophospholipid metabolism	abo00564	Lipid Metabolism	abo
636	abo:ABO_0426 abo:ABO_1042>abo:ABO_1067 abo:ABO_1132 abo:ABO_2058>abo:ABO_0006 abo:ABO_0683 abo:ABO_1917>abo:ABO_1148>abo:ABO_0486>abo:ABO_2213	3.1.4:2.3.1:2.3.1:2.7.7:2.7.8:4.1.1	3.1.4.46:2.3.1.15:2.3.1.51:2.7.7.41:2.7.8.8:4.1.1.65	51695 51695:53659 69593 No Ass:69593 69593 69593:No Ass:No Ass:No Ass	6	Glycerophospholipid metabolism	abo00564	Lipid Metabolism	abo
637	abo:ABO_0426 abo:ABO_1042>abo:ABO_1067 abo:ABO_1132 abo:ABO_2058>abo:ABO_0006 abo:ABO_0683 abo:ABO_1917>abo:ABO_1148>abo:ABO_1306>abo:ABO_2168	3.1.4:2.3.1:2.3.1:2.7.7:2.7.8:3.1.3	3.1.4.46:2.3.1.15:2.3.1.51:2.7.7.41:2.7.8.5:3.1.3.27	51695 51695:53659 69593 No Ass:69593 69593 69593:No Ass:No Ass:101307	6	Glycerophospholipid metabolism	abo00564	Lipid Metabolism	abo
638	abo:ABO_0426 abo:ABO_1042>abo:ABO_1408	3.1.4:1.1.5	3.1.4.46:1.1.5.3	51695 51695:51905	2	Glycerophospholipid metabolism	abo00564	Lipid Metabolism	abo
639	abo:ABO_0426 abo:ABO_1042>abo:ABO_1067 abo:ABO_1132 abo:ABO_2058>abo:ABO_0006 abo:ABO_0683 abo:ABO_1917>abo:ABO_1148>abo:ABO_1816	3.1.4:2.3.1:2.3.1:2.7.7:2.7.8	3.1.4.46:2.3.1.15:2.3.1.51:2.7.7.41:2.7.8.-	51695 51695:53659 69593 No Ass:69593 69593 69593:No Ass:56024>56024	5	Glycerophospholipid metabolism	abo00564	Lipid Metabolism	abo
640	abo:ABO_0426 abo:ABO_1042>abo:ABO_1488	3.1.4:1.1.1	3.1.4.46:1.1.1.94	51695 51695:51735>48179	2	Glycerophospholipid metabolism	abo00564	Lipid Metabolism	abo
641	abo:ABO_1067 abo:ABO_1132 abo:ABO_2058>abo:ABO_0006 abo:ABO_0683 abo:ABO_1917>abo:ABO_1148>abo:ABO_0486>abo:ABO_2104	2.3.1:2.3.1:2.7.7:2.7.8:3.1.1	2.3.1.15:2.3.1.51:2.7.7.41:2.7.8.8:3.1.1.32	53659 69593 No Ass:69593 69593 69593:No Ass:No Ass:56931	5	Glycerophospholipid metabolism	abo00564	Lipid Metabolism	abo
642	abo:ABO_1067 abo:ABO_1132 abo:ABO_2058>abo:ABO_1488	2.3.1:1.1.1	2.3.1.15:1.1.1.94	53659 69593 No Ass:51735>48179	2	Glycerophospholipid metabolism	abo00564	Lipid Metabolism	abo
643	abo:ABO_1067 abo:ABO_1132 abo:ABO_2058>abo:ABO_0426 abo:ABO_1042	2.3.1:3.1.4	2.3.1.15:3.1.4.46	53659 69593 No Ass:51695 51695	2	Glycerophospholipid metabolism	abo00564	Lipid Metabolism	abo
644	abo:ABO_1067 abo:ABO_1132 abo:ABO_2058>abo:ABO_0006 abo:ABO_0683 abo:ABO_1917>abo:ABO_1148>abo:ABO_0486>abo:ABO_2213	2.3.1:2.3.1:2.7.7:2.7.8:4.1.1	2.3.1.15:2.3.1.51:2.7.7.41:2.7.8.8:4.1.1.65	53659 69593 No Ass:69593 69593 69593:No Ass:No Ass:No Ass	5	Glycerophospholipid metabolism	abo00564	Lipid Metabolism	abo
645	abo:ABO_1067 abo:ABO_1132 abo:ABO_2058>abo:ABO_0006 abo:ABO_0683 abo:ABO_1917>abo:ABO_1148>abo:ABO_1306>abo:ABO_2168	2.3.1:2.3.1:2.7.7:2.7.8:3.1.3	2.3.1.15:2.3.1.51:2.7.7.41:2.7.8.5:3.1.3.27	53659 69593 No Ass:69593 69593 69593:No Ass:No Ass:101307	5	Glycerophospholipid metabolism	abo00564	Lipid Metabolism	abo
646	abo:ABO_1067 abo:ABO_1132 abo:ABO_2058>abo:ABO_1408	2.3.1:1.1.5	2.3.1.15:1.1.5.3	53659 69593 No Ass:51905	2	Glycerophospholipid metabolism	abo00564	Lipid Metabolism	abo
647	abo:ABO_1067 abo:ABO_1132 abo:ABO_2058>abo:ABO_0006 abo:ABO_0683 abo:ABO_1917>abo:ABO_1148>abo:ABO_1816	2.3.1:2.3.1:2.7.7:2.7.8	2.3.1.15:2.3.1.51:2.7.7.41:2.7.8.-	53659 69593 No Ass:69593 69593 69593:No Ass:56024>56024	4	Glycerophospholipid metabolism	abo00564	Lipid Metabolism	abo
648	abo:ABO_2104>abo:ABO_0486>abo:ABO_1148>abo:ABO_0006 abo:ABO_0683 abo:ABO_1917>abo:ABO_1067 abo:ABO_1132 abo:ABO_2058>abo:ABO_0426 abo:ABO_1042	3.1.1:2.7.8:2.7.7:2.3.1:2.3.1:3.1.4	3.1.1.32:2.7.8.8:2.7.7.41:2.3.1.51:2.3.1.15:3.1.4.46	56931:No Ass:No Ass:69593 69593 69593:53659 69593 No Ass:51695 51695	6	Glycerophospholipid metabolism	abo00564	Lipid Metabolism	abo
649	abo:ABO_2104>abo:ABO_2213	3.1.1:4.1.1	3.1.1.32:4.1.1.65	56931:No Ass	2	Glycerophospholipid metabolism	abo00564	Lipid Metabolism	abo
650	abo:ABO_2104>abo:ABO_0486>abo:ABO_1148>abo:ABO_1306>abo:ABO_2168	3.1.1:2.7.8:2.7.7:2.7.8:3.1.3	3.1.1.32:2.7.8.8:2.7.7.41:2.7.8.5:3.1.3.27	56931:No Ass:No Ass:No Ass:101307	5	Glycerophospholipid metabolism	abo00564	Lipid Metabolism	abo
651	abo:ABO_2104>abo:ABO_0486>abo:ABO_1148>abo:ABO_0006 abo:ABO_0683 abo:ABO_1917>abo:ABO_1067 abo:ABO_1132 abo:ABO_2058>abo:ABO_1408	3.1.1:2.7.8:2.7.7:2.3.1:2.3.1:1.1.5	3.1.1.32:2.7.8.8:2.7.7.41:2.3.1.51:2.3.1.15:1.1.5.3	56931:No Ass:No Ass:69593 69593 69593:53659 69593 No Ass:51905	6	Glycerophospholipid metabolism	abo00564	Lipid Metabolism	abo
652	abo:ABO_2104>abo:ABO_0486>abo:ABO_1148>abo:ABO_1816	3.1.1:2.7.8:2.7.7:2.7.8	3.1.1.32:2.7.8.8:2.7.7.41:2.7.8.-	56931:No Ass:No Ass:56024>56024	4	Glycerophospholipid metabolism	abo00564	Lipid Metabolism	abo
653	abo:ABO_2104>abo:ABO_0486>abo:ABO_1148>abo:ABO_0006 abo:ABO_0683 abo:ABO_1917>abo:ABO_1067 abo:ABO_1132 abo:ABO_2058>abo:ABO_1488	3.1.1:2.7.8:2.7.7:2.3.1:2.3.1:1.1.1	3.1.1.32:2.7.8.8:2.7.7.41:2.3.1.51:2.3.1.15:1.1.1.94	56931:No Ass:No Ass:69593 69593 69593:53659 69593 No Ass:51735>48179	6	Glycerophospholipid metabolism	abo00564	Lipid Metabolism	abo
654	abo:ABO_2213>abo:ABO_2104	4.1.1:3.1.1	4.1.1.65:3.1.1.32	No Ass:56931	2	Glycerophospholipid metabolism	abo00564	Lipid Metabolism	abo
655	abo:ABO_2213>abo:ABO_0486>abo:ABO_1148>abo:ABO_0006 abo:ABO_0683 abo:ABO_1917>abo:ABO_1067 abo:ABO_1132 abo:ABO_2058>abo:ABO_0426 abo:ABO_1042	4.1.1:2.7.8:2.7.7:2.3.1:2.3.1:3.1.4	4.1.1.65:2.7.8.8:2.7.7.41:2.3.1.51:2.3.1.15:3.1.4.46	No Ass:No Ass:No Ass:69593 69593 69593:53659 69593 No Ass:51695 51695	6	Glycerophospholipid metabolism	abo00564	Lipid Metabolism	abo
656	abo:ABO_2213>abo:ABO_0486>abo:ABO_1148>abo:ABO_1306>abo:ABO_2168	4.1.1:2.7.8:2.7.7:2.7.8:3.1.3	4.1.1.65:2.7.8.8:2.7.7.41:2.7.8.5:3.1.3.27	No Ass:No Ass:No Ass:No Ass:101307	5	Glycerophospholipid metabolism	abo00564	Lipid Metabolism	abo
657	abo:ABO_2213>abo:ABO_0486>abo:ABO_1148>abo:ABO_0006 abo:ABO_0683 abo:ABO_1917>abo:ABO_1067 abo:ABO_1132 abo:ABO_2058>abo:ABO_1408	4.1.1:2.7.8:2.7.7:2.3.1:2.3.1:1.1.5	4.1.1.65:2.7.8.8:2.7.7.41:2.3.1.51:2.3.1.15:1.1.5.3	No Ass:No Ass:No Ass:69593 69593 69593:53659 69593 No Ass:51905	6	Glycerophospholipid metabolism	abo00564	Lipid Metabolism	abo
658	abo:ABO_2213>abo:ABO_0486>abo:ABO_1148>abo:ABO_1816	4.1.1:2.7.8:2.7.7:2.7.8	4.1.1.65:2.7.8.8:2.7.7.41:2.7.8.-	No Ass:No Ass:No Ass:56024>56024	4	Glycerophospholipid metabolism	abo00564	Lipid Metabolism	abo
659	abo:ABO_2213>abo:ABO_0486>abo:ABO_1148>abo:ABO_0006 abo:ABO_0683 abo:ABO_1917>abo:ABO_1067 abo:ABO_1132 abo:ABO_2058>abo:ABO_1488	4.1.1:2.7.8:2.7.7:2.3.1:2.3.1:1.1.1	4.1.1.65:2.7.8.8:2.7.7.41:2.3.1.51:2.3.1.15:1.1.1.94	No Ass:No Ass:No Ass:69593 69593 69593:53659 69593 No Ass:51735>48179	6	Glycerophospholipid metabolism	abo00564	Lipid Metabolism	abo
660	abo:ABO_1542>abo:ABO_0334>abo:ABO_1267>abo:ABO_2239>abo:ABO_1427	3.6.1:6.2.1:2.3.3:1.1.1:2.7.9	3.6.1.7:6.2.1.1:2.3.3.9:1.1.1.40:2.7.9.2	54975:56801:51645:53223>51735:56059>52009>51621	5	Pyruvate metabolism	abo00620	Carbohydrate Metabolism	abo
661	abo:ABO_1542>abo:ABO_0334>abo:ABO_0638 abo:ABO_2437	3.6.1:6.2.1:2.3.3	3.6.1.7:6.2.1.1:2.3.3.13	54975:56801:51569>110921 51569>89000>110921	3	Pyruvate metabolism	abo00620	Carbohydrate Metabolism	abo
662	abo:ABO_1542>abo:ABO_0334>abo:ABO_0648 abo:ABO_0983 abo:ABO_1567 abo:ABO_1712	3.6.1:6.2.1:2.3.1	3.6.1.7:6.2.1.1:2.3.1.9	54975:56801:53901>53901 53901>53901 53901>53901 53901>53901	3	Pyruvate metabolism	abo00620	Carbohydrate Metabolism	abo
663	abo:ABO_1542>abo:ABO_0087 abo:ABO_0962 abo:ABO_2709	3.6.1:1.2.1	3.6.1.7:1.2.1.3	54975:53720 53720 53720	2	Pyruvate metabolism	abo00620	Carbohydrate Metabolism	abo
664	abo:ABO_1542>abo:ABO_0334>abo:ABO_1159 abo:ABO_1459 abo:ABO_2009 abo:ABO_2010	3.6.1:6.2.1:6.4.1	3.6.1.7:6.2.1.1:6.4.1.2	54975:56801:52096 52096 51230 52440>56059>51246	3	Pyruvate metabolism	abo00620	Carbohydrate Metabolism	abo
665	abo:ABO_1542>abo:ABO_0334>abo:ABO_0623>abo:ABO_0622>abo:ABO_0843 abo:ABO_0844 abo:ABO_0845	3.6.1:6.2.1:2.3.1:1.2.4:4.1.1	3.6.1.7:6.2.1.1:2.3.1.12:1.2.4.1:4.1.1.3	54975:56801:51230>52777>51230>47005:52518>52518>52922:No Ass 51569>89000>51230 No Ass	5	Pyruvate metabolism	abo00620	Carbohydrate Metabolism	abo
666	abo:ABO_1542>abo:ABO_0334>abo:ABO_0623>abo:ABO_0622>abo:ABO_2621	3.6.1:6.2.1:2.3.1:1.2.4:2.7.1	3.6.1.7:6.2.1.1:2.3.1.12:1.2.4.1:2.7.1.40	54975:56801:51230>52777>51230>47005:52518>52518>52922:51621>50800>52935	5	Pyruvate metabolism	abo00620	Carbohydrate Metabolism	abo
667	abo:ABO_1542>abo:ABO_0334>abo:ABO_0623>abo:ABO_1494	3.6.1:6.2.1:2.3.1:1.8.1	3.6.1.7:6.2.1.1:2.3.1.12:1.8.1.4	54975:56801:51230>52777>51230>47005:51905>55424	4	Pyruvate metabolism	abo00620	Carbohydrate Metabolism	abo
668	abo:ABO_1542>abo:ABO_0334>abo:ABO_1267>abo:ABO_1248>abo:ABO_0680	3.6.1:6.2.1:2.3.3:1.1.1:4.1.1	3.6.1.7:6.2.1.1:2.3.3.9:1.1.1.37:4.1.1.31	54975:56801:51645:51735>56327:51621	5	Pyruvate metabolism	abo00620	Carbohydrate Metabolism	abo
669	abo:ABO_1542>abo:ABO_0334>abo:ABO_1267>abo:ABO_1248>abo:ABO_0275	3.6.1:6.2.1:2.3.3:1.1.1:4.1.1	3.6.1.7:6.2.1.1:2.3.3.9:1.1.1.37:4.1.1.49	54975:56801:51645:51735>56327:68923>53795	5	Pyruvate metabolism	abo00620	Carbohydrate Metabolism	abo
670	abo:ABO_0095 abo:ABO_0726>abo:ABO_1222 abo:ABO_1336	4.4.1:3.1.2	4.4.1.5:3.1.2.6	54593 54593:56281 56281	2	Pyruvate metabolism	abo00620	Carbohydrate Metabolism	abo
671	abo:ABO_1159 abo:ABO_1459 abo:ABO_2009 abo:ABO_2010>abo:ABO_0334>abo:ABO_1267>abo:ABO_2239>abo:ABO_1427	6.4.1:6.2.1:2.3.3:1.1.1:2.7.9	6.4.1.2:6.2.1.1:2.3.3.9:1.1.1.40:2.7.9.2	52096 52096 51230 52440>56059>51246:56801:51645:53223>51735:56059>52009>51621	5	Pyruvate metabolism	abo00620	Carbohydrate Metabolism	abo
672	abo:ABO_1159 abo:ABO_1459 abo:ABO_2009 abo:ABO_2010>abo:ABO_0334>abo:ABO_0638 abo:ABO_2437	6.4.1:6.2.1:2.3.3	6.4.1.2:6.2.1.1:2.3.3.13	52096 52096 51230 52440>56059>51246:56801:51569>110921 51569>89000>110921	3	Pyruvate metabolism	abo00620	Carbohydrate Metabolism	abo
673	abo:ABO_1159 abo:ABO_1459 abo:ABO_2009 abo:ABO_2010>abo:ABO_0334>abo:ABO_0648 abo:ABO_0983 abo:ABO_1567 abo:ABO_1712	6.4.1:6.2.1:2.3.1	6.4.1.2:6.2.1.1:2.3.1.9	52096 52096 51230 52440>56059>51246:56801:53901>53901 53901>53901 53901>53901 53901>53901	3	Pyruvate metabolism	abo00620	Carbohydrate Metabolism	abo
674	abo:ABO_1159 abo:ABO_1459 abo:ABO_2009 abo:ABO_2010>abo:ABO_0334>abo:ABO_0087 abo:ABO_0962 abo:ABO_2709	6.4.1:6.2.1:1.2.1	6.4.1.2:6.2.1.1:1.2.1.3	52096 52096 51230 52440>56059>51246:56801:53720 53720 53720	3	Pyruvate metabolism	abo00620	Carbohydrate Metabolism	abo
675	abo:ABO_1159 abo:ABO_1459 abo:ABO_2009 abo:ABO_2010>abo:ABO_0623>abo:ABO_0622>abo:ABO_0843 abo:ABO_0844 abo:ABO_0845	6.4.1:2.3.1:1.2.4:4.1.1	6.4.1.2:2.3.1.12:1.2.4.1:4.1.1.3	52096 52096 51230 52440>56059>51246:51230>52777>51230>47005:52518>52518>52922:No Ass 51569>89000>51230 No Ass	4	Pyruvate metabolism	abo00620	Carbohydrate Metabolism	abo
676	abo:ABO_1159 abo:ABO_1459 abo:ABO_2009 abo:ABO_2010>abo:ABO_0623>abo:ABO_0622>abo:ABO_2621	6.4.1:2.3.1:1.2.4:2.7.1	6.4.1.2:2.3.1.12:1.2.4.1:2.7.1.40	52096 52096 51230 52440>56059>51246:51230>52777>51230>47005:52518>52518>52922:51621>50800>52935	4	Pyruvate metabolism	abo00620	Carbohydrate Metabolism	abo
677	abo:ABO_1159 abo:ABO_1459 abo:ABO_2009 abo:ABO_2010>abo:ABO_0623>abo:ABO_1494	6.4.1:2.3.1:1.8.1	6.4.1.2:2.3.1.12:1.8.1.4	52096 52096 51230 52440>56059>51246:51230>52777>51230>47005:51905>55424	3	Pyruvate metabolism	abo00620	Carbohydrate Metabolism	abo
678	abo:ABO_1159 abo:ABO_1459 abo:ABO_2009 abo:ABO_2010>abo:ABO_0334>abo:ABO_1267>abo:ABO_1248>abo:ABO_0680	6.4.1:6.2.1:2.3.3:1.1.1:4.1.1	6.4.1.2:6.2.1.1:2.3.3.9:1.1.1.37:4.1.1.31	52096 52096 51230 52440>56059>51246:56801:51645:51735>56327:51621	5	Pyruvate metabolism	abo00620	Carbohydrate Metabolism	abo
679	abo:ABO_1159 abo:ABO_1459 abo:ABO_2009 abo:ABO_2010>abo:ABO_0334>abo:ABO_1542	6.4.1:6.2.1:3.6.1	6.4.1.2:6.2.1.1:3.6.1.7	52096 52096 51230 52440>56059>51246:56801:54975	3	Pyruvate metabolism	abo00620	Carbohydrate Metabolism	abo
680	abo:ABO_1159 abo:ABO_1459 abo:ABO_2009 abo:ABO_2010>abo:ABO_0334>abo:ABO_1267>abo:ABO_1248>abo:ABO_0275	6.4.1:6.2.1:2.3.3:1.1.1:4.1.1	6.4.1.2:6.2.1.1:2.3.3.9:1.1.1.37:4.1.1.49	52096 52096 51230 52440>56059>51246:56801:51645:51735>56327:68923>53795	5	Pyruvate metabolism	abo00620	Carbohydrate Metabolism	abo
681	abo:ABO_0638 abo:ABO_2437>abo:ABO_0334>abo:ABO_1267>abo:ABO_2239>abo:ABO_1427	2.3.3:6.2.1:2.3.3:1.1.1:2.7.9	2.3.3.13:6.2.1.1:2.3.3.9:1.1.1.40:2.7.9.2	51569>110921 51569>89000>110921:56801:51645:53223>51735:56059>52009>51621	5	Pyruvate metabolism	abo00620	Carbohydrate Metabolism	abo
682	abo:ABO_0638 abo:ABO_2437>abo:ABO_0334>abo:ABO_0648 abo:ABO_0983 abo:ABO_1567 abo:ABO_1712	2.3.3:6.2.1:2.3.1	2.3.3.13:6.2.1.1:2.3.1.9	51569>110921 51569>89000>110921:56801:53901>53901 53901>53901 53901>53901 53901>53901	3	Pyruvate metabolism	abo00620	Carbohydrate Metabolism	abo
683	abo:ABO_0638 abo:ABO_2437>abo:ABO_0334>abo:ABO_0087 abo:ABO_0962 abo:ABO_2709	2.3.3:6.2.1:1.2.1	2.3.3.13:6.2.1.1:1.2.1.3	51569>110921 51569>89000>110921:56801:53720 53720 53720	3	Pyruvate metabolism	abo00620	Carbohydrate Metabolism	abo
684	abo:ABO_0638 abo:ABO_2437>abo:ABO_0334>abo:ABO_1159 abo:ABO_1459 abo:ABO_2009 abo:ABO_2010	2.3.3:6.2.1:6.4.1	2.3.3.13:6.2.1.1:6.4.1.2	51569>110921 51569>89000>110921:56801:52096 52096 51230 52440>56059>51246	3	Pyruvate metabolism	abo00620	Carbohydrate Metabolism	abo
685	abo:ABO_0638 abo:ABO_2437>abo:ABO_0623>abo:ABO_0622>abo:ABO_0843 abo:ABO_0844 abo:ABO_0845	2.3.3:2.3.1:1.2.4:4.1.1	2.3.3.13:2.3.1.12:1.2.4.1:4.1.1.3	51569>110921 51569>89000>110921:51230>52777>51230>47005:52518>52518>52922:No Ass 51569>89000>51230 No Ass	4	Pyruvate metabolism	abo00620	Carbohydrate Metabolism	abo
686	abo:ABO_0638 abo:ABO_2437>abo:ABO_0623>abo:ABO_0622>abo:ABO_2621	2.3.3:2.3.1:1.2.4:2.7.1	2.3.3.13:2.3.1.12:1.2.4.1:2.7.1.40	51569>110921 51569>89000>110921:51230>52777>51230>47005:52518>52518>52922:51621>50800>52935	4	Pyruvate metabolism	abo00620	Carbohydrate Metabolism	abo
687	abo:ABO_0638 abo:ABO_2437>abo:ABO_0623>abo:ABO_1494	2.3.3:2.3.1:1.8.1	2.3.3.13:2.3.1.12:1.8.1.4	51569>110921 51569>89000>110921:51230>52777>51230>47005:51905>55424	3	Pyruvate metabolism	abo00620	Carbohydrate Metabolism	abo
688	abo:ABO_0638 abo:ABO_2437>abo:ABO_0334>abo:ABO_1267>abo:ABO_1248>abo:ABO_0680	2.3.3:6.2.1:2.3.3:1.1.1:4.1.1	2.3.3.13:6.2.1.1:2.3.3.9:1.1.1.37:4.1.1.31	51569>110921 51569>89000>110921:56801:51645:51735>56327:51621	5	Pyruvate metabolism	abo00620	Carbohydrate Metabolism	abo
689	abo:ABO_0638 abo:ABO_2437>abo:ABO_0334>abo:ABO_1542	2.3.3:6.2.1:3.6.1	2.3.3.13:6.2.1.1:3.6.1.7	51569>110921 51569>89000>110921:56801:54975	3	Pyruvate metabolism	abo00620	Carbohydrate Metabolism	abo
690	abo:ABO_0638 abo:ABO_2437>abo:ABO_0334>abo:ABO_1267>abo:ABO_1248>abo:ABO_0275	2.3.3:6.2.1:2.3.3:1.1.1:4.1.1	2.3.3.13:6.2.1.1:2.3.3.9:1.1.1.37:4.1.1.49	51569>110921 51569>89000>110921:56801:51645:51735>56327:68923>53795	5	Pyruvate metabolism	abo00620	Carbohydrate Metabolism	abo
691	abo:ABO_0648 abo:ABO_0983 abo:ABO_1567 abo:ABO_1712>abo:ABO_0334>abo:ABO_1267>abo:ABO_2239>abo:ABO_1427	2.3.1:6.2.1:2.3.3:1.1.1:2.7.9	2.3.1.9:6.2.1.1:2.3.3.9:1.1.1.40:2.7.9.2	53901>53901 53901>53901 53901>53901 53901>53901:56801:51645:53223>51735:56059>52009>51621	5	Pyruvate metabolism	abo00620	Carbohydrate Metabolism	abo
692	abo:ABO_0648 abo:ABO_0983 abo:ABO_1567 abo:ABO_1712>abo:ABO_0334>abo:ABO_0638 abo:ABO_2437	2.3.1:6.2.1:2.3.3	2.3.1.9:6.2.1.1:2.3.3.13	53901>53901 53901>53901 53901>53901 53901>53901:56801:51569>110921 51569>89000>110921	3	Pyruvate metabolism	abo00620	Carbohydrate Metabolism	abo
693	abo:ABO_0648 abo:ABO_0983 abo:ABO_1567 abo:ABO_1712>abo:ABO_0334>abo:ABO_0087 abo:ABO_0962 abo:ABO_2709	2.3.1:6.2.1:1.2.1	2.3.1.9:6.2.1.1:1.2.1.3	53901>53901 53901>53901 53901>53901 53901>53901:56801:53720 53720 53720	3	Pyruvate metabolism	abo00620	Carbohydrate Metabolism	abo
694	abo:ABO_0648 abo:ABO_0983 abo:ABO_1567 abo:ABO_1712>abo:ABO_0334>abo:ABO_1159 abo:ABO_1459 abo:ABO_2009 abo:ABO_2010	2.3.1:6.2.1:6.4.1	2.3.1.9:6.2.1.1:6.4.1.2	53901>53901 53901>53901 53901>53901 53901>53901:56801:52096 52096 51230 52440>56059>51246	3	Pyruvate metabolism	abo00620	Carbohydrate Metabolism	abo
695	abo:ABO_0648 abo:ABO_0983 abo:ABO_1567 abo:ABO_1712>abo:ABO_0623>abo:ABO_0622>abo:ABO_0843 abo:ABO_0844 abo:ABO_0845	2.3.1:2.3.1:1.2.4:4.1.1	2.3.1.9:2.3.1.12:1.2.4.1:4.1.1.3	53901>53901 53901>53901 53901>53901 53901>53901:51230>52777>51230>47005:52518>52518>52922:No Ass 51569>89000>51230 No Ass	4	Pyruvate metabolism	abo00620	Carbohydrate Metabolism	abo
696	abo:ABO_0648 abo:ABO_0983 abo:ABO_1567 abo:ABO_1712>abo:ABO_0623>abo:ABO_0622>abo:ABO_2621	2.3.1:2.3.1:1.2.4:2.7.1	2.3.1.9:2.3.1.12:1.2.4.1:2.7.1.40	53901>53901 53901>53901 53901>53901 53901>53901:51230>52777>51230>47005:52518>52518>52922:51621>50800>52935	4	Pyruvate metabolism	abo00620	Carbohydrate Metabolism	abo
697	abo:ABO_0648 abo:ABO_0983 abo:ABO_1567 abo:ABO_1712>abo:ABO_0623>abo:ABO_1494	2.3.1:2.3.1:1.8.1	2.3.1.9:2.3.1.12:1.8.1.4	53901>53901 53901>53901 53901>53901 53901>53901:51230>52777>51230>47005:51905>55424	3	Pyruvate metabolism	abo00620	Carbohydrate Metabolism	abo
698	abo:ABO_0648 abo:ABO_0983 abo:ABO_1567 abo:ABO_1712>abo:ABO_0334>abo:ABO_1267>abo:ABO_1248>abo:ABO_0680	2.3.1:6.2.1:2.3.3:1.1.1:4.1.1	2.3.1.9:6.2.1.1:2.3.3.9:1.1.1.37:4.1.1.31	53901>53901 53901>53901 53901>53901 53901>53901:56801:51645:51735>56327:51621	5	Pyruvate metabolism	abo00620	Carbohydrate Metabolism	abo
699	abo:ABO_0648 abo:ABO_0983 abo:ABO_1567 abo:ABO_1712>abo:ABO_0334>abo:ABO_1542	2.3.1:6.2.1:3.6.1	2.3.1.9:6.2.1.1:3.6.1.7	53901>53901 53901>53901 53901>53901 53901>53901:56801:54975	3	Pyruvate metabolism	abo00620	Carbohydrate Metabolism	abo
700	abo:ABO_0648 abo:ABO_0983 abo:ABO_1567 abo:ABO_1712>abo:ABO_0334>abo:ABO_1267>abo:ABO_1248>abo:ABO_0275	2.3.1:6.2.1:2.3.3:1.1.1:4.1.1	2.3.1.9:6.2.1.1:2.3.3.9:1.1.1.37:4.1.1.49	53901>53901 53901>53901 53901>53901 53901>53901:56801:51645:51735>56327:68923>53795	5	Pyruvate metabolism	abo00620	Carbohydrate Metabolism	abo
701	abo:ABO_0190 abo:ABO_0288 abo:ABO_0671 abo:ABO_0672 abo:ABO_2393>abo:ABO_1269	1.14.13:2.1.1	1.14.13.-:2.1.1.-	51905>51905 51905 50022>55961 50022>55961 51905>51905:53335	2	Polycyclic aromatic hydrocarbon degradation	abo00624	Biodegradation and Metabolism	abo
702	abo:ABO_1269>abo:ABO_0190 abo:ABO_0288 abo:ABO_0671 abo:ABO_0672 abo:ABO_2393	2.1.1:1.14.13	2.1.1.-:1.14.13.-	53335:51905>51905 51905 50022>55961 50022>55961 51905>51905	2	Polycyclic aromatic hydrocarbon degradation	abo00624	Biodegradation and Metabolism	abo
703	abo:ABO_2415>abo:ABO_0061 abo:ABO_0117 abo:ABO_0817 abo:ABO_1231 abo:ABO_1352 abo:ABO_2483>abo:ABO_0087 abo:ABO_0962 abo:ABO_2709>abo:ABO_1537	3.8.1:1.1.1:1.2.1:3.8.1	3.8.1.5:1.1.1.1:1.2.1.3:3.8.1.2	53474:50129>51735 50129>51735>50129 50129>51735 50129>51735 50129>51735 50129>51735:53720 53720 53720:56784	4	Chloroalkane and chloroalkene degradation	abo00625	Biodegradation and Metabolism	abo
704	abo:ABO_1537>abo:ABO_0087 abo:ABO_0962 abo:ABO_2709>abo:ABO_0061 abo:ABO_0117 abo:ABO_0817 abo:ABO_1231 abo:ABO_1352 abo:ABO_2483>abo:ABO_2415	3.8.1:1.2.1:1.1.1:3.8.1	3.8.1.2:1.2.1.3:1.1.1.1:3.8.1.5	56784:53720 53720 53720:50129>51735 50129>51735>50129 50129>51735 50129>51735 50129>51735 50129>51735:53474	4	Chloroalkane and chloroalkene degradation	abo00625	Biodegradation and Metabolism	abo
705	abo:ABO_0087 abo:ABO_0962 abo:ABO_2709>abo:ABO_0061 abo:ABO_0117 abo:ABO_0817 abo:ABO_1231 abo:ABO_1352 abo:ABO_2483>abo:ABO_2415	1.2.1:1.1.1:3.8.1	1.2.1.3:1.1.1.1:3.8.1.5	53720 53720 53720:50129>51735 50129>51735>50129 50129>51735 50129>51735 50129>51735 50129>51735:53474	3	Chloroalkane and chloroalkene degradation	abo00625	Biodegradation and Metabolism	abo
706	abo:ABO_0087 abo:ABO_0962 abo:ABO_2709>abo:ABO_1537	1.2.1:3.8.1	1.2.1.3:3.8.1.2	53720 53720 53720:56784	2	Chloroalkane and chloroalkene degradation	abo00625	Biodegradation and Metabolism	abo
707	abo:ABO_0190 abo:ABO_0288 abo:ABO_0671 abo:ABO_0672 abo:ABO_2393>abo:ABO_0061 abo:ABO_0117 abo:ABO_0817 abo:ABO_1231 abo:ABO_1352 abo:ABO_2483>abo:ABO_0703	1.14.13:1.1.1:1.2.1	1.14.13.-:1.1.1.1:1.2.1.-	51905>51905 51905 50022>55961 50022>55961 51905>51905:50129>51735 50129>51735>50129 50129>51735 50129>51735 50129>51735 50129>51735:53720	3	Naphthalene degradation	abo00626	Biodegradation and Metabolism	abo
708	abo:ABO_0703>abo:ABO_0061 abo:ABO_0117 abo:ABO_0817 abo:ABO_1231 abo:ABO_1352 abo:ABO_2483>abo:ABO_0190 abo:ABO_0288 abo:ABO_0671 abo:ABO_0672 abo:ABO_2393	1.2.1:1.1.1:1.14.13	1.2.1.-:1.1.1.1:1.14.13.-	53720:50129>51735 50129>51735>50129 50129>51735 50129>51735 50129>51735 50129>51735:51905>51905 51905 50022>55961 50022>55961 51905>51905	3	Naphthalene degradation	abo00626	Biodegradation and Metabolism	abo
709	abo:ABO_0190 abo:ABO_0288 abo:ABO_0671 abo:ABO_0672 abo:ABO_2393>abo:ABO_1597	1.14.13:3.1.3	1.14.13.-:3.1.3.1	51905>51905 51905 50022>55961 50022>55961 51905>51905:56300	2	Aminobenzoate degradation	abo00627	Biodegradation and Metabolism	abo
710	abo:ABO_1597>abo:ABO_0190 abo:ABO_0288 abo:ABO_0671 abo:ABO_0672 abo:ABO_2393	3.1.3:1.14.13	3.1.3.1:1.14.13.-	56300:51905>51905 51905 50022>55961 50022>55961 51905>51905	2	Aminobenzoate degradation	abo00627	Biodegradation and Metabolism	abo
711	abo:ABO_0119 abo:ABO_1062 abo:ABO_1754>abo:ABO_2391>abo:ABO_1233	3.1.3:1.1.1:5.3.1	3.1.3.18:1.1.1.29:5.3.1.22	56784 56784 56784:52283>51735:51658	3	Glyoxylate and dicarboxylate metabolism	abo00630	Carbohydrate Metabolism	abo
712	abo:ABO_0119 abo:ABO_1062 abo:ABO_1754>abo:ABO_2391>abo:ABO_1232	3.1.3:1.1.1:1.1.1	3.1.3.18:1.1.1.29:1.1.1.60	56784 56784 56784:52283>51735:51735>48179	3	Glyoxylate and dicarboxylate metabolism	abo00630	Carbohydrate Metabolism	abo
713	abo:ABO_0119 abo:ABO_1062 abo:ABO_1754>abo:ABO_2391>abo:ABO_1267>abo:ABO_1248	3.1.3:1.1.1:2.3.3:1.1.1	3.1.3.18:1.1.1.29:2.3.3.9:1.1.1.37	56784 56784 56784:52283>51735:51645:51735>56327	4	Glyoxylate and dicarboxylate metabolism	abo00630	Carbohydrate Metabolism	abo
714	abo:ABO_0119 abo:ABO_1062 abo:ABO_1754>abo:ABO_2391>abo:ABO_2741>abo:ABO_0694 abo:ABO_1201 abo:ABO_1431>abo:ABO_1501	3.1.3:1.1.1:4.1.3:4.2.1:2.3.3	3.1.3.18:1.1.1.29:4.1.3.1:4.2.1.3:2.3.3.1	56784 56784 56784:52283>51735:51621:53732>52016 74778>52016>53732 53732>52016:48256	5	Glyoxylate and dicarboxylate metabolism	abo00630	Carbohydrate Metabolism	abo
715	abo:ABO_1233>abo:ABO_2391>abo:ABO_0119 abo:ABO_1062 abo:ABO_1754	5.3.1:1.1.1:3.1.3	5.3.1.22:1.1.1.29:3.1.3.18	51658:52283>51735:56784 56784 56784	3	Glyoxylate and dicarboxylate metabolism	abo00630	Carbohydrate Metabolism	abo
716	abo:ABO_1233>abo:ABO_1232	5.3.1:1.1.1	5.3.1.22:1.1.1.60	51658:51735>48179	2	Glyoxylate and dicarboxylate metabolism	abo00630	Carbohydrate Metabolism	abo
717	abo:ABO_1233>abo:ABO_2391>abo:ABO_1267>abo:ABO_1248	5.3.1:1.1.1:2.3.3:1.1.1	5.3.1.22:1.1.1.29:2.3.3.9:1.1.1.37	51658:52283>51735:51645:51735>56327	4	Glyoxylate and dicarboxylate metabolism	abo00630	Carbohydrate Metabolism	abo
718	abo:ABO_1233>abo:ABO_2391>abo:ABO_2741>abo:ABO_0694 abo:ABO_1201 abo:ABO_1431>abo:ABO_1501	5.3.1:1.1.1:4.1.3:4.2.1:2.3.3	5.3.1.22:1.1.1.29:4.1.3.1:4.2.1.3:2.3.3.1	51658:52283>51735:51621:53732>52016 74778>52016>53732 53732>52016:48256	5	Glyoxylate and dicarboxylate metabolism	abo00630	Carbohydrate Metabolism	abo
719	abo:ABO_1248>abo:ABO_1267>abo:ABO_2391>abo:ABO_0119 abo:ABO_1062 abo:ABO_1754	1.1.1:2.3.3:1.1.1:3.1.3	1.1.1.37:2.3.3.9:1.1.1.29:3.1.3.18	51735>56327:51645:52283>51735:56784 56784 56784	4	Glyoxylate and dicarboxylate metabolism	abo00630	Carbohydrate Metabolism	abo
720	abo:ABO_1248>abo:ABO_1267>abo:ABO_2391>abo:ABO_1233	1.1.1:2.3.3:1.1.1:5.3.1	1.1.1.37:2.3.3.9:1.1.1.29:5.3.1.22	51735>56327:51645:52283>51735:51658	4	Glyoxylate and dicarboxylate metabolism	abo00630	Carbohydrate Metabolism	abo
721	abo:ABO_1248>abo:ABO_1267>abo:ABO_2391>abo:ABO_1232	1.1.1:2.3.3:1.1.1:1.1.1	1.1.1.37:2.3.3.9:1.1.1.29:1.1.1.60	51735>56327:51645:52283>51735:51735>48179	4	Glyoxylate and dicarboxylate metabolism	abo00630	Carbohydrate Metabolism	abo
722	abo:ABO_1248>abo:ABO_1267>abo:ABO_2741	1.1.1:2.3.3:4.1.3	1.1.1.37:2.3.3.9:4.1.3.1	51735>56327:51645:51621	3	Glyoxylate and dicarboxylate metabolism	abo00630	Carbohydrate Metabolism	abo
723	abo:ABO_1248>abo:ABO_1501>abo:ABO_0694 abo:ABO_1201 abo:ABO_1431	1.1.1:2.3.3:4.2.1	1.1.1.37:2.3.3.1:4.2.1.3	51735>56327:48256:53732>52016 74778>52016>53732 53732>52016	3	Glyoxylate and dicarboxylate metabolism	abo00630	Carbohydrate Metabolism	abo
724	abo:ABO_1232>abo:ABO_2391>abo:ABO_0119 abo:ABO_1062 abo:ABO_1754	1.1.1:1.1.1:3.1.3	1.1.1.60:1.1.1.29:3.1.3.18	51735>48179:52283>51735:56784 56784 56784	3	Glyoxylate and dicarboxylate metabolism	abo00630	Carbohydrate Metabolism	abo
725	abo:ABO_1232>abo:ABO_1233	1.1.1:5.3.1	1.1.1.60:5.3.1.22	51735>48179:51658	2	Glyoxylate and dicarboxylate metabolism	abo00630	Carbohydrate Metabolism	abo
726	abo:ABO_1232>abo:ABO_2391>abo:ABO_1267>abo:ABO_1248	1.1.1:1.1.1:2.3.3:1.1.1	1.1.1.60:1.1.1.29:2.3.3.9:1.1.1.37	51735>48179:52283>51735:51645:51735>56327	4	Glyoxylate and dicarboxylate metabolism	abo00630	Carbohydrate Metabolism	abo
727	abo:ABO_1232>abo:ABO_2391>abo:ABO_2741>abo:ABO_0694 abo:ABO_1201 abo:ABO_1431>abo:ABO_1501	1.1.1:1.1.1:4.1.3:4.2.1:2.3.3	1.1.1.60:1.1.1.29:4.1.3.1:4.2.1.3:2.3.3.1	51735>48179:52283>51735:51621:53732>52016 74778>52016>53732 53732>52016:48256	5	Glyoxylate and dicarboxylate metabolism	abo00630	Carbohydrate Metabolism	abo
728	abo:ABO_1501>abo:ABO_1248>abo:ABO_1267>abo:ABO_2391>abo:ABO_0119 abo:ABO_1062 abo:ABO_1754	2.3.3:1.1.1:2.3.3:1.1.1:3.1.3	2.3.3.1:1.1.1.37:2.3.3.9:1.1.1.29:3.1.3.18	48256:51735>56327:51645:52283>51735:56784 56784 56784	5	Glyoxylate and dicarboxylate metabolism	abo00630	Carbohydrate Metabolism	abo
729	abo:ABO_1501>abo:ABO_1248>abo:ABO_1267>abo:ABO_2391>abo:ABO_1233	2.3.3:1.1.1:2.3.3:1.1.1:5.3.1	2.3.3.1:1.1.1.37:2.3.3.9:1.1.1.29:5.3.1.22	48256:51735>56327:51645:52283>51735:51658	5	Glyoxylate and dicarboxylate metabolism	abo00630	Carbohydrate Metabolism	abo
730	abo:ABO_1501>abo:ABO_1248>abo:ABO_1267>abo:ABO_2391>abo:ABO_1232	2.3.3:1.1.1:2.3.3:1.1.1:1.1.1	2.3.3.1:1.1.1.37:2.3.3.9:1.1.1.29:1.1.1.60	48256:51735>56327:51645:52283>51735:51735>48179	5	Glyoxylate and dicarboxylate metabolism	abo00630	Carbohydrate Metabolism	abo
731	abo:ABO_1501>abo:ABO_0694 abo:ABO_1201 abo:ABO_1431>abo:ABO_2741	2.3.3:4.2.1:4.1.3	2.3.3.1:4.2.1.3:4.1.3.1	48256:53732>52016 74778>52016>53732 53732>52016:51621	3	Glyoxylate and dicarboxylate metabolism	abo00630	Carbohydrate Metabolism	abo
732	abo:ABO_1492 abo:ABO_1493>abo:ABO_1433	6.2.1:4.1.3	6.2.1.5:4.1.3.30	51735>52210 56059>52210:51621	2	Propanoate metabolism	abo00640	Carbohydrate Metabolism	abo
733	abo:ABO_0020>abo:ABO_0185 abo:ABO_0186 abo:ABO_0571 abo:ABO_0957 abo:ABO_1264 abo:ABO_1701 abo:ABO_1702 abo:ABO_1772 abo:ABO_2098 abo:ABO_2533 abo:ABO_2662>abo:ABO_0148 abo:ABO_0526 abo:ABO_1566 abo:ABO_1645 abo:ABO_1652 abo:ABO_2440 abo:ABO_2556	1.2.1:1.3.99:4.2.1	1.2.1.27:1.3.99.3:4.2.1.17	53720:56645>47203 56645>47203 56645>47203 56645>47203 56645>47203 56645>47203 56645>47203 56645>47203 56645>47203 56645>47203 56645>47203:52096 52096 52096>51735>48179>48179 52096 52096>51735>48179>48179 52096 52096	3	Propanoate metabolism	abo00640	Carbohydrate Metabolism	abo
734	abo:ABO_0020>abo:ABO_1432>abo:ABO_1429	1.2.1:2.3.3:4.2.1	1.2.1.27:2.3.3.5:4.2.1.79	53720:48256:103378	3	Propanoate metabolism	abo00640	Carbohydrate Metabolism	abo
735	abo:ABO_0020>abo:ABO_0334	1.2.1:6.2.1	1.2.1.27:6.2.1.1	53720:56801	2	Propanoate metabolism	abo00640	Carbohydrate Metabolism	abo
736	abo:ABO_1159 abo:ABO_1459 abo:ABO_2009 abo:ABO_2010>abo:ABO_0648 abo:ABO_0983 abo:ABO_1567 abo:ABO_1712	6.4.1:2.3.1	6.4.1.2:2.3.1.9	52096 52096 51230 52440>56059>51246:53901>53901 53901>53901 53901>53901 53901>53901	2	Propanoate metabolism	abo00640	Carbohydrate Metabolism	abo
737	abo:ABO_0648 abo:ABO_0983 abo:ABO_1567 abo:ABO_1712>abo:ABO_1159 abo:ABO_1459 abo:ABO_2009 abo:ABO_2010	2.3.1:6.4.1	2.3.1.9:6.4.1.2	53901>53901 53901>53901 53901>53901 53901>53901:52096 52096 51230 52440>56059>51246	2	Propanoate metabolism	abo00640	Carbohydrate Metabolism	abo
738	abo:ABO_0511 abo:ABO_1134>abo:ABO_1497 abo:ABO_1498 abo:ABO_1499 abo:ABO_1500	1.2.1:1.3.99	1.2.1.16:1.3.99.1	53720 53720:54292>46548 51905>56425>46977 81343 81343	2	Butanoate metabolism	abo00650	Carbohydrate Metabolism	abo
739	abo:ABO_2665>abo:ABO_0648 abo:ABO_0983 abo:ABO_1567 abo:ABO_1712	4.1.3:2.3.1	4.1.3.4:2.3.1.9	51569:53901>53901 53901>53901 53901>53901 53901>53901	2	Butanoate metabolism	abo00650	Carbohydrate Metabolism	abo
740	abo:ABO_2665>abo:ABO_1236>abo:ABO_1566 abo:ABO_1652>abo:ABO_0148 abo:ABO_0526 abo:ABO_1566 abo:ABO_1645 abo:ABO_1652 abo:ABO_2440 abo:ABO_2556>abo:ABO_0833 abo:ABO_1918	4.1.3:6.2.1:5.1.2:4.2.1:1.3.99	4.1.3.4:6.2.1.16:5.1.2.3:4.2.1.17:1.3.99.2	51569:56801:52096>51735>48179>48179 52096>51735>48179>48179:52096 52096 52096>51735>48179>48179 52096 52096>51735>48179>48179 52096 52096:56645>47203 51735	5	Butanoate metabolism	abo00650	Carbohydrate Metabolism	abo
741	abo:ABO_2665>abo:ABO_1479	4.1.3:1.1.1	4.1.3.4:1.1.1.30	51569:51735	2	Butanoate metabolism	abo00650	Carbohydrate Metabolism	abo
742	abo:ABO_2665>abo:ABO_1236>abo:ABO_1566 abo:ABO_1652>abo:ABO_1418	4.1.3:6.2.1:5.1.2:2.3.1	4.1.3.4:6.2.1.16:5.1.2.3:2.3.1.-	51569:56801:52096>51735>48179>48179 52096>51735>48179>48179:53474	4	Butanoate metabolism	abo00650	Carbohydrate Metabolism	abo
743	abo:ABO_0622>abo:ABO_0481 abo:ABO_0482 abo:ABO_0704	1.2.4:2.2.1	1.2.4.1:2.2.1.6	52518>52518>52922:52518>52518>52467 55021>55021 52518>52518>52467	2	Butanoate metabolism	abo00650	Carbohydrate Metabolism	abo
744	abo:ABO_0622>abo:ABO_0510	1.2.4:1.1.1	1.2.4.1:1.1.1.83	52518>52518>52922:53659	2	Butanoate metabolism	abo00650	Carbohydrate Metabolism	abo
745	abo:ABO_1479>abo:ABO_1236>abo:ABO_0648 abo:ABO_0983 abo:ABO_1567 abo:ABO_1712	1.1.1:6.2.1:2.3.1	1.1.1.30:6.2.1.16:2.3.1.9	51735:56801:53901>53901 53901>53901 53901>53901 53901>53901	3	Butanoate metabolism	abo00650	Carbohydrate Metabolism	abo
746	abo:ABO_1479>abo:ABO_1236>abo:ABO_1566 abo:ABO_1652>abo:ABO_0148 abo:ABO_0526 abo:ABO_1566 abo:ABO_1645 abo:ABO_1652 abo:ABO_2440 abo:ABO_2556>abo:ABO_0833 abo:ABO_1918	1.1.1:6.2.1:5.1.2:4.2.1:1.3.99	1.1.1.30:6.2.1.16:5.1.2.3:4.2.1.17:1.3.99.2	51735:56801:52096>51735>48179>48179 52096>51735>48179>48179:52096 52096 52096>51735>48179>48179 52096 52096>51735>48179>48179 52096 52096:56645>47203 51735	5	Butanoate metabolism	abo00650	Carbohydrate Metabolism	abo
747	abo:ABO_1479>abo:ABO_2665	1.1.1:4.1.3	1.1.1.30:4.1.3.4	51735:51569	2	Butanoate metabolism	abo00650	Carbohydrate Metabolism	abo
748	abo:ABO_1479>abo:ABO_1236>abo:ABO_1566 abo:ABO_1652>abo:ABO_1418	1.1.1:6.2.1:5.1.2:2.3.1	1.1.1.30:6.2.1.16:5.1.2.3:2.3.1.-	51735:56801:52096>51735>48179>48179 52096>51735>48179>48179:53474	4	Butanoate metabolism	abo00650	Carbohydrate Metabolism	abo
749	abo:ABO_0510>abo:ABO_0622>abo:ABO_0481 abo:ABO_0482 abo:ABO_0704	1.1.1:1.2.4:2.2.1	1.1.1.83:1.2.4.1:2.2.1.6	53659:52518>52518>52922:52518>52518>52467 55021>55021 52518>52518>52467	3	Butanoate metabolism	abo00650	Carbohydrate Metabolism	abo
750	abo:ABO_1497 abo:ABO_1498 abo:ABO_1499 abo:ABO_1500>abo:ABO_0511 abo:ABO_1134	1.3.99:1.2.1	1.3.99.1:1.2.1.16	54292>46548 51905>56425>46977 81343 81343:53720 53720	2	Butanoate metabolism	abo00650	Carbohydrate Metabolism	abo
751	abo:ABO_2344>abo:ABO_1208>abo:ABO_0130	2.1.1:1.5.1:2.1.2	2.1.1.45:1.5.1.5:2.1.2.9	55831:53223>51735:53328>50486	3	One carbon pool by folate	abo00670	Metabolism of Cofactors and Vitamins	abo
752	abo:ABO_2344>abo:ABO_1208>abo:ABO_0820 abo:ABO_1574	2.1.1:1.5.1:2.1.2	2.1.1.45:1.5.1.5:2.1.2.2	55831:53223>51735:52440>56059>51246 53328	3	One carbon pool by folate	abo00670	Metabolism of Cofactors and Vitamins	abo
753	abo:ABO_2344>abo:ABO_1208>abo:ABO_2015	2.1.1:1.5.1:2.1.2	2.1.1.45:1.5.1.5:2.1.2.3	55831:53223>51735:52335>53927	3	One carbon pool by folate	abo00670	Metabolism of Cofactors and Vitamins	abo
754	abo:ABO_2344>abo:ABO_2594>abo:ABO_1324	2.1.1:2.1.2:2.1.1	2.1.1.45:2.1.2.10:2.1.1.13	55831:103025>101790:82282>56507>51717>47644>52242	3	One carbon pool by folate	abo00670	Metabolism of Cofactors and Vitamins	abo
755	abo:ABO_2344>abo:ABO_2176	2.1.1:2.1.2	2.1.1.45:2.1.2.1	55831:53383	2	One carbon pool by folate	abo00670	Metabolism of Cofactors and Vitamins	abo
756	abo:ABO_2344>abo:ABO_1208>abo:ABO_1563	2.1.1:1.5.1:3.5.1	2.1.1.45:1.5.1.5:3.5.1.10	55831:53223>51735:55021>53328	3	One carbon pool by folate	abo00670	Metabolism of Cofactors and Vitamins	abo
757	abo:ABO_2344>abo:ABO_2619	2.1.1:1.5.1	2.1.1.45:1.5.1.20	55831:51730	2	One carbon pool by folate	abo00670	Metabolism of Cofactors and Vitamins	abo
758	abo:ABO_2344>abo:ABO_2343	2.1.1:1.5.1	2.1.1.45:1.5.1.3	55831:53597	2	One carbon pool by folate	abo00670	Metabolism of Cofactors and Vitamins	abo
759	abo:ABO_1427>abo:ABO_0680>abo:ABO_1248	2.7.9:4.1.1:1.1.1	2.7.9.2:4.1.1.31:1.1.1.37	56059>52009>51621:51621:51735>56327	3	Methane metabolism	abo00680	Energy Metabolism	abo
760	abo:ABO_1427>abo:ABO_1164>abo:ABO_0877 abo:ABO_0956 abo:ABO_1769 abo:ABO_2403>abo:ABO_0068>abo:ABO_1750>abo:ABO_1436 abo:ABO_2442>abo:ABO_2176	2.7.9:4.2.1:5.4.2:1.1.1:2.6.1:3.1.3:2.1.2	2.7.9.2:4.2.1.11:5.4.2.1:1.1.1.95:2.6.1.52:3.1.3.3:2.1.2.1	56059>52009>51621:54826>51604:53254 53254 53254 53254:52283>51735>55021:53383:56784 55021>56784:53383	7	Methane metabolism	abo00680	Energy Metabolism	abo
761	abo:ABO_0117>abo:ABO_0116	1.1.1:3.1.2	1.1.1.1:3.1.2.12	50129>51735>50129:53474	2	Methane metabolism	abo00680	Energy Metabolism	abo
762	abo:ABO_2176>abo:ABO_1436 abo:ABO_2442>abo:ABO_1750>abo:ABO_0068>abo:ABO_0877 abo:ABO_0956 abo:ABO_1769 abo:ABO_2403>abo:ABO_1164>abo:ABO_1427	2.1.2:3.1.3:2.6.1:1.1.1:5.4.2:4.2.1:2.7.9	2.1.2.1:3.1.3.3:2.6.1.52:1.1.1.95:5.4.2.1:4.2.1.11:2.7.9.2	53383:56784 55021>56784:53383:52283>51735>55021:53254 53254 53254 53254:54826>51604:56059>52009>51621	7	Methane metabolism	abo00680	Energy Metabolism	abo
763	abo:ABO_2176>abo:ABO_1436 abo:ABO_2442>abo:ABO_1750>abo:ABO_0068>abo:ABO_0877 abo:ABO_0956 abo:ABO_1769 abo:ABO_2403>abo:ABO_1164>abo:ABO_0680>abo:ABO_1248	2.1.2:3.1.3:2.6.1:1.1.1:5.4.2:4.2.1:4.1.1:1.1.1	2.1.2.1:3.1.3.3:2.6.1.52:1.1.1.95:5.4.2.1:4.2.1.11:4.1.1.31:1.1.1.37	53383:56784 55021>56784:53383:52283>51735>55021:53254 53254 53254 53254:54826>51604:51621:51735>56327	8	Methane metabolism	abo00680	Energy Metabolism	abo
764	abo:ABO_1989>abo:ABO_2612	2.7.1:4.1.2	2.7.1.11:4.1.2.13	53784:51569	2	Methane metabolism	abo00680	Energy Metabolism	abo
765	abo:ABO_0470>abo:ABO_2572>abo:ABO_0355>abo:ABO_0356>abo:ABO_2499	1.4.3:9.9.9:2.5.1:2.7.1:9.9.9	1.4.3.19:9.9.9.9:2.5.1.3:2.7.1.49:9.9.9.9	51971>54373:110399:51391:53613:No Ass	5	Thiamine metabolism	abo00730	Metabolism of Cofactors and Vitamins	abo
766	abo:ABO_0470>abo:ABO_2572>abo:ABO_0355>abo:ABO_2169>abo:ABO_2578	1.4.3:9.9.9:2.5.1:2.7.4:3.6.1	1.4.3.19:9.9.9.9:2.5.1.3:2.7.4.16:3.6.1.15	51971>54373:110399:51391:55326>56042:52972	5	Thiamine metabolism	abo00730	Metabolism of Cofactors and Vitamins	abo
767	abo:ABO_2499>abo:ABO_0356>abo:ABO_0355>abo:ABO_2572>abo:ABO_0470	9.9.9:2.7.1:2.5.1:9.9.9:1.4.3	9.9.9.9:2.7.1.49:2.5.1.3:9.9.9.9:1.4.3.19	No Ass:53613:51391:110399:51971>54373	5	Thiamine metabolism	abo00730	Metabolism of Cofactors and Vitamins	abo
768	abo:ABO_2499>abo:ABO_0356>abo:ABO_0355>abo:ABO_2169>abo:ABO_2578	9.9.9:2.7.1:2.5.1:2.7.4:3.6.1	9.9.9.9:2.7.1.49:2.5.1.3:2.7.4.16:3.6.1.15	No Ass:53613:51391:55326>56042:52972	5	Thiamine metabolism	abo00730	Metabolism of Cofactors and Vitamins	abo
769	abo:ABO_2572>abo:ABO_0470	9.9.9:1.4.3	9.9.9.9:1.4.3.19	110399:51971>54373	2	Thiamine metabolism	abo00730	Metabolism of Cofactors and Vitamins	abo
770	abo:ABO_2572>abo:ABO_0355>abo:ABO_0356>abo:ABO_2499	9.9.9:2.5.1:2.7.1:9.9.9	9.9.9.9:2.5.1.3:2.7.1.49:9.9.9.9	110399:51391:53613:No Ass	4	Thiamine metabolism	abo00730	Metabolism of Cofactors and Vitamins	abo
771	abo:ABO_2572>abo:ABO_0355>abo:ABO_2169>abo:ABO_2578	9.9.9:2.5.1:2.7.4:3.6.1	9.9.9.9:2.5.1.3:2.7.4.16:3.6.1.15	110399:51391:55326>56042:52972	4	Thiamine metabolism	abo00730	Metabolism of Cofactors and Vitamins	abo
772	abo:ABO_2172>abo:ABO_2171>abo:ABO_2173>abo:ABO_0458	3.5.4:2.5.1:2.5.1:2.7.1	3.5.4.25:2.5.1.78:2.5.1.9:2.7.1.26	55821>142695:52121:63380>63380:52374>82114	4	Riboflavin metabolism	abo00740	Metabolism of Cofactors and Vitamins	abo
773	abo:ABO_2172>abo:ABO_2174	3.5.4:1.1.1	3.5.4.25:1.1.1.193	55821>142695:53927>53597	2	Riboflavin metabolism	abo00740	Metabolism of Cofactors and Vitamins	abo
774	abo:ABO_0302>abo:ABO_1628	1.4.3:2.6.99	1.4.3.5:2.6.99.2	50475:63892	2	Vitamin B6 metabolism	abo00750	Metabolism of Cofactors and Vitamins	abo
775	abo:ABO_1628>abo:ABO_0302	2.6.99:1.4.3	2.6.99.2:1.4.3.5	63892:50475	2	Vitamin B6 metabolism	abo00750	Metabolism of Cofactors and Vitamins	abo
776	abo:ABO_1641>abo:ABO_0770>abo:ABO_0617>abo:ABO_1952>abo:ABO_1228	1.4.3:2.5.1:2.4.2:2.7.7:3.6.1	1.4.3.16:2.5.1.72:2.4.2.19:2.7.7.18:3.6.1.22	51905>56425>46977:142754:54675>51690:52374:55811>55811	5	Nicotinate and nicotinamide metabolism	abo00760	Metabolism of Cofactors and Vitamins	abo
777	abo:ABO_1641>abo:ABO_0770>abo:ABO_0617>abo:ABO_1952>abo:ABO_0474	1.4.3:2.5.1:2.4.2:2.7.7:6.3.5	1.4.3.16:2.5.1.72:2.4.2.19:2.7.7.18:6.3.5.1	51905>56425>46977:142754:54675>51690:52374:56317>52402	5	Nicotinate and nicotinamide metabolism	abo00760	Metabolism of Cofactors and Vitamins	abo
778	abo:ABO_1641>abo:ABO_0770>abo:ABO_0617>abo:ABO_1952>abo:ABO_1327 abo:ABO_1329	1.4.3:2.5.1:2.4.2:2.7.7:1.6.1	1.4.3.16:2.5.1.72:2.4.2.19:2.7.7.18:1.6.1.2	51905>56425>46977:142754:54675>51690:52374:52467 52283>51735	5	Nicotinate and nicotinamide metabolism	abo00760	Metabolism of Cofactors and Vitamins	abo
779	abo:ABO_1641>abo:ABO_0770>abo:ABO_0617>abo:ABO_1952>abo:ABO_0995	1.4.3:2.5.1:2.4.2:2.7.7:2.7.1	1.4.3.16:2.5.1.72:2.4.2.19:2.7.7.18:2.7.1.23	51905>56425>46977:142754:54675>51690:52374:111331	5	Nicotinate and nicotinamide metabolism	abo00760	Metabolism of Cofactors and Vitamins	abo
780	abo:ABO_1641>abo:ABO_0770>abo:ABO_0617>abo:ABO_1438	1.4.3:2.5.1:2.4.2:3.1.3	1.4.3.16:2.5.1.72:2.4.2.19:3.1.3.5	51905>56425>46977:142754:54675>51690:No Ass	4	Nicotinate and nicotinamide metabolism	abo00760	Metabolism of Cofactors and Vitamins	abo
781	abo:ABO_0770>abo:ABO_0617>abo:ABO_1952>abo:ABO_1228	2.5.1:2.4.2:2.7.7:3.6.1	2.5.1.72:2.4.2.19:2.7.7.18:3.6.1.22	142754:54675>51690:52374:55811>55811	4	Nicotinate and nicotinamide metabolism	abo00760	Metabolism of Cofactors and Vitamins	abo
782	abo:ABO_0770>abo:ABO_0617>abo:ABO_1952>abo:ABO_0474	2.5.1:2.4.2:2.7.7:6.3.5	2.5.1.72:2.4.2.19:2.7.7.18:6.3.5.1	142754:54675>51690:52374:56317>52402	4	Nicotinate and nicotinamide metabolism	abo00760	Metabolism of Cofactors and Vitamins	abo
783	abo:ABO_0770>abo:ABO_0617>abo:ABO_1952>abo:ABO_1327 abo:ABO_1329	2.5.1:2.4.2:2.7.7:1.6.1	2.5.1.72:2.4.2.19:2.7.7.18:1.6.1.2	142754:54675>51690:52374:52467 52283>51735	4	Nicotinate and nicotinamide metabolism	abo00760	Metabolism of Cofactors and Vitamins	abo
784	abo:ABO_0770>abo:ABO_0617>abo:ABO_1952>abo:ABO_0995	2.5.1:2.4.2:2.7.7:2.7.1	2.5.1.72:2.4.2.19:2.7.7.18:2.7.1.23	142754:54675>51690:52374:111331	4	Nicotinate and nicotinamide metabolism	abo00760	Metabolism of Cofactors and Vitamins	abo
785	abo:ABO_0770>abo:ABO_1641	2.5.1:1.4.3	2.5.1.72:1.4.3.16	142754:51905>56425>46977	2	Nicotinate and nicotinamide metabolism	abo00760	Metabolism of Cofactors and Vitamins	abo
786	abo:ABO_0770>abo:ABO_0617>abo:ABO_1438	2.5.1:2.4.2:3.1.3	2.5.1.72:2.4.2.19:3.1.3.5	142754:54675>51690:No Ass	3	Nicotinate and nicotinamide metabolism	abo00760	Metabolism of Cofactors and Vitamins	abo
787	abo:ABO_0481 abo:ABO_0482 abo:ABO_0704>abo:ABO_0485>abo:ABO_0180 abo:ABO_2312>abo:ABO_2301	2.2.1:1.1.1:4.2.1:2.6.1	2.2.1.6:1.1.1.86:4.2.1.9:2.6.1.42	52518>52518>52467 55021>55021 52518>52518>52467:51735>48179:143975>52016 143975>52016:56752	4	Pantothenate and CoA biosynthesis	abo00770	Metabolism of Cofactors and Vitamins	abo
788	abo:ABO_0481 abo:ABO_0482 abo:ABO_0704>abo:ABO_0485>abo:ABO_0180 abo:ABO_2312>abo:ABO_0337>abo:ABO_0629 abo:ABO_0967>abo:ABO_0336>abo:ABO_0369>abo:ABO_0213	2.2.1:1.1.1:4.2.1:2.1.2:1.1.1:6.3.2:2.7.1:4.1.1	2.2.1.6:1.1.1.86:4.2.1.9:2.1.2.11:1.1.1.169:6.3.2.1:2.7.1.33:4.1.1.36	52518>52518>52467 55021>55021 52518>52518>52467:51735>48179:143975>52016 143975>52016:51621:51735>48179 51735>48179:52374:53067>53067:52507>102645	8	Pantothenate and CoA biosynthesis	abo00770	Metabolism of Cofactors and Vitamins	abo
789	abo:ABO_0481 abo:ABO_0482 abo:ABO_0704>abo:ABO_0485>abo:ABO_0180 abo:ABO_2312>abo:ABO_0337>abo:ABO_0629 abo:ABO_0967>abo:ABO_0336>abo:ABO_0369>abo:ABO_0081>abo:ABO_0611	2.2.1:1.1.1:4.2.1:2.1.2:1.1.1:6.3.2:2.7.1:2.7.7:2.7.1	2.2.1.6:1.1.1.86:4.2.1.9:2.1.2.11:1.1.1.169:6.3.2.1:2.7.1.33:2.7.7.3:2.7.1.24	52518>52518>52467 55021>55021 52518>52518>52467:51735>48179:143975>52016 143975>52016:51621:51735>48179 51735>48179:52374:53067>53067:52374:52540	9	Pantothenate and CoA biosynthesis	abo00770	Metabolism of Cofactors and Vitamins	abo
790	abo:ABO_0481 abo:ABO_0482 abo:ABO_0704>abo:ABO_0485>abo:ABO_0180 abo:ABO_2312>abo:ABO_0337>abo:ABO_0629 abo:ABO_0967>abo:ABO_0336>abo:ABO_0335	2.2.1:1.1.1:4.2.1:2.1.2:1.1.1:6.3.2:4.1.1	2.2.1.6:1.1.1.86:4.2.1.9:2.1.2.11:1.1.1.169:6.3.2.1:4.1.1.11	52518>52518>52467 55021>55021 52518>52518>52467:51735>48179:143975>52016 143975>52016:51621:51735>48179 51735>48179:52374:50692	7	Pantothenate and CoA biosynthesis	abo00770	Metabolism of Cofactors and Vitamins	abo
791	abo:ABO_0335>abo:ABO_0336>abo:ABO_0629 abo:ABO_0967>abo:ABO_0337>abo:ABO_2301	4.1.1:6.3.2:1.1.1:2.1.2:2.6.1	4.1.1.11:6.3.2.1:1.1.1.169:2.1.2.11:2.6.1.42	50692:52374:51735>48179 51735>48179:51621:56752	5	Pantothenate and CoA biosynthesis	abo00770	Metabolism of Cofactors and Vitamins	abo
792	abo:ABO_0335>abo:ABO_0336>abo:ABO_0629 abo:ABO_0967>abo:ABO_0337>abo:ABO_0180 abo:ABO_2312>abo:ABO_0485>abo:ABO_0481 abo:ABO_0482 abo:ABO_0704	4.1.1:6.3.2:1.1.1:2.1.2:4.2.1:1.1.1:2.2.1	4.1.1.11:6.3.2.1:1.1.1.169:2.1.2.11:4.2.1.9:1.1.1.86:2.2.1.6	50692:52374:51735>48179 51735>48179:51621:143975>52016 143975>52016:51735>48179:52518>52518>52467 55021>55021 52518>52518>52467	7	Pantothenate and CoA biosynthesis	abo00770	Metabolism of Cofactors and Vitamins	abo
793	abo:ABO_0335>abo:ABO_0336>abo:ABO_0369>abo:ABO_0213	4.1.1:6.3.2:2.7.1:4.1.1	4.1.1.11:6.3.2.1:2.7.1.33:4.1.1.36	50692:52374:53067>53067:52507>102645	4	Pantothenate and CoA biosynthesis	abo00770	Metabolism of Cofactors and Vitamins	abo
794	abo:ABO_0335>abo:ABO_0336>abo:ABO_0369>abo:ABO_0081>abo:ABO_0611	4.1.1:6.3.2:2.7.1:2.7.7:2.7.1	4.1.1.11:6.3.2.1:2.7.1.33:2.7.7.3:2.7.1.24	50692:52374:53067>53067:52374:52540	5	Pantothenate and CoA biosynthesis	abo00770	Metabolism of Cofactors and Vitamins	abo
795	abo:ABO_0213>abo:ABO_0369>abo:ABO_0336>abo:ABO_0629 abo:ABO_0967>abo:ABO_0337>abo:ABO_2301	4.1.1:2.7.1:6.3.2:1.1.1:2.1.2:2.6.1	4.1.1.36:2.7.1.33:6.3.2.1:1.1.1.169:2.1.2.11:2.6.1.42	52507>102645:53067>53067:52374:51735>48179 51735>48179:51621:56752	6	Pantothenate and CoA biosynthesis	abo00770	Metabolism of Cofactors and Vitamins	abo
796	abo:ABO_0213>abo:ABO_0369>abo:ABO_0336>abo:ABO_0629 abo:ABO_0967>abo:ABO_0337>abo:ABO_0180 abo:ABO_2312>abo:ABO_0485>abo:ABO_0481 abo:ABO_0482 abo:ABO_0704	4.1.1:2.7.1:6.3.2:1.1.1:2.1.2:4.2.1:1.1.1:2.2.1	4.1.1.36:2.7.1.33:6.3.2.1:1.1.1.169:2.1.2.11:4.2.1.9:1.1.1.86:2.2.1.6	52507>102645:53067>53067:52374:51735>48179 51735>48179:51621:143975>52016 143975>52016:51735>48179:52518>52518>52467 55021>55021 52518>52518>52467	8	Pantothenate and CoA biosynthesis	abo00770	Metabolism of Cofactors and Vitamins	abo
797	abo:ABO_0213>abo:ABO_0081>abo:ABO_0611	4.1.1:2.7.7:2.7.1	4.1.1.36:2.7.7.3:2.7.1.24	52507>102645:52374:52540	3	Pantothenate and CoA biosynthesis	abo00770	Metabolism of Cofactors and Vitamins	abo
798	abo:ABO_0213>abo:ABO_0369>abo:ABO_0336>abo:ABO_0335	4.1.1:2.7.1:6.3.2:4.1.1	4.1.1.36:2.7.1.33:6.3.2.1:4.1.1.11	52507>102645:53067>53067:52374:50692	4	Pantothenate and CoA biosynthesis	abo00770	Metabolism of Cofactors and Vitamins	abo
799	abo:ABO_0369>abo:ABO_0336>abo:ABO_0629 abo:ABO_0967>abo:ABO_0337>abo:ABO_2301	2.7.1:6.3.2:1.1.1:2.1.2:2.6.1	2.7.1.33:6.3.2.1:1.1.1.169:2.1.2.11:2.6.1.42	53067>53067:52374:51735>48179 51735>48179:51621:56752	5	Pantothenate and CoA biosynthesis	abo00770	Metabolism of Cofactors and Vitamins	abo
800	abo:ABO_0369>abo:ABO_0336>abo:ABO_0629 abo:ABO_0967>abo:ABO_0337>abo:ABO_0180 abo:ABO_2312>abo:ABO_0485>abo:ABO_0481 abo:ABO_0482 abo:ABO_0704	2.7.1:6.3.2:1.1.1:2.1.2:4.2.1:1.1.1:2.2.1	2.7.1.33:6.3.2.1:1.1.1.169:2.1.2.11:4.2.1.9:1.1.1.86:2.2.1.6	53067>53067:52374:51735>48179 51735>48179:51621:143975>52016 143975>52016:51735>48179:52518>52518>52467 55021>55021 52518>52518>52467	7	Pantothenate and CoA biosynthesis	abo00770	Metabolism of Cofactors and Vitamins	abo
801	abo:ABO_0369>abo:ABO_0213	2.7.1:4.1.1	2.7.1.33:4.1.1.36	53067>53067:52507>102645	2	Pantothenate and CoA biosynthesis	abo00770	Metabolism of Cofactors and Vitamins	abo
802	abo:ABO_0369>abo:ABO_0081>abo:ABO_0611	2.7.1:2.7.7:2.7.1	2.7.1.33:2.7.7.3:2.7.1.24	53067>53067:52374:52540	3	Pantothenate and CoA biosynthesis	abo00770	Metabolism of Cofactors and Vitamins	abo
803	abo:ABO_0369>abo:ABO_0336>abo:ABO_0335	2.7.1:6.3.2:4.1.1	2.7.1.33:6.3.2.1:4.1.1.11	53067>53067:52374:50692	3	Pantothenate and CoA biosynthesis	abo00770	Metabolism of Cofactors and Vitamins	abo
804	abo:ABO_2219>abo:ABO_0256>abo:ABO_2216>abo:ABO_2220>abo:ABO_0368	2.3.1:2.6.1:6.3.3:2.8.1:6.3.4	2.3.1.47:2.6.1.62:6.3.3.3:2.8.1.6:6.3.4.15	53383:53383:52540:102114:46785>55681>50037	5	Biotin metabolism	abo00780	Metabolism of Cofactors and Vitamins	abo
805	abo:ABO_1963>abo:ABO_1964	2.3.1:2.8.1	2.3.1.181:2.8.1.8	55681:102114	2	Lipoic acid metabolism	abo00785	Metabolism of Cofactors and Vitamins	abo
806	abo:ABO_1964>abo:ABO_1963	2.8.1:2.3.1	2.8.1.8:2.3.1.181	102114:55681	2	Lipoic acid metabolism	abo00785	Metabolism of Cofactors and Vitamins	abo
807	abo:ABO_1277 abo:ABO_2362>abo:ABO_1278 abo:ABO_1279	9.9.9:2.-.-	9.9.9.9:2.-.-.-	55040 102114:54285 54690	2	Folate biosynthesis	abo00790	Metabolism of Cofactors and Vitamins	abo
808	abo:ABO_1597>abo:ABO_2057>abo:ABO_0323>abo:ABO_1458>abo:ABO_2343	3.1.3:4.1.2:2.5.1:6.3.2:1.5.1	3.1.3.1:4.1.2.25:2.5.1.15:6.3.2.12:1.5.1.3	56300:55620:51717:53623>53244:53597	5	Folate biosynthesis	abo00790	Metabolism of Cofactors and Vitamins	abo
809	abo:ABO_1597>abo:ABO_2057>abo:ABO_0323>abo:ABO_1072	3.1.3:4.1.2:2.5.1:4.1.3	3.1.3.1:4.1.2.25:2.5.1.15:4.1.3.38	56300:55620:51717:56752	4	Folate biosynthesis	abo00790	Metabolism of Cofactors and Vitamins	abo
810	abo:ABO_1597>abo:ABO_2057>abo:ABO_0339 abo:ABO_2056	3.1.3:4.1.2:2.7.6	3.1.3.1:4.1.2.25:2.7.6.3	56300:55620:55083 55083	3	Folate biosynthesis	abo00790	Metabolism of Cofactors and Vitamins	abo
811	abo:ABO_1072>abo:ABO_0323>abo:ABO_0339 abo:ABO_2056	4.1.3:2.5.1:2.7.6	4.1.3.38:2.5.1.15:2.7.6.3	56752:51717:55083 55083	3	Folate biosynthesis	abo00790	Metabolism of Cofactors and Vitamins	abo
812	abo:ABO_1072>abo:ABO_0323>abo:ABO_2057>abo:ABO_1597	4.1.3:2.5.1:4.1.2:3.1.3	4.1.3.38:2.5.1.15:4.1.2.25:3.1.3.1	56752:51717:55620:56300	4	Folate biosynthesis	abo00790	Metabolism of Cofactors and Vitamins	abo
813	abo:ABO_1072>abo:ABO_0323>abo:ABO_1458>abo:ABO_2343	4.1.3:2.5.1:6.3.2:1.5.1	4.1.3.38:2.5.1.15:6.3.2.12:1.5.1.3	56752:51717:53623>53244:53597	4	Folate biosynthesis	abo00790	Metabolism of Cofactors and Vitamins	abo
814	abo:ABO_2343>abo:ABO_1458>abo:ABO_0323>abo:ABO_1072	1.5.1:6.3.2:2.5.1:4.1.3	1.5.1.3:6.3.2.12:2.5.1.15:4.1.3.38	53597:53623>53244:51717:56752	4	Folate biosynthesis	abo00790	Metabolism of Cofactors and Vitamins	abo
815	abo:ABO_2343>abo:ABO_1458>abo:ABO_0323>abo:ABO_0339 abo:ABO_2056	1.5.1:6.3.2:2.5.1:2.7.6	1.5.1.3:6.3.2.12:2.5.1.15:2.7.6.3	53597:53623>53244:51717:55083 55083	4	Folate biosynthesis	abo00790	Metabolism of Cofactors and Vitamins	abo
816	abo:ABO_2343>abo:ABO_1458>abo:ABO_0323>abo:ABO_2057>abo:ABO_1597	1.5.1:6.3.2:2.5.1:4.1.2:3.1.3	1.5.1.3:6.3.2.12:2.5.1.15:4.1.2.25:3.1.3.1	53597:53623>53244:51717:55620:56300	5	Folate biosynthesis	abo00790	Metabolism of Cofactors and Vitamins	abo
817	abo:ABO_0147>abo:ABO_2380>abo:ABO_0627 abo:ABO_2366>abo:ABO_2365	2.7.8:2.7.1:2.5.1:6.3.5	2.7.8.26:2.7.1.156:2.5.1.17:6.3.5.10	No Ass:52540:89028 52540:52540>52317	4	Porphyrin and chlorophyll metabolism	abo00860	Metabolism of Cofactors and Vitamins	abo
818	abo:ABO_0147>abo:ABO_2380>abo:ABO_2376 abo:ABO_2377	2.7.8:2.7.1:6.3.1	2.7.8.26:2.7.1.156:6.3.1.10	No Ass:52540:53383 No Ass	3	Porphyrin and chlorophyll metabolism	abo00860	Metabolism of Cofactors and Vitamins	abo
819	abo:ABO_2227>abo:ABO_0135	4.1.1:1.3.3	4.1.1.37:1.3.3.3	51726:102886	2	Porphyrin and chlorophyll metabolism	abo00860	Metabolism of Cofactors and Vitamins	abo
820	abo:ABO_2227>abo:ABO_2321>abo:ABO_1295 abo:ABO_2320>abo:ABO_1295	4.1.1:4.2.1:2.1.1:1.3.1	4.1.1.37:4.2.1.75:2.1.1.107:1.3.1.76	51726:69618:51735>75615>53790 No Ass:51735>75615>53790	4	Porphyrin and chlorophyll metabolism	abo00860	Metabolism of Cofactors and Vitamins	abo
821	abo:ABO_2227>abo:ABO_1342 abo:ABO_2580	4.1.1:1.3.99	4.1.1.37:1.3.99.22	51726:102114 102114	2	Porphyrin and chlorophyll metabolism	abo00860	Metabolism of Cofactors and Vitamins	abo
822	abo:ABO_2227>abo:ABO_2321>abo:ABO_2322>abo:ABO_2459>abo:ABO_0354>abo:ABO_0522>abo:ABO_1509	4.1.1:4.2.1:2.5.1:4.2.1:5.4.3:1.2.1:6.1.1	4.1.1.37:4.2.1.75:2.5.1.61:4.2.1.24:5.4.3.8:1.2.1.70:6.1.1.17	51726:69618:53850>54782:51569:53383:69742>51735>69075:52374>48163	7	Porphyrin and chlorophyll metabolism	abo00860	Metabolism of Cofactors and Vitamins	abo
823	abo:ABO_2376 abo:ABO_2377>abo:ABO_2380>abo:ABO_0627 abo:ABO_2366	6.3.1:2.7.1:2.5.1	6.3.1.10:2.7.1.156:2.5.1.17	53383 No Ass:52540:89028 52540	3	Porphyrin and chlorophyll metabolism	abo00860	Metabolism of Cofactors and Vitamins	abo
824	abo:ABO_2376 abo:ABO_2377>abo:ABO_2380>abo:ABO_0147	6.3.1:2.7.1:2.7.8	6.3.1.10:2.7.1.156:2.7.8.26	53383 No Ass:52540:No Ass	3	Porphyrin and chlorophyll metabolism	abo00860	Metabolism of Cofactors and Vitamins	abo
825	abo:ABO_2376 abo:ABO_2377>abo:ABO_2365	6.3.1:6.3.5	6.3.1.10:6.3.5.10	53383 No Ass:52540>52317	2	Porphyrin and chlorophyll metabolism	abo00860	Metabolism of Cofactors and Vitamins	abo
826	abo:ABO_1509>abo:ABO_0522>abo:ABO_0354>abo:ABO_2459>abo:ABO_2322>abo:ABO_2321>abo:ABO_2227>abo:ABO_0135	6.1.1:1.2.1:5.4.3:4.2.1:2.5.1:4.2.1:4.1.1:1.3.3	6.1.1.17:1.2.1.70:5.4.3.8:4.2.1.24:2.5.1.61:4.2.1.75:4.1.1.37:1.3.3.3	52374>48163:69742>51735>69075:53383:51569:53850>54782:69618:51726:102886	8	Porphyrin and chlorophyll metabolism	abo00860	Metabolism of Cofactors and Vitamins	abo
827	abo:ABO_1509>abo:ABO_0522>abo:ABO_0354>abo:ABO_2459>abo:ABO_2322>abo:ABO_2321>abo:ABO_2227>abo:ABO_1342 abo:ABO_2580	6.1.1:1.2.1:5.4.3:4.2.1:2.5.1:4.2.1:4.1.1:1.3.99	6.1.1.17:1.2.1.70:5.4.3.8:4.2.1.24:2.5.1.61:4.2.1.75:4.1.1.37:1.3.99.22	52374>48163:69742>51735>69075:53383:51569:53850>54782:69618:51726:102114 102114	8	Porphyrin and chlorophyll metabolism	abo00860	Metabolism of Cofactors and Vitamins	abo
828	abo:ABO_1509>abo:ABO_0522>abo:ABO_0354>abo:ABO_2459>abo:ABO_2322>abo:ABO_2321>abo:ABO_1295 abo:ABO_2320>abo:ABO_1295	6.1.1:1.2.1:5.4.3:4.2.1:2.5.1:4.2.1:2.1.1:1.3.1	6.1.1.17:1.2.1.70:5.4.3.8:4.2.1.24:2.5.1.61:4.2.1.75:2.1.1.107:1.3.1.76	52374>48163:69742>51735>69075:53383:51569:53850>54782:69618:51735>75615>53790 No Ass:51735>75615>53790	8	Porphyrin and chlorophyll metabolism	abo00860	Metabolism of Cofactors and Vitamins	abo
829	abo:ABO_0627 abo:ABO_2366>abo:ABO_2380>abo:ABO_0147	2.5.1:2.7.1:2.7.8	2.5.1.17:2.7.1.156:2.7.8.26	89028 52540:52540:No Ass	3	Porphyrin and chlorophyll metabolism	abo00860	Metabolism of Cofactors and Vitamins	abo
830	abo:ABO_0627 abo:ABO_2366>abo:ABO_2380>abo:ABO_2376 abo:ABO_2377	2.5.1:2.7.1:6.3.1	2.5.1.17:2.7.1.156:6.3.1.10	89028 52540:52540:53383 No Ass	3	Porphyrin and chlorophyll metabolism	abo00860	Metabolism of Cofactors and Vitamins	abo
831	abo:ABO_0627 abo:ABO_2366>abo:ABO_2365	2.5.1:6.3.5	2.5.1.17:6.3.5.10	89028 52540:52540>52317	2	Porphyrin and chlorophyll metabolism	abo00860	Metabolism of Cofactors and Vitamins	abo
832	abo:ABO_0294>abo:ABO_1906>abo:ABO_1905	4.99.1:2.5.1:9.9.9	4.99.1.1:2.5.1.-:9.9.9.9	53800:No Ass:No Ass	3	Porphyrin and chlorophyll metabolism	abo00860	Metabolism of Cofactors and Vitamins	abo
833	abo:ABO_0451>abo:ABO_2165>abo:ABO_1147	2.5.1:2.5.1:2.5.1	2.5.1.90:2.5.1.1:2.5.1.31	48576:48576:64005	3	Terpenoid backbone biosynthesis	abo00900	Metabolism of Terpenoids and Polyketides	abo
834	abo:ABO_0451>abo:ABO_2165>abo:ABO_0462>abo:ABO_1860>abo:ABO_1167>abo:ABO_0519>abo:ABO_1166>abo:ABO_1149>abo:ABO_2166	2.5.1:2.5.1:1.17.1:1.17.7:4.6.1:2.7.1:2.7.7:1.1.1:2.2.1	2.5.1.90:2.5.1.1:1.17.1.2:1.17.7.1:4.6.1.12:2.7.1.148:2.7.7.60:1.1.1.267:2.2.1.7	48576:48576:No Ass:51717>56014:69765:54211>55060:53448:51735>55347>69055:52518>52518>52922	9	Terpenoid backbone biosynthesis	abo00900	Metabolism of Terpenoids and Polyketides	abo
835	abo:ABO_2166>abo:ABO_1149>abo:ABO_1166>abo:ABO_0519>abo:ABO_1167>abo:ABO_1860>abo:ABO_0462>abo:ABO_2165>abo:ABO_1147	2.2.1:1.1.1:2.7.7:2.7.1:4.6.1:1.17.7:1.17.1:2.5.1:2.5.1	2.2.1.7:1.1.1.267:2.7.7.60:2.7.1.148:4.6.1.12:1.17.7.1:1.17.1.2:2.5.1.1:2.5.1.31	52518>52518>52922:51735>55347>69055:53448:54211>55060:69765:51717>56014:No Ass:48576:64005	9	Terpenoid backbone biosynthesis	abo00900	Metabolism of Terpenoids and Polyketides	abo
836	abo:ABO_2166>abo:ABO_1149>abo:ABO_1166>abo:ABO_0519>abo:ABO_1167>abo:ABO_1860>abo:ABO_0462>abo:ABO_2165>abo:ABO_0451	2.2.1:1.1.1:2.7.7:2.7.1:4.6.1:1.17.7:1.17.1:2.5.1:2.5.1	2.2.1.7:1.1.1.267:2.7.7.60:2.7.1.148:4.6.1.12:1.17.7.1:1.17.1.2:2.5.1.1:2.5.1.90	52518>52518>52922:51735>55347>69055:53448:54211>55060:69765:51717>56014:No Ass:48576:48576	9	Terpenoid backbone biosynthesis	abo00900	Metabolism of Terpenoids and Polyketides	abo
837	abo:ABO_0543 abo:ABO_0544 abo:ABO_0545 abo:ABO_0546 abo:ABO_1089>abo:ABO_0855 abo:ABO_1086 abo:ABO_1087 abo:ABO_1088	1.7.99:1.7.1	1.7.99.4:1.7.1.4	103501 89155 54862 53706>50692 53706>50692:51905 51905>56014>51905>55124 50022 51905>51905	2	Nitrogen metabolism	abo00910	Energy Metabolism	abo
838	abo:ABO_1978>abo:ABO_2262	3.5.1:6.3.1	3.5.1.49:6.3.1.2	141130:54368>55931	2	Nitrogen metabolism	abo00910	Energy Metabolism	abo
839	abo:ABO_1978>abo:ABO_2099 abo:ABO_2100>abo:ABO_2228 abo:ABO_2229	3.5.1:1.4.1:1.4.1	3.5.1.49:1.4.1.4:1.4.1.14	141130:53223 53223>51735:46548>51971 56235>51395>69336	3	Nitrogen metabolism	abo00910	Energy Metabolism	abo
840	abo:ABO_1978>abo:ABO_1595	3.5.1:1.4.1	3.5.1.49:1.4.1.2	141130:53223>51735	2	Nitrogen metabolism	abo00910	Energy Metabolism	abo
841	abo:ABO_1978>abo:ABO_2594	3.5.1:2.1.2	3.5.1.49:2.1.2.10	141130:103025>101790	2	Nitrogen metabolism	abo00910	Energy Metabolism	abo
842	abo:ABO_0514>abo:ABO_1023 abo:ABO_1626>abo:ABO_1188 abo:ABO_2124 abo:ABO_2125>abo:ABO_1686>abo:ABO_0930>abo:ABO_0730	2.3.1:2.5.1:1.8.1:1.8.4:2.7.1:2.7.7	2.3.1.30:2.5.1.47:1.8.1.2:1.8.4.8:2.7.1.25:2.7.7.4	51161:53686 53686:55124>56014>56014>55124 52218>63380 56014:52402:52540:88697>52374	6	Sulfur metabolism	abo00920	Energy Metabolism	abo
843	abo:ABO_0730>abo:ABO_0930>abo:ABO_1686>abo:ABO_1188 abo:ABO_2124 abo:ABO_2125>abo:ABO_1023 abo:ABO_1626>abo:ABO_0514	2.7.7:2.7.1:1.8.4:1.8.1:2.5.1:2.3.1	2.7.7.4:2.7.1.25:1.8.4.8:1.8.1.2:2.5.1.47:2.3.1.30	88697>52374:52540:52402:55124>56014>56014>55124 52218>63380 56014:53686 53686:51161	6	Sulfur metabolism	abo00920	Energy Metabolism	abo
844	abo:ABO_0148 abo:ABO_0526 abo:ABO_1566 abo:ABO_1645 abo:ABO_1652 abo:ABO_2440 abo:ABO_2556>abo:ABO_1566 abo:ABO_1652	4.2.1:5.1.2	4.2.1.17:5.1.2.3	52096 52096 52096>51735>48179>48179 52096 52096>51735>48179>48179 52096 52096:52096>51735>48179>48179 52096>51735>48179>48179	2	Caprolactam degradation	abo00930	Biodegradation and Metabolism	abo
845	abo:ABO_1566 abo:ABO_1652>abo:ABO_0148 abo:ABO_0526 abo:ABO_1566 abo:ABO_1645 abo:ABO_1652 abo:ABO_2440 abo:ABO_2556	5.1.2:4.2.1	5.1.2.3:4.2.1.17	52096>51735>48179>48179 52096>51735>48179>48179:52096 52096 52096>51735>48179>48179 52096 52096>51735>48179>48179 52096 52096	2	Caprolactam degradation	abo00930	Biodegradation and Metabolism	abo
846	abo:ABO_0130>abo:ABO_1599	2.1.2:6.1.1	2.1.2.9:6.1.1.10	53328>50486:52374>47323>57770>50249	2	Aminoacyl-tRNA biosynthesis	abo00970	Genetic Information Processing; Translation	abo
847	abo:ABO_0507 abo:ABO_0527 abo:ABO_0528 abo:ABO_0529>abo:ABO_1207	6.3.5:6.1.1	6.3.5.7:6.1.1.18	75304 55931>89095 75304 141000:52374>50715	2	Aminoacyl-tRNA biosynthesis	abo00970	Genetic Information Processing; Translation	abo
848	abo:ABO_1207>abo:ABO_0507 abo:ABO_0527 abo:ABO_0528 abo:ABO_0529	6.1.1:6.3.5	6.1.1.18:6.3.5.7	52374>50715:75304 55931>89095 75304 141000	2	Aminoacyl-tRNA biosynthesis	abo00970	Genetic Information Processing; Translation	abo
849	abo:ABO_1599>abo:ABO_0130	6.1.1:2.1.2	6.1.1.10:2.1.2.9	52374>47323>57770>50249:53328>50486	2	Aminoacyl-tRNA biosynthesis	abo00970	Genetic Information Processing; Translation	abo
850	aci:ACIAD0191>aci:ACIAD0101>aci:ACIAD2625>aci:ACIAD1925>aci:ACIAD0546>aci:ACIAD0256>aci:ACIAD2001>aci:ACIAD2842	5.1.3:5.3.1:3.1.3:4.1.2:1.2.1:5.4.2:4.2.1:4.1.1	5.1.3.15:5.3.1.9:3.1.3.11:4.1.2.13:1.2.1.9:5.4.2.1:4.2.1.11:4.1.1.32	74650:53697:56655:51569:53720:53649>64158:54826>51604:68923>53795	8	Glycolysis / Gluconeogenesis	aci00010	Carbohydrate Metabolism	aci
851	aci:ACIAD0191>aci:ACIAD0104	5.1.3:5.4.2	5.1.3.15:5.4.2.2	74650:53738>53738>53738>55957	2	Glycolysis / Gluconeogenesis	aci00010	Carbohydrate Metabolism	aci
852	aci:ACIAD0191>aci:ACIAD0101>aci:ACIAD2625>aci:ACIAD1925>aci:ACIAD0363	5.1.3:5.3.1:3.1.3:4.1.2:5.3.1	5.1.3.15:5.3.1.9:3.1.3.11:4.1.2.13:5.3.1.1	74650:53697:56655:51569:51351	5	Glycolysis / Gluconeogenesis	aci00010	Carbohydrate Metabolism	aci
853	aci:ACIAD0191>aci:ACIAD0101>aci:ACIAD2625>aci:ACIAD1925>aci:ACIAD1255 aci:ACIAD2565>aci:ACIAD1927	5.1.3:5.3.1:3.1.3:4.1.2:1.2.1:2.7.2	5.1.3.15:5.3.1.9:3.1.3.11:4.1.2.13:1.2.1.12:2.7.2.3	74650:53697:56655:51569:51735>55347 51735>55347:53748	6	Glycolysis / Gluconeogenesis	aci00010	Carbohydrate Metabolism	aci
854	aci:ACIAD1017 aci:ACIAD1018 aci:ACIAD3507>aci:ACIAD1020 aci:ACIAD2874 aci:ACIAD3145	1.2.4:1.8.1	1.2.4.1:1.8.1.4	52518 52518>52922 52518>52518>52922:51905>55424 51905>55424 51905>55424	2	Glycolysis / Gluconeogenesis	aci00010	Carbohydrate Metabolism	aci
855	aci:ACIAD1017 aci:ACIAD1018 aci:ACIAD3507>aci:ACIAD1019 aci:ACIAD3506>aci:ACIAD1606 aci:ACIAD1611 aci:ACIAD3475>aci:ACIAD1577 aci:ACIAD2018 aci:ACIAD2542>aci:ACIAD1879 aci:ACIAD1950 aci:ACIAD2015 aci:ACIAD2929 aci:ACIAD3339	1.2.4:2.3.1:6.2.1:1.2.1:1.1.1	1.2.4.1:2.3.1.12:6.2.1.1:1.2.1.3:1.1.1.1	52518 52518>52922 52518>52518>52922:51230>52777>47005>47005 51230>51230>52777>51230>47005:56801 56801 56801:53720 53720 53720:50129>51735>50129 56796 56796 56796 50129>51735	5	Glycolysis / Gluconeogenesis	aci00010	Carbohydrate Metabolism	aci
856	aci:ACIAD1606 aci:ACIAD1611 aci:ACIAD3475>aci:ACIAD1019 aci:ACIAD3506>aci:ACIAD1017 aci:ACIAD1018 aci:ACIAD3507	6.2.1:2.3.1:1.2.4	6.2.1.1:2.3.1.12:1.2.4.1	56801 56801 56801:51230>52777>47005>47005 51230>51230>52777>51230>47005:52518 52518>52922 52518>52518>52922	3	Glycolysis / Gluconeogenesis	aci00010	Carbohydrate Metabolism	aci
857	aci:ACIAD1606 aci:ACIAD1611 aci:ACIAD3475>aci:ACIAD1019 aci:ACIAD3506>aci:ACIAD1020 aci:ACIAD2874 aci:ACIAD3145	6.2.1:2.3.1:1.8.1	6.2.1.1:2.3.1.12:1.8.1.4	56801 56801 56801:51230>52777>47005>47005 51230>51230>52777>51230>47005:51905>55424 51905>55424 51905>55424	3	Glycolysis / Gluconeogenesis	aci00010	Carbohydrate Metabolism	aci
858	aci:ACIAD1606 aci:ACIAD1611 aci:ACIAD3475>aci:ACIAD1577 aci:ACIAD2018 aci:ACIAD2542>aci:ACIAD1879 aci:ACIAD1950 aci:ACIAD2015 aci:ACIAD2929 aci:ACIAD3339	6.2.1:1.2.1:1.1.1	6.2.1.1:1.2.1.3:1.1.1.1	56801 56801 56801:53720 53720 53720:50129>51735>50129 56796 56796 56796 50129>51735	3	Glycolysis / Gluconeogenesis	aci00010	Carbohydrate Metabolism	aci
859	aci:ACIAD2842>aci:ACIAD2001>aci:ACIAD0256>aci:ACIAD1927	4.1.1:4.2.1:5.4.2:2.7.2	4.1.1.32:4.2.1.11:5.4.2.1:2.7.2.3	68923>53795:54826>51604:53649>64158:53748	4	Glycolysis / Gluconeogenesis	aci00010	Carbohydrate Metabolism	aci
860	aci:ACIAD2842>aci:ACIAD2001>aci:ACIAD0256>aci:ACIAD0546>aci:ACIAD1925>aci:ACIAD2625>aci:ACIAD0101>aci:ACIAD0104	4.1.1:4.2.1:5.4.2:1.2.1:4.1.2:3.1.3:5.3.1:5.4.2	4.1.1.32:4.2.1.11:5.4.2.1:1.2.1.9:4.1.2.13:3.1.3.11:5.3.1.9:5.4.2.2	68923>53795:54826>51604:53649>64158:53720:51569:56655:53697:53738>53738>53738>55957	8	Glycolysis / Gluconeogenesis	aci00010	Carbohydrate Metabolism	aci
861	aci:ACIAD2842>aci:ACIAD2001>aci:ACIAD0256>aci:ACIAD0546>aci:ACIAD1255 aci:ACIAD2565	4.1.1:4.2.1:5.4.2:1.2.1:1.2.1	4.1.1.32:4.2.1.11:5.4.2.1:1.2.1.9:1.2.1.12	68923>53795:54826>51604:53649>64158:53720:51735>55347 51735>55347	5	Glycolysis / Gluconeogenesis	aci00010	Carbohydrate Metabolism	aci
862	aci:ACIAD2842>aci:ACIAD2001>aci:ACIAD0256>aci:ACIAD0546>aci:ACIAD0363	4.1.1:4.2.1:5.4.2:1.2.1:5.3.1	4.1.1.32:4.2.1.11:5.4.2.1:1.2.1.9:5.3.1.1	68923>53795:54826>51604:53649>64158:53720:51351	5	Glycolysis / Gluconeogenesis	aci00010	Carbohydrate Metabolism	aci
863	aci:ACIAD2842>aci:ACIAD2001>aci:ACIAD0256>aci:ACIAD0546>aci:ACIAD1925>aci:ACIAD2625>aci:ACIAD0101>aci:ACIAD0191	4.1.1:4.2.1:5.4.2:1.2.1:4.1.2:3.1.3:5.3.1:5.1.3	4.1.1.32:4.2.1.11:5.4.2.1:1.2.1.9:4.1.2.13:3.1.3.11:5.3.1.9:5.1.3.15	68923>53795:54826>51604:53649>64158:53720:51569:56655:53697:74650	8	Glycolysis / Gluconeogenesis	aci00010	Carbohydrate Metabolism	aci
864	aci:ACIAD0104>aci:ACIAD0191	5.4.2:5.1.3	5.4.2.2:5.1.3.15	53738>53738>53738>55957:74650	2	Glycolysis / Gluconeogenesis	aci00010	Carbohydrate Metabolism	aci
865	aci:ACIAD0104>aci:ACIAD0101>aci:ACIAD2625>aci:ACIAD1925>aci:ACIAD0546>aci:ACIAD0256>aci:ACIAD2001>aci:ACIAD2842	5.4.2:5.3.1:3.1.3:4.1.2:1.2.1:5.4.2:4.2.1:4.1.1	5.4.2.2:5.3.1.9:3.1.3.11:4.1.2.13:1.2.1.9:5.4.2.1:4.2.1.11:4.1.1.32	53738>53738>53738>55957:53697:56655:51569:53720:53649>64158:54826>51604:68923>53795	8	Glycolysis / Gluconeogenesis	aci00010	Carbohydrate Metabolism	aci
866	aci:ACIAD0104>aci:ACIAD0101>aci:ACIAD2625>aci:ACIAD1925>aci:ACIAD0363	5.4.2:5.3.1:3.1.3:4.1.2:5.3.1	5.4.2.2:5.3.1.9:3.1.3.11:4.1.2.13:5.3.1.1	53738>53738>53738>55957:53697:56655:51569:51351	5	Glycolysis / Gluconeogenesis	aci00010	Carbohydrate Metabolism	aci
867	aci:ACIAD0104>aci:ACIAD0101>aci:ACIAD2625>aci:ACIAD1925>aci:ACIAD1255 aci:ACIAD2565>aci:ACIAD1927	5.4.2:5.3.1:3.1.3:4.1.2:1.2.1:2.7.2	5.4.2.2:5.3.1.9:3.1.3.11:4.1.2.13:1.2.1.12:2.7.2.3	53738>53738>53738>55957:53697:56655:51569:51735>55347 51735>55347:53748	6	Glycolysis / Gluconeogenesis	aci00010	Carbohydrate Metabolism	aci
868	aci:ACIAD2001>aci:ACIAD0256>aci:ACIAD1927	4.2.1:5.4.2:2.7.2	4.2.1.11:5.4.2.1:2.7.2.3	54826>51604:53649>64158:53748	3	Glycolysis / Gluconeogenesis	aci00010	Carbohydrate Metabolism	aci
869	aci:ACIAD2001>aci:ACIAD2842	4.2.1:4.1.1	4.2.1.11:4.1.1.32	54826>51604:68923>53795	2	Glycolysis / Gluconeogenesis	aci00010	Carbohydrate Metabolism	aci
870	aci:ACIAD2001>aci:ACIAD0256>aci:ACIAD0546>aci:ACIAD1925>aci:ACIAD2625>aci:ACIAD0101>aci:ACIAD0104	4.2.1:5.4.2:1.2.1:4.1.2:3.1.3:5.3.1:5.4.2	4.2.1.11:5.4.2.1:1.2.1.9:4.1.2.13:3.1.3.11:5.3.1.9:5.4.2.2	54826>51604:53649>64158:53720:51569:56655:53697:53738>53738>53738>55957	7	Glycolysis / Gluconeogenesis	aci00010	Carbohydrate Metabolism	aci
871	aci:ACIAD2001>aci:ACIAD0256>aci:ACIAD0546>aci:ACIAD1255 aci:ACIAD2565	4.2.1:5.4.2:1.2.1:1.2.1	4.2.1.11:5.4.2.1:1.2.1.9:1.2.1.12	54826>51604:53649>64158:53720:51735>55347 51735>55347	4	Glycolysis / Gluconeogenesis	aci00010	Carbohydrate Metabolism	aci
872	aci:ACIAD2001>aci:ACIAD0256>aci:ACIAD0546>aci:ACIAD0363	4.2.1:5.4.2:1.2.1:5.3.1	4.2.1.11:5.4.2.1:1.2.1.9:5.3.1.1	54826>51604:53649>64158:53720:51351	4	Glycolysis / Gluconeogenesis	aci00010	Carbohydrate Metabolism	aci
873	aci:ACIAD2001>aci:ACIAD0256>aci:ACIAD0546>aci:ACIAD1925>aci:ACIAD2625>aci:ACIAD0101>aci:ACIAD0191	4.2.1:5.4.2:1.2.1:4.1.2:3.1.3:5.3.1:5.1.3	4.2.1.11:5.4.2.1:1.2.1.9:4.1.2.13:3.1.3.11:5.3.1.9:5.1.3.15	54826>51604:53649>64158:53720:51569:56655:53697:74650	7	Glycolysis / Gluconeogenesis	aci00010	Carbohydrate Metabolism	aci
874	aci:ACIAD2872 aci:ACIAD2873>aci:ACIAD2875>aci:ACIAD1019 aci:ACIAD3506>aci:ACIAD1017 aci:ACIAD1018 aci:ACIAD3507	6.2.1:2.3.1:2.3.1:1.2.4	6.2.1.5:2.3.1.61:2.3.1.12:1.2.4.1	51735>52210 56059>52210:51230>52777>47005:51230>52777>47005>47005 51230>51230>52777>51230>47005:52518 52518>52922 52518>52518>52922	4	Citrate cycle (TCA cycle)	aci00020	Carbohydrate Metabolism	aci
875	aci:ACIAD2872 aci:ACIAD2873>aci:ACIAD2879 aci:ACIAD2880 aci:ACIAD2881 aci:ACIAD2882>aci:ACIAD0538 aci:ACIAD1890>aci:ACIAD3155>aci:ACIAD2842	6.2.1:1.3.99:4.2.1:1.1.1:4.1.1	6.2.1.5:1.3.99.1:4.2.1.2:1.1.1.37:4.1.1.32	51735>52210 56059>52210:54292>46548 51905>56425>46977 81343 81343:117457 48557:51735>56327:68923>53795	5	Citrate cycle (TCA cycle)	aci00020	Carbohydrate Metabolism	aci
876	aci:ACIAD2872 aci:ACIAD2873>aci:ACIAD2875>aci:ACIAD2876>aci:ACIAD1187 aci:ACIAD1190	6.2.1:2.3.1:1.2.4:1.1.1	6.2.1.5:2.3.1.61:1.2.4.2:1.1.1.42	51735>52210 56059>52210:51230>52777>47005:52518>52518:53659 53659	4	Citrate cycle (TCA cycle)	aci00020	Carbohydrate Metabolism	aci
877	aci:ACIAD2872 aci:ACIAD2873>aci:ACIAD2875>aci:ACIAD1020 aci:ACIAD2874 aci:ACIAD3145	6.2.1:2.3.1:1.8.1	6.2.1.5:2.3.1.61:1.8.1.4	51735>52210 56059>52210:51230>52777>47005:51905>55424 51905>55424 51905>55424	3	Citrate cycle (TCA cycle)	aci00020	Carbohydrate Metabolism	aci
878	aci:ACIAD2872 aci:ACIAD2873>aci:ACIAD2875>aci:ACIAD1019 aci:ACIAD3506>aci:ACIAD2886>aci:ACIAD2395 aci:ACIAD2755 aci:ACIAD3090	6.2.1:2.3.1:2.3.1:2.3.3:4.2.1	6.2.1.5:2.3.1.61:2.3.1.12:2.3.3.1:4.2.1.3	51735>52210 56059>52210:51230>52777>47005:51230>52777>47005>47005 51230>51230>52777>51230>47005:48256:74778>53732>52016 53732>52016 53732>52016	5	Citrate cycle (TCA cycle)	aci00020	Carbohydrate Metabolism	aci
879	aci:ACIAD1017 aci:ACIAD1018 aci:ACIAD3507>aci:ACIAD1019 aci:ACIAD3506>aci:ACIAD2875>aci:ACIAD2872 aci:ACIAD2873>aci:ACIAD2879 aci:ACIAD2880 aci:ACIAD2881 aci:ACIAD2882	1.2.4:2.3.1:2.3.1:6.2.1:1.3.99	1.2.4.1:2.3.1.12:2.3.1.61:6.2.1.5:1.3.99.1	52518 52518>52922 52518>52518>52922:51230>52777>47005>47005 51230>51230>52777>51230>47005:51230>52777>47005:51735>52210 56059>52210:54292>46548 51905>56425>46977 81343 81343	5	Citrate cycle (TCA cycle)	aci00020	Carbohydrate Metabolism	aci
880	aci:ACIAD1017 aci:ACIAD1018 aci:ACIAD3507>aci:ACIAD2876>aci:ACIAD1187 aci:ACIAD1190	1.2.4:1.2.4:1.1.1	1.2.4.1:1.2.4.2:1.1.1.42	52518 52518>52922 52518>52518>52922:52518>52518:53659 53659	3	Citrate cycle (TCA cycle)	aci00020	Carbohydrate Metabolism	aci
881	aci:ACIAD1017 aci:ACIAD1018 aci:ACIAD3507>aci:ACIAD1019 aci:ACIAD3506>aci:ACIAD2886>aci:ACIAD2842	1.2.4:2.3.1:2.3.3:4.1.1	1.2.4.1:2.3.1.12:2.3.3.1:4.1.1.32	52518 52518>52922 52518>52518>52922:51230>52777>47005>47005 51230>51230>52777>51230>47005:48256:68923>53795	4	Citrate cycle (TCA cycle)	aci00020	Carbohydrate Metabolism	aci
882	aci:ACIAD1017 aci:ACIAD1018 aci:ACIAD3507>aci:ACIAD1020 aci:ACIAD2874 aci:ACIAD3145	1.2.4:1.8.1	1.2.4.1:1.8.1.4	52518 52518>52922 52518>52518>52922:51905>55424 51905>55424 51905>55424	2	Citrate cycle (TCA cycle)	aci00020	Carbohydrate Metabolism	aci
883	aci:ACIAD1017 aci:ACIAD1018 aci:ACIAD3507>aci:ACIAD1019 aci:ACIAD3506>aci:ACIAD2886>aci:ACIAD2395 aci:ACIAD2755 aci:ACIAD3090	1.2.4:2.3.1:2.3.3:4.2.1	1.2.4.1:2.3.1.12:2.3.3.1:4.2.1.3	52518 52518>52922 52518>52518>52922:51230>52777>47005>47005 51230>51230>52777>51230>47005:48256:74778>53732>52016 53732>52016 53732>52016	4	Citrate cycle (TCA cycle)	aci00020	Carbohydrate Metabolism	aci
884	aci:ACIAD1017 aci:ACIAD1018 aci:ACIAD3507>aci:ACIAD1019 aci:ACIAD3506>aci:ACIAD2886>aci:ACIAD3155>aci:ACIAD0538 aci:ACIAD1890	1.2.4:2.3.1:2.3.3:1.1.1:4.2.1	1.2.4.1:2.3.1.12:2.3.3.1:1.1.1.37:4.2.1.2	52518 52518>52922 52518>52518>52922:51230>52777>47005>47005 51230>51230>52777>51230>47005:48256:51735>56327:117457 48557	5	Citrate cycle (TCA cycle)	aci00020	Carbohydrate Metabolism	aci
885	aci:ACIAD0538 aci:ACIAD1890>aci:ACIAD3155>aci:ACIAD2886>aci:ACIAD1019 aci:ACIAD3506>aci:ACIAD1017 aci:ACIAD1018 aci:ACIAD3507	4.2.1:1.1.1:2.3.3:2.3.1:1.2.4	4.2.1.2:1.1.1.37:2.3.3.1:2.3.1.12:1.2.4.1	117457 48557:51735>56327:48256:51230>52777>47005>47005 51230>51230>52777>51230>47005:52518 52518>52922 52518>52518>52922	5	Citrate cycle (TCA cycle)	aci00020	Carbohydrate Metabolism	aci
886	aci:ACIAD0538 aci:ACIAD1890>aci:ACIAD3155>aci:ACIAD2842	4.2.1:1.1.1:4.1.1	4.2.1.2:1.1.1.37:4.1.1.32	117457 48557:51735>56327:68923>53795	3	Citrate cycle (TCA cycle)	aci00020	Carbohydrate Metabolism	aci
887	aci:ACIAD0538 aci:ACIAD1890>aci:ACIAD3155>aci:ACIAD2886>aci:ACIAD2395 aci:ACIAD2755 aci:ACIAD3090>aci:ACIAD1187 aci:ACIAD1190	4.2.1:1.1.1:2.3.3:4.2.1:1.1.1	4.2.1.2:1.1.1.37:2.3.3.1:4.2.1.3:1.1.1.42	117457 48557:51735>56327:48256:74778>53732>52016 53732>52016 53732>52016:53659 53659	5	Citrate cycle (TCA cycle)	aci00020	Carbohydrate Metabolism	aci
888	aci:ACIAD0538 aci:ACIAD1890>aci:ACIAD2879 aci:ACIAD2880 aci:ACIAD2881 aci:ACIAD2882>aci:ACIAD2872 aci:ACIAD2873>aci:ACIAD2875>aci:ACIAD1020 aci:ACIAD2874 aci:ACIAD3145	4.2.1:1.3.99:6.2.1:2.3.1:1.8.1	4.2.1.2:1.3.99.1:6.2.1.5:2.3.1.61:1.8.1.4	117457 48557:54292>46548 51905>56425>46977 81343 81343:51735>52210 56059>52210:51230>52777>47005:51905>55424 51905>55424 51905>55424	5	Citrate cycle (TCA cycle)	aci00020	Carbohydrate Metabolism	aci
889	aci:ACIAD0538 aci:ACIAD1890>aci:ACIAD2879 aci:ACIAD2880 aci:ACIAD2881 aci:ACIAD2882>aci:ACIAD2872 aci:ACIAD2873>aci:ACIAD2875>aci:ACIAD2876	4.2.1:1.3.99:6.2.1:2.3.1:1.2.4	4.2.1.2:1.3.99.1:6.2.1.5:2.3.1.61:1.2.4.2	117457 48557:54292>46548 51905>56425>46977 81343 81343:51735>52210 56059>52210:51230>52777>47005:52518>52518	5	Citrate cycle (TCA cycle)	aci00020	Carbohydrate Metabolism	aci
890	aci:ACIAD1187 aci:ACIAD1190>aci:ACIAD2876>aci:ACIAD2875>aci:ACIAD2872 aci:ACIAD2873>aci:ACIAD2879 aci:ACIAD2880 aci:ACIAD2881 aci:ACIAD2882	1.1.1:1.2.4:2.3.1:6.2.1:1.3.99	1.1.1.42:1.2.4.2:2.3.1.61:6.2.1.5:1.3.99.1	53659 53659:52518>52518:51230>52777>47005:51735>52210 56059>52210:54292>46548 51905>56425>46977 81343 81343	5	Citrate cycle (TCA cycle)	aci00020	Carbohydrate Metabolism	aci
891	aci:ACIAD1187 aci:ACIAD1190>aci:ACIAD2876>aci:ACIAD1017 aci:ACIAD1018 aci:ACIAD3507	1.1.1:1.2.4:1.2.4	1.1.1.42:1.2.4.2:1.2.4.1	53659 53659:52518>52518:52518 52518>52922 52518>52518>52922	3	Citrate cycle (TCA cycle)	aci00020	Carbohydrate Metabolism	aci
892	aci:ACIAD1187 aci:ACIAD1190>aci:ACIAD2395 aci:ACIAD2755 aci:ACIAD3090>aci:ACIAD2886>aci:ACIAD2842	1.1.1:4.2.1:2.3.3:4.1.1	1.1.1.42:4.2.1.3:2.3.3.1:4.1.1.32	53659 53659:74778>53732>52016 53732>52016 53732>52016:48256:68923>53795	4	Citrate cycle (TCA cycle)	aci00020	Carbohydrate Metabolism	aci
893	aci:ACIAD1187 aci:ACIAD1190>aci:ACIAD2876>aci:ACIAD1020 aci:ACIAD2874 aci:ACIAD3145>aci:ACIAD1019 aci:ACIAD3506	1.1.1:1.2.4:1.8.1:2.3.1	1.1.1.42:1.2.4.2:1.8.1.4:2.3.1.12	53659 53659:52518>52518:51905>55424 51905>55424 51905>55424:51230>52777>47005>47005 51230>51230>52777>51230>47005	4	Citrate cycle (TCA cycle)	aci00020	Carbohydrate Metabolism	aci
894	aci:ACIAD1187 aci:ACIAD1190>aci:ACIAD2395 aci:ACIAD2755 aci:ACIAD3090>aci:ACIAD2886>aci:ACIAD3155>aci:ACIAD0538 aci:ACIAD1890	1.1.1:4.2.1:2.3.3:1.1.1:4.2.1	1.1.1.42:4.2.1.3:2.3.3.1:1.1.1.37:4.2.1.2	53659 53659:74778>53732>52016 53732>52016 53732>52016:48256:51735>56327:117457 48557	5	Citrate cycle (TCA cycle)	aci00020	Carbohydrate Metabolism	aci
895	aci:ACIAD2842>aci:ACIAD3155>aci:ACIAD0538 aci:ACIAD1890>aci:ACIAD2879 aci:ACIAD2880 aci:ACIAD2881 aci:ACIAD2882	4.1.1:1.1.1:4.2.1:1.3.99	4.1.1.32:1.1.1.37:4.2.1.2:1.3.99.1	68923>53795:51735>56327:117457 48557:54292>46548 51905>56425>46977 81343 81343	4	Citrate cycle (TCA cycle)	aci00020	Carbohydrate Metabolism	aci
896	aci:ACIAD2842>aci:ACIAD2886>aci:ACIAD1019 aci:ACIAD3506>aci:ACIAD2875>aci:ACIAD2872 aci:ACIAD2873	4.1.1:2.3.3:2.3.1:2.3.1:6.2.1	4.1.1.32:2.3.3.1:2.3.1.12:2.3.1.61:6.2.1.5	68923>53795:48256:51230>52777>47005>47005 51230>51230>52777>51230>47005:51230>52777>47005:51735>52210 56059>52210	5	Citrate cycle (TCA cycle)	aci00020	Carbohydrate Metabolism	aci
897	aci:ACIAD2842>aci:ACIAD2886>aci:ACIAD2395 aci:ACIAD2755 aci:ACIAD3090>aci:ACIAD1187 aci:ACIAD1190	4.1.1:2.3.3:4.2.1:1.1.1	4.1.1.32:2.3.3.1:4.2.1.3:1.1.1.42	68923>53795:48256:74778>53732>52016 53732>52016 53732>52016:53659 53659	4	Citrate cycle (TCA cycle)	aci00020	Carbohydrate Metabolism	aci
898	aci:ACIAD2842>aci:ACIAD2886>aci:ACIAD1019 aci:ACIAD3506>aci:ACIAD1020 aci:ACIAD2874 aci:ACIAD3145	4.1.1:2.3.3:2.3.1:1.8.1	4.1.1.32:2.3.3.1:2.3.1.12:1.8.1.4	68923>53795:48256:51230>52777>47005>47005 51230>51230>52777>51230>47005:51905>55424 51905>55424 51905>55424	4	Citrate cycle (TCA cycle)	aci00020	Carbohydrate Metabolism	aci
899	aci:ACIAD2842>aci:ACIAD2886>aci:ACIAD1019 aci:ACIAD3506>aci:ACIAD1017 aci:ACIAD1018 aci:ACIAD3507>aci:ACIAD2876	4.1.1:2.3.3:2.3.1:1.2.4:1.2.4	4.1.1.32:2.3.3.1:2.3.1.12:1.2.4.1:1.2.4.2	68923>53795:48256:51230>52777>47005>47005 51230>51230>52777>51230>47005:52518 52518>52922 52518>52518>52922:52518>52518	5	Citrate cycle (TCA cycle)	aci00020	Carbohydrate Metabolism	aci
900	aci:ACIAD2879 aci:ACIAD2880 aci:ACIAD2881 aci:ACIAD2882>aci:ACIAD2872 aci:ACIAD2873>aci:ACIAD2875>aci:ACIAD1019 aci:ACIAD3506>aci:ACIAD1017 aci:ACIAD1018 aci:ACIAD3507	1.3.99:6.2.1:2.3.1:2.3.1:1.2.4	1.3.99.1:6.2.1.5:2.3.1.61:2.3.1.12:1.2.4.1	54292>46548 51905>56425>46977 81343 81343:51735>52210 56059>52210:51230>52777>47005:51230>52777>47005>47005 51230>51230>52777>51230>47005:52518 52518>52922 52518>52518>52922	5	Citrate cycle (TCA cycle)	aci00020	Carbohydrate Metabolism	aci
901	aci:ACIAD2879 aci:ACIAD2880 aci:ACIAD2881 aci:ACIAD2882>aci:ACIAD2872 aci:ACIAD2873>aci:ACIAD2875>aci:ACIAD2876>aci:ACIAD1187 aci:ACIAD1190	1.3.99:6.2.1:2.3.1:1.2.4:1.1.1	1.3.99.1:6.2.1.5:2.3.1.61:1.2.4.2:1.1.1.42	54292>46548 51905>56425>46977 81343 81343:51735>52210 56059>52210:51230>52777>47005:52518>52518:53659 53659	5	Citrate cycle (TCA cycle)	aci00020	Carbohydrate Metabolism	aci
902	aci:ACIAD2879 aci:ACIAD2880 aci:ACIAD2881 aci:ACIAD2882>aci:ACIAD2872 aci:ACIAD2873>aci:ACIAD2875>aci:ACIAD1020 aci:ACIAD2874 aci:ACIAD3145	1.3.99:6.2.1:2.3.1:1.8.1	1.3.99.1:6.2.1.5:2.3.1.61:1.8.1.4	54292>46548 51905>56425>46977 81343 81343:51735>52210 56059>52210:51230>52777>47005:51905>55424 51905>55424 51905>55424	4	Citrate cycle (TCA cycle)	aci00020	Carbohydrate Metabolism	aci
903	aci:ACIAD2879 aci:ACIAD2880 aci:ACIAD2881 aci:ACIAD2882>aci:ACIAD0538 aci:ACIAD1890>aci:ACIAD3155>aci:ACIAD2842	1.3.99:4.2.1:1.1.1:4.1.1	1.3.99.1:4.2.1.2:1.1.1.37:4.1.1.32	54292>46548 51905>56425>46977 81343 81343:117457 48557:51735>56327:68923>53795	4	Citrate cycle (TCA cycle)	aci00020	Carbohydrate Metabolism	aci
904	aci:ACIAD2879 aci:ACIAD2880 aci:ACIAD2881 aci:ACIAD2882>aci:ACIAD0538 aci:ACIAD1890>aci:ACIAD3155>aci:ACIAD2886>aci:ACIAD2395 aci:ACIAD2755 aci:ACIAD3090	1.3.99:4.2.1:1.1.1:2.3.3:4.2.1	1.3.99.1:4.2.1.2:1.1.1.37:2.3.3.1:4.2.1.3	54292>46548 51905>56425>46977 81343 81343:117457 48557:51735>56327:48256:74778>53732>52016 53732>52016 53732>52016	5	Citrate cycle (TCA cycle)	aci00020	Carbohydrate Metabolism	aci
905	aci:ACIAD2983>aci:ACIAD2819>aci:ACIAD1327	1.1.5:3.1.1:1.1.1	1.1.5.2:3.1.1.17:1.1.1.215	50998:63829:52283>51735	3	Pentose phosphate pathway	aci00030	Carbohydrate Metabolism	aci
906	aci:ACIAD2983>aci:ACIAD2819>aci:ACIAD0545>aci:ACIAD0542>aci:ACIAD0543>aci:ACIAD2035>aci:ACIAD0685	1.1.5:3.1.1:2.7.1:4.2.1:4.1.2:2.2.1:5.1.3	1.1.5.2:3.1.1.17:2.7.1.12:4.2.1.12:4.1.2.14:2.2.1.1:5.1.3.1	50998:63829:52540:143975>52016:51569:52518>52518>52922:51366	7	Pentose phosphate pathway	aci00030	Carbohydrate Metabolism	aci
907	aci:ACIAD2983>aci:ACIAD2819>aci:ACIAD0545>aci:ACIAD0542>aci:ACIAD0543>aci:ACIAD2035>aci:ACIAD0964 aci:ACIAD2907	1.1.5:3.1.1:2.7.1:4.2.1:4.1.2:2.2.1:2.7.6	1.1.5.2:3.1.1.17:2.7.1.12:4.2.1.12:4.1.2.14:2.2.1.1:2.7.6.1	50998:63829:52540:143975>52016:51569:52518>52518>52922:53271>53271 53271	7	Pentose phosphate pathway	aci00030	Carbohydrate Metabolism	aci
908	aci:ACIAD2983>aci:ACIAD2819>aci:ACIAD0545>aci:ACIAD0542>aci:ACIAD0543>aci:ACIAD2035>aci:ACIAD0104	1.1.5:3.1.1:2.7.1:4.2.1:4.1.2:2.2.1:5.4.2	1.1.5.2:3.1.1.17:2.7.1.12:4.2.1.12:4.1.2.14:2.2.1.1:5.4.2.2	50998:63829:52540:143975>52016:51569:52518>52518>52922:53738>53738>53738>55957	7	Pentose phosphate pathway	aci00030	Carbohydrate Metabolism	aci
909	aci:ACIAD2983>aci:ACIAD2819>aci:ACIAD0545>aci:ACIAD0542>aci:ACIAD0543>aci:ACIAD2035>aci:ACIAD0101	1.1.5:3.1.1:2.7.1:4.2.1:4.1.2:2.2.1:5.3.1	1.1.5.2:3.1.1.17:2.7.1.12:4.2.1.12:4.1.2.14:2.2.1.1:5.3.1.9	50998:63829:52540:143975>52016:51569:52518>52518>52922:53697	7	Pentose phosphate pathway	aci00030	Carbohydrate Metabolism	aci
910	aci:ACIAD2983>aci:ACIAD2819>aci:ACIAD0545>aci:ACIAD0542>aci:ACIAD0543>aci:ACIAD1925>aci:ACIAD2625	1.1.5:3.1.1:2.7.1:4.2.1:4.1.2:4.1.2:3.1.3	1.1.5.2:3.1.1.17:2.7.1.12:4.2.1.12:4.1.2.14:4.1.2.13:3.1.3.11	50998:63829:52540:143975>52016:51569:51569:56655	7	Pentose phosphate pathway	aci00030	Carbohydrate Metabolism	aci
911	aci:ACIAD2983>aci:ACIAD2819>aci:ACIAD0545>aci:ACIAD0542>aci:ACIAD0543>aci:ACIAD1980	1.1.5:3.1.1:2.7.1:4.2.1:4.1.2:2.2.1	1.1.5.2:3.1.1.17:2.7.1.12:4.2.1.12:4.1.2.14:2.2.1.2	50998:63829:52540:143975>52016:51569:51569	6	Pentose phosphate pathway	aci00030	Carbohydrate Metabolism	aci
912	aci:ACIAD2983>aci:ACIAD2819>aci:ACIAD0545>aci:ACIAD0542>aci:ACIAD0543>aci:ACIAD2035>aci:ACIAD1358	1.1.5:3.1.1:2.7.1:4.2.1:4.1.2:2.2.1:5.3.1	1.1.5.2:3.1.1.17:2.7.1.12:4.2.1.12:4.1.2.14:2.2.1.1:5.3.1.6	50998:63829:52540:143975>52016:51569:52518>52518>52922:100950>75445	7	Pentose phosphate pathway	aci00030	Carbohydrate Metabolism	aci
913	aci:ACIAD2983>aci:ACIAD2819>aci:ACIAD0545>aci:ACIAD0542>aci:ACIAD0543>aci:ACIAD2035>aci:ACIAD2392	1.1.5:3.1.1:2.7.1:4.2.1:4.1.2:2.2.1:2.7.1	1.1.5.2:3.1.1.17:2.7.1.12:4.2.1.12:4.1.2.14:2.2.1.1:2.7.1.15	50998:63829:52540:143975>52016:51569:52518>52518>52922:53613	7	Pentose phosphate pathway	aci00030	Carbohydrate Metabolism	aci
914	aci:ACIAD0072 aci:ACIAD0100>aci:ACIAD0099	1.1.1:2.7.7	1.1.1.22:2.7.7.9	51735>48179>52413 51735>48179>52413:53448	2	Pentose and glucuronate interconversions	aci00040	Carbohydrate Metabolism	aci
915	aci:ACIAD0099>aci:ACIAD0072 aci:ACIAD0100	2.7.7:1.1.1	2.7.7.9:1.1.1.22	53448:51735>48179>52413 51735>48179>52413	2	Pentose and glucuronate interconversions	aci00040	Carbohydrate Metabolism	aci
916	aci:ACIAD0363>aci:ACIAD1925>aci:ACIAD1993>aci:ACIAD1092	5.3.1:4.1.2:2.7.1:3.1.3	5.3.1.1:4.1.2.13:2.7.1.69:3.1.3.-	51351:51569:52794>52794:53254	4	Fructose and mannose metabolism	aci00051	Carbohydrate Metabolism	aci
917	aci:ACIAD0363>aci:ACIAD1925>aci:ACIAD2625>aci:ACIAD0086>aci:ACIAD0553	5.3.1:4.1.2:3.1.3:2.7.7:2.4.1	5.3.1.1:4.1.2.13:3.1.3.11:2.7.7.22:2.4.1.-	51351:51569:56655:53448>51182:53756	5	Fructose and mannose metabolism	aci00051	Carbohydrate Metabolism	aci
918	aci:ACIAD0363>aci:ACIAD1925>aci:ACIAD2625>aci:ACIAD0086>aci:ACIAD0104 aci:ACIAD0902	5.3.1:4.1.2:3.1.3:2.7.7:5.4.2	5.3.1.1:4.1.2.13:3.1.3.11:2.7.7.22:5.4.2.8	51351:51569:56655:53448>51182:53738>53738>53738>55957 53738>53738>53738>55957	5	Fructose and mannose metabolism	aci00051	Carbohydrate Metabolism	aci
919	aci:ACIAD0363>aci:ACIAD1925>aci:ACIAD1992	5.3.1:4.1.2:2.7.1	5.3.1.1:4.1.2.13:2.7.1.56	51351:51569:53613	3	Fructose and mannose metabolism	aci00051	Carbohydrate Metabolism	aci
920	aci:ACIAD1092>aci:ACIAD1993>aci:ACIAD1925>aci:ACIAD2625>aci:ACIAD0086>aci:ACIAD0553	3.1.3:2.7.1:4.1.2:3.1.3:2.7.7:2.4.1	3.1.3.-:2.7.1.69:4.1.2.13:3.1.3.11:2.7.7.22:2.4.1.-	53254:52794>52794:51569:56655:53448>51182:53756	6	Fructose and mannose metabolism	aci00051	Carbohydrate Metabolism	aci
921	aci:ACIAD1092>aci:ACIAD1993>aci:ACIAD1925>aci:ACIAD0363	3.1.3:2.7.1:4.1.2:5.3.1	3.1.3.-:2.7.1.69:4.1.2.13:5.3.1.1	53254:52794>52794:51569:51351	4	Fructose and mannose metabolism	aci00051	Carbohydrate Metabolism	aci
922	aci:ACIAD1092>aci:ACIAD1993>aci:ACIAD1925>aci:ACIAD2625>aci:ACIAD0086>aci:ACIAD0104 aci:ACIAD0902	3.1.3:2.7.1:4.1.2:3.1.3:2.7.7:5.4.2	3.1.3.-:2.7.1.69:4.1.2.13:3.1.3.11:2.7.7.22:5.4.2.8	53254:52794>52794:51569:56655:53448>51182:53738>53738>53738>55957 53738>53738>53738>55957	6	Fructose and mannose metabolism	aci00051	Carbohydrate Metabolism	aci
923	aci:ACIAD1092>aci:ACIAD1993>aci:ACIAD1992	3.1.3:2.7.1:2.7.1	3.1.3.-:2.7.1.69:2.7.1.56	53254:52794>52794:53613	3	Fructose and mannose metabolism	aci00051	Carbohydrate Metabolism	aci
924	aci:ACIAD0088 aci:ACIAD0102 aci:ACIAD1891>aci:ACIAD0099>aci:ACIAD0104	5.1.3:2.7.7:5.4.2	5.1.3.2:2.7.7.9:5.4.2.2	51735 51735 51735:53448:53738>53738>53738>55957	3	Galactose metabolism	aci00052	Carbohydrate Metabolism	aci
925	aci:ACIAD0104>aci:ACIAD0099>aci:ACIAD0088 aci:ACIAD0102 aci:ACIAD1891	5.4.2:2.7.7:5.1.3	5.4.2.2:2.7.7.9:5.1.3.2	53738>53738>53738>55957:53448:51735 51735 51735	3	Galactose metabolism	aci00052	Carbohydrate Metabolism	aci
926	aci:ACIAD0099>aci:ACIAD0088 aci:ACIAD0102 aci:ACIAD1891	2.7.7:5.1.3	2.7.7.9:5.1.3.2	53448:51735 51735 51735	2	Galactose metabolism	aci00052	Carbohydrate Metabolism	aci
927	aci:ACIAD0099>aci:ACIAD0104	2.7.7:5.4.2	2.7.7.9:5.4.2.2	53448:53738>53738>53738>55957	2	Galactose metabolism	aci00052	Carbohydrate Metabolism	aci
928	aci:ACIAD2101>aci:ACIAD0643 aci:ACIAD1736 aci:ACIAD1737 aci:ACIAD3035>aci:ACIAD1736 aci:ACIAD2517	2.3.1:6.4.1:6.3.4	2.3.1.180:6.4.1.2:6.3.4.14	53901:52096 52440>56059>51246 51230 52096:52440>56059>51246 52440>56059>51246>51230	3	Fatty acid biosynthesis	aci00061	Lipid Metabolism	aci
929	aci:ACIAD2101>aci:ACIAD0583>aci:ACIAD0580 aci:ACIAD0879>aci:ACIAD3116	2.3.1:2.3.1:2.3.1:1.3.1	2.3.1.180:2.3.1.179:2.3.1.41:1.3.1.9	53901:53901>53901:53901>53901 53901>53901:51735	4	Fatty acid biosynthesis	aci00061	Lipid Metabolism	aci
930	aci:ACIAD2101>aci:ACIAD0583>aci:ACIAD0582 aci:ACIAD0871 aci:ACIAD1976>aci:ACIAD1381	2.3.1:2.3.1:1.1.1:4.2.1	2.3.1.180:2.3.1.179:1.1.1.100:4.2.1.-	53901:53901>53901:51735 51735 51735:54637	4	Fatty acid biosynthesis	aci00061	Lipid Metabolism	aci
931	aci:ACIAD2101>aci:ACIAD0643 aci:ACIAD1736 aci:ACIAD1737 aci:ACIAD3035>aci:ACIAD1759	2.3.1:6.4.1:2.3.1	2.3.1.180:6.4.1.2:2.3.1.39	53901:52096 52440>56059>51246 51230 52096:52151>55048	3	Fatty acid biosynthesis	aci00061	Lipid Metabolism	aci
932	aci:ACIAD0235 aci:ACIAD1572>aci:ACIAD1723 aci:ACIAD2226 aci:ACIAD3191>aci:ACIAD0334 aci:ACIAD1706>aci:ACIAD0335 aci:ACIAD2989	6.2.1:1.3.99:2.3.1:5.1.2	6.2.1.3:1.3.99.13:2.3.1.16:5.1.2.3	56801 56801:56645>47203 56645>47203 56645>47203:53901>53901 53901>53901:52096>51735>48179>48179 52096>51735>48179>48179	4	Fatty acid metabolism	aci00071	Lipid Metabolism	aci
933	aci:ACIAD0235 aci:ACIAD1572>aci:ACIAD1723 aci:ACIAD2226 aci:ACIAD3191>aci:ACIAD0334 aci:ACIAD1706>aci:ACIAD0694 aci:ACIAD1569 aci:ACIAD1612 aci:ACIAD1689 aci:ACIAD1977 aci:ACIAD2516 aci:ACIAD2988	6.2.1:1.3.99:2.3.1:2.3.1	6.2.1.3:1.3.99.13:2.3.1.16:2.3.1.9	56801 56801:56645>47203 56645>47203 56645>47203:53901>53901 53901>53901:53901>53901 53901>53901 53901>53901 53901>53901 53901>53901 53901>53901 53901>53901	4	Fatty acid metabolism	aci00071	Lipid Metabolism	aci
934	aci:ACIAD0235 aci:ACIAD1572>aci:ACIAD1723 aci:ACIAD2226 aci:ACIAD3191>aci:ACIAD0335 aci:ACIAD1568 aci:ACIAD1608 aci:ACIAD1609 aci:ACIAD1692 aci:ACIAD1701 aci:ACIAD1726 aci:ACIAD1820 aci:ACIAD1829 aci:ACIAD2351 aci:ACIAD2607 aci:ACIAD2989 aci:ACIAD3073>aci:ACIAD1660	6.2.1:1.3.99:4.2.1:1.3.99	6.2.1.3:1.3.99.13:4.2.1.17:1.3.99.7	56801 56801:56645>47203 56645>47203 56645>47203:52096>51735>48179>48179 52096 52096 52096 52096 52096 52096 52096 52096 52096 52096 52096>51735>48179>48179 52096:56645>47203	4	Fatty acid metabolism	aci00071	Lipid Metabolism	aci
935	aci:ACIAD0235 aci:ACIAD1572>aci:ACIAD1723 aci:ACIAD2226 aci:ACIAD3191>aci:ACIAD0334 aci:ACIAD1706>aci:ACIAD1566	6.2.1:1.3.99:2.3.1:1.3.99	6.2.1.3:1.3.99.13:2.3.1.16:1.3.99.3	56801 56801:56645>47203 56645>47203 56645>47203:53901>53901 53901>53901:56645>47203	4	Fatty acid metabolism	aci00071	Lipid Metabolism	aci
936	aci:ACIAD1660>aci:ACIAD0335 aci:ACIAD1568 aci:ACIAD1608 aci:ACIAD1609 aci:ACIAD1692 aci:ACIAD1701 aci:ACIAD1726 aci:ACIAD1820 aci:ACIAD1829 aci:ACIAD2351 aci:ACIAD2607 aci:ACIAD2989 aci:ACIAD3073>aci:ACIAD1723 aci:ACIAD2226 aci:ACIAD3191>aci:ACIAD0235 aci:ACIAD1572	1.3.99:4.2.1:1.3.99:6.2.1	1.3.99.7:4.2.1.17:1.3.99.13:6.2.1.3	56645>47203:52096>51735>48179>48179 52096 52096 52096 52096 52096 52096 52096 52096 52096 52096 52096>51735>48179>48179 52096:56645>47203 56645>47203 56645>47203:56801 56801	4	Fatty acid metabolism	aci00071	Lipid Metabolism	aci
937	aci:ACIAD1660>aci:ACIAD0335 aci:ACIAD1568 aci:ACIAD1608 aci:ACIAD1609 aci:ACIAD1692 aci:ACIAD1701 aci:ACIAD1726 aci:ACIAD1820 aci:ACIAD1829 aci:ACIAD2351 aci:ACIAD2607 aci:ACIAD2989 aci:ACIAD3073>aci:ACIAD1566>aci:ACIAD0334 aci:ACIAD1706	1.3.99:4.2.1:1.3.99:2.3.1	1.3.99.7:4.2.1.17:1.3.99.3:2.3.1.16	56645>47203:52096>51735>48179>48179 52096 52096 52096 52096 52096 52096 52096 52096 52096 52096 52096>51735>48179>48179 52096:56645>47203:53901>53901 53901>53901	4	Fatty acid metabolism	aci00071	Lipid Metabolism	aci
938	aci:ACIAD1660>aci:ACIAD0335 aci:ACIAD1568 aci:ACIAD1608 aci:ACIAD1609 aci:ACIAD1692 aci:ACIAD1701 aci:ACIAD1726 aci:ACIAD1820 aci:ACIAD1829 aci:ACIAD2351 aci:ACIAD2607 aci:ACIAD2989 aci:ACIAD3073>aci:ACIAD0335 aci:ACIAD2989>aci:ACIAD0694 aci:ACIAD1569 aci:ACIAD1612 aci:ACIAD1689 aci:ACIAD1977 aci:ACIAD2516 aci:ACIAD2988	1.3.99:4.2.1:5.1.2:2.3.1	1.3.99.7:4.2.1.17:5.1.2.3:2.3.1.9	56645>47203:52096>51735>48179>48179 52096 52096 52096 52096 52096 52096 52096 52096 52096 52096 52096>51735>48179>48179 52096:52096>51735>48179>48179 52096>51735>48179>48179:53901>53901 53901>53901 53901>53901 53901>53901 53901>53901 53901>53901 53901>53901	4	Fatty acid metabolism	aci00071	Lipid Metabolism	aci
939	aci:ACIAD1577 aci:ACIAD2018 aci:ACIAD2542>aci:ACIAD1879 aci:ACIAD1950 aci:ACIAD2015 aci:ACIAD2929 aci:ACIAD3339>aci:ACIAD1411>aci:ACIAD0991 aci:ACIAD1580	1.2.1:1.1.1:1.14.15:1.18.1	1.2.1.3:1.1.1.1:1.14.15.3:1.18.1.3	53720 53720 53720:50129>51735>50129 56796 56796 56796 50129>51735:No Ass:51905>51905>55424 51905>55424	4	Fatty acid metabolism	aci00071	Lipid Metabolism	aci
940	aci:ACIAD1411>aci:ACIAD1879 aci:ACIAD1950 aci:ACIAD2015 aci:ACIAD2929 aci:ACIAD3339>aci:ACIAD1577 aci:ACIAD2018 aci:ACIAD2542	1.14.15:1.1.1:1.2.1	1.14.15.3:1.1.1.1:1.2.1.3	No Ass:50129>51735>50129 56796 56796 56796 50129>51735:53720 53720 53720	3	Fatty acid metabolism	aci00071	Lipid Metabolism	aci
941	aci:ACIAD1411>aci:ACIAD0991 aci:ACIAD1580	1.14.15:1.18.1	1.14.15.3:1.18.1.3	No Ass:51905>51905>55424 51905>55424	2	Fatty acid metabolism	aci00071	Lipid Metabolism	aci
942	aci:ACIAD0694 aci:ACIAD1569 aci:ACIAD1612 aci:ACIAD1689 aci:ACIAD1977 aci:ACIAD2516 aci:ACIAD2988>aci:ACIAD0334 aci:ACIAD1706>aci:ACIAD1723 aci:ACIAD2226 aci:ACIAD3191>aci:ACIAD0235 aci:ACIAD1572	2.3.1:2.3.1:1.3.99:6.2.1	2.3.1.9:2.3.1.16:1.3.99.13:6.2.1.3	53901>53901 53901>53901 53901>53901 53901>53901 53901>53901 53901>53901 53901>53901:53901>53901 53901>53901:56645>47203 56645>47203 56645>47203:56801 56801	4	Fatty acid metabolism	aci00071	Lipid Metabolism	aci
943	aci:ACIAD0694 aci:ACIAD1569 aci:ACIAD1612 aci:ACIAD1689 aci:ACIAD1977 aci:ACIAD2516 aci:ACIAD2988>aci:ACIAD0335 aci:ACIAD2989>aci:ACIAD0335 aci:ACIAD1568 aci:ACIAD1608 aci:ACIAD1609 aci:ACIAD1692 aci:ACIAD1701 aci:ACIAD1726 aci:ACIAD1820 aci:ACIAD1829 aci:ACIAD2351 aci:ACIAD2607 aci:ACIAD2989 aci:ACIAD3073>aci:ACIAD1660	2.3.1:5.1.2:4.2.1:1.3.99	2.3.1.9:5.1.2.3:4.2.1.17:1.3.99.7	53901>53901 53901>53901 53901>53901 53901>53901 53901>53901 53901>53901 53901>53901:52096>51735>48179>48179 52096>51735>48179>48179:52096>51735>48179>48179 52096 52096 52096 52096 52096 52096 52096 52096 52096 52096 52096>51735>48179>48179 52096:56645>47203	4	Fatty acid metabolism	aci00071	Lipid Metabolism	aci
944	aci:ACIAD0694 aci:ACIAD1569 aci:ACIAD1612 aci:ACIAD1689 aci:ACIAD1977 aci:ACIAD2516 aci:ACIAD2988>aci:ACIAD0334 aci:ACIAD1706>aci:ACIAD1566	2.3.1:2.3.1:1.3.99	2.3.1.9:2.3.1.16:1.3.99.3	53901>53901 53901>53901 53901>53901 53901>53901 53901>53901 53901>53901 53901>53901:53901>53901 53901>53901:56645>47203	3	Fatty acid metabolism	aci00071	Lipid Metabolism	aci
945	aci:ACIAD2820>aci:ACIAD2513	4.1.3:2.8.3	4.1.3.4:2.8.3.5	51569:100950	2	Synthesis and degradation of ketone bodies	aci00072	Lipid Metabolism	aci
946	aci:ACIAD2820>aci:ACIAD0694 aci:ACIAD1569 aci:ACIAD1612 aci:ACIAD1689 aci:ACIAD1977 aci:ACIAD2516 aci:ACIAD2988	4.1.3:2.3.1	4.1.3.4:2.3.1.9	51569:53901>53901 53901>53901 53901>53901 53901>53901 53901>53901 53901>53901 53901>53901	2	Synthesis and degradation of ketone bodies	aci00072	Lipid Metabolism	aci
947	aci:ACIAD2820>aci:ACIAD2509	4.1.3:1.1.1	4.1.3.4:1.1.1.30	51569:51735	2	Synthesis and degradation of ketone bodies	aci00072	Lipid Metabolism	aci
948	aci:ACIAD0694 aci:ACIAD1569 aci:ACIAD1612 aci:ACIAD1689 aci:ACIAD1977 aci:ACIAD2516 aci:ACIAD2988>aci:ACIAD2513	2.3.1:2.8.3	2.3.1.9:2.8.3.5	53901>53901 53901>53901 53901>53901 53901>53901 53901>53901 53901>53901 53901>53901:100950	2	Synthesis and degradation of ketone bodies	aci00072	Lipid Metabolism	aci
949	aci:ACIAD0694 aci:ACIAD1569 aci:ACIAD1612 aci:ACIAD1689 aci:ACIAD1977 aci:ACIAD2516 aci:ACIAD2988>aci:ACIAD2820>aci:ACIAD2509	2.3.1:4.1.3:1.1.1	2.3.1.9:4.1.3.4:1.1.1.30	53901>53901 53901>53901 53901>53901 53901>53901 53901>53901 53901>53901 53901>53901:51569:51735	3	Synthesis and degradation of ketone bodies	aci00072	Lipid Metabolism	aci
950	aci:ACIAD2509>aci:ACIAD2513	1.1.1:2.8.3	1.1.1.30:2.8.3.5	51735:100950	2	Synthesis and degradation of ketone bodies	aci00072	Lipid Metabolism	aci
951	aci:ACIAD2509>aci:ACIAD2820>aci:ACIAD0694 aci:ACIAD1569 aci:ACIAD1612 aci:ACIAD1689 aci:ACIAD1977 aci:ACIAD2516 aci:ACIAD2988	1.1.1:4.1.3:2.3.1	1.1.1.30:4.1.3.4:2.3.1.9	51735:51569:53901>53901 53901>53901 53901>53901 53901>53901 53901>53901 53901>53901 53901>53901	3	Synthesis and degradation of ketone bodies	aci00072	Lipid Metabolism	aci
952	aci:ACIAD2456>aci:ACIAD2776	4.1.3:5.4.4	4.1.3.40:5.4.4.2	64288:56322	2	Ubiquinone and other terpenoid-quinone biosynthesis	aci00130	Metabolism of Cofactors and Vitamins	aci
953	aci:ACIAD2776>aci:ACIAD2456	5.4.4:4.1.3	5.4.4.2:4.1.3.40	56322:64288	2	Ubiquinone and other terpenoid-quinone biosynthesis	aci00130	Metabolism of Cofactors and Vitamins	aci
954	aci:ACIAD3658>aci:ACIAD3659>aci:ACIAD3587>aci:ACIAD1219>aci:ACIAD1258>aci:ACIAD3669>aci:ACIAD2467 aci:ACIAD2468	6.3.4:5.4.99:6.3.2:4.3.2:6.3.4:2.4.2:1.17.1	6.3.4.18:5.4.99.18:6.3.2.6:4.3.2.2:6.3.4.4:2.4.2.8:1.17.1.4	52440>56059>51246:52255:56104:48557:52540:53271:54665>56003 56176>54292>47741>55447	7	Purine metabolism	aci00230	Nucleotide Metabolism	aci
955	aci:ACIAD3658>aci:ACIAD3659>aci:ACIAD3587>aci:ACIAD1219>aci:ACIAD1105>aci:ACIAD0402	6.3.4:5.4.99:6.3.2:4.3.2:2.7.4:2.7.7	6.3.4.18:5.4.99.18:6.3.2.6:4.3.2.2:2.7.4.3:2.7.7.8	52440>56059>51246:52255:56104:48557:52540:54211>54211>55666>55666>54791>50249	6	Purine metabolism	aci00230	Nucleotide Metabolism	aci
956	aci:ACIAD3658>aci:ACIAD3659>aci:ACIAD3587>aci:ACIAD1219>aci:ACIAD1105>aci:ACIAD0526	6.3.4:5.4.99:6.3.2:4.3.2:2.7.4:3.6.1	6.3.4.18:5.4.99.18:6.3.2.6:4.3.2.2:2.7.4.3:3.6.1.15	52440>56059>51246:52255:56104:48557:52540:52972	6	Purine metabolism	aci00230	Nucleotide Metabolism	aci
957	aci:ACIAD3658>aci:ACIAD2634>aci:ACIAD2612>aci:ACIAD2078 aci:ACIAD2635>aci:ACIAD2448>aci:ACIAD1323 aci:ACIAD2527>aci:ACIAD0964 aci:ACIAD2907>aci:ACIAD0104	6.3.4:6.3.3:6.3.5:2.1.2:6.3.4:2.4.2:2.7.6:5.4.2	6.3.4.18:6.3.3.1:6.3.5.3:2.1.2.2:6.3.4.13:2.4.2.14:2.7.6.1:5.4.2.2	52440>56059>51246:55326>56042:55326>55326>52317>82697>56042>56042>109736:52440>56059>51246 53328:52440>56059>51246:56235>53271 56235:53271>53271 53271:53738>53738>53738>55957	8	Purine metabolism	aci00230	Nucleotide Metabolism	aci
958	aci:ACIAD3658>aci:ACIAD3659>aci:ACIAD3587>aci:ACIAD1219>aci:ACIAD1258>aci:ACIAD3065>aci:ACIAD0002 aci:ACIAD0252 aci:ACIAD1137 aci:ACIAD1970 aci:ACIAD2089 aci:ACIAD2361 aci:ACIAD3030 aci:ACIAD3108	6.3.4:5.4.99:6.3.2:4.3.2:6.3.4:3.6.1:2.7.7	6.3.4.18:5.4.99.18:6.3.2.6:4.3.2.2:6.3.4.4:3.6.1.19:2.7.7.7	52440>56059>51246:52255:56104:48557:52540:101386>101386:55979>55979>55979 102400 53098>53098 52540>48019 89550>160975 52540 88723>53098>56672>47807 52540>48019	7	Purine metabolism	aci00230	Nucleotide Metabolism	aci
959	aci:ACIAD3658>aci:ACIAD3659>aci:ACIAD3587>aci:ACIAD1219>aci:ACIAD0015 aci:ACIAD1227>aci:ACIAD0151 aci:ACIAD2019	6.3.4:5.4.99:6.3.2:4.3.2:3.1.3:6.3.5	6.3.4.18:5.4.99.18:6.3.2.6:4.3.2.2:3.1.3.5:6.3.5.2	52440>56059>51246:52255:56104:48557:56300>55816 64167:52317>52402>54810 52317	6	Purine metabolism	aci00230	Nucleotide Metabolism	aci
960	aci:ACIAD3658>aci:ACIAD3659>aci:ACIAD3587>aci:ACIAD1219>aci:ACIAD1105>aci:ACIAD3008	6.3.4:5.4.99:6.3.2:4.3.2:2.7.4:3.6.1	6.3.4.18:5.4.99.18:6.3.2.6:4.3.2.2:2.7.4.3:3.6.1.41	52440>56059>51246:52255:56104:48557:52540:56300	6	Purine metabolism	aci00230	Nucleotide Metabolism	aci
961	aci:ACIAD3658>aci:ACIAD3659>aci:ACIAD3587>aci:ACIAD1219>aci:ACIAD0015 aci:ACIAD1227>aci:ACIAD1245	6.3.4:5.4.99:6.3.2:4.3.2:3.1.3:3.5.4	6.3.4.18:5.4.99.18:6.3.2.6:4.3.2.2:3.1.3.5:3.5.4.4	52440>56059>51246:52255:56104:48557:56300>55816 64167:51556	6	Purine metabolism	aci00230	Nucleotide Metabolism	aci
962	aci:ACIAD3658>aci:ACIAD3659>aci:ACIAD3587>aci:ACIAD1219>aci:ACIAD1105>aci:ACIAD0556>aci:ACIAD3068	6.3.4:5.4.99:6.3.2:4.3.2:2.7.4:2.7.4:2.7.6	6.3.4.18:5.4.99.18:6.3.2.6:4.3.2.2:2.7.4.3:2.7.4.6:2.7.6.5	52440>56059>51246:52255:56104:48557:52540:54919:109604>81301>81271>55021	7	Purine metabolism	aci00230	Nucleotide Metabolism	aci
963	aci:ACIAD3658>aci:ACIAD3659>aci:ACIAD3587>aci:ACIAD1219>aci:ACIAD0015 aci:ACIAD1227>aci:ACIAD2386	6.3.4:5.4.99:6.3.2:4.3.2:3.1.3:3.2.2	6.3.4.18:5.4.99.18:6.3.2.6:4.3.2.2:3.1.3.5:3.2.2.1	52440>56059>51246:52255:56104:48557:56300>55816 64167:53590	6	Purine metabolism	aci00230	Nucleotide Metabolism	aci
964	aci:ACIAD3658>aci:ACIAD3659>aci:ACIAD3587>aci:ACIAD1219>aci:ACIAD1105>aci:ACIAD0722 aci:ACIAD0724	6.3.4:5.4.99:6.3.2:4.3.2:2.7.4:1.17.4	6.3.4.18:5.4.99.18:6.3.2.6:4.3.2.2:2.7.4.3:1.17.4.1	52440>56059>51246:52255:56104:48557:52540:47240 48168>51998	6	Purine metabolism	aci00230	Nucleotide Metabolism	aci
965	aci:ACIAD3658>aci:ACIAD3659>aci:ACIAD3587>aci:ACIAD1219>aci:ACIAD0015 aci:ACIAD1227>aci:ACIAD3324>aci:ACIAD3326>aci:ACIAD3036	6.3.4:5.4.99:6.3.2:4.3.2:3.1.3:2.7.4:3.1.7:3.6.1	6.3.4.18:5.4.99.18:6.3.2.6:4.3.2.2:3.1.3.5:2.7.4.8:3.1.7.2:3.6.1.11	52440>56059>51246:52255:56104:48557:56300>55816 64167:52540:109604>81301>81271:53067>53067>109604	8	Purine metabolism	aci00230	Nucleotide Metabolism	aci
966	aci:ACIAD3658>aci:ACIAD3659>aci:ACIAD3587>aci:ACIAD1219>aci:ACIAD0015 aci:ACIAD1227>aci:ACIAD3503	6.3.4:5.4.99:6.3.2:4.3.2:3.1.3:1.1.1	6.3.4.18:5.4.99.18:6.3.2.6:4.3.2.2:3.1.3.5:1.1.1.205	52440>56059>51246:52255:56104:48557:56300>55816 64167:51412>54631	6	Purine metabolism	aci00230	Nucleotide Metabolism	aci
967	aci:ACIAD3658>aci:ACIAD3659>aci:ACIAD3587>aci:ACIAD1219>aci:ACIAD0015 aci:ACIAD1227>aci:ACIAD2613	6.3.4:5.4.99:6.3.2:4.3.2:3.1.3:3.1.5	6.3.4.18:5.4.99.18:6.3.2.6:4.3.2.2:3.1.3.5:3.1.5.1	52440>56059>51246:52255:56104:48557:56300>55816 64167:109604	6	Purine metabolism	aci00230	Nucleotide Metabolism	aci
968	aci:ACIAD3658>aci:ACIAD3659>aci:ACIAD3587>aci:ACIAD1219>aci:ACIAD1258>aci:ACIAD3065>aci:ACIAD0307 aci:ACIAD0308 aci:ACIAD3194 aci:ACIAD3325	6.3.4:5.4.99:6.3.2:4.3.2:6.3.4:3.6.1:2.7.7	6.3.4.18:5.4.99.18:6.3.2.6:4.3.2.2:6.3.4.4:3.6.1.19:2.7.7.6	52440>56059>51246:52255:56104:48557:52540:101386>101386:64484 64484 55257>56553>47789 63562	7	Purine metabolism	aci00230	Nucleotide Metabolism	aci
969	aci:ACIAD3658>aci:ACIAD3659>aci:ACIAD3587>aci:ACIAD1219>aci:ACIAD2447	6.3.4:5.4.99:6.3.2:4.3.2:2.1.2	6.3.4.18:5.4.99.18:6.3.2.6:4.3.2.2:2.1.2.3	52440>56059>51246:52255:56104:48557:52335>53927	5	Purine metabolism	aci00230	Nucleotide Metabolism	aci
970	aci:ACIAD3658>aci:ACIAD3659>aci:ACIAD3587>aci:ACIAD1219>aci:ACIAD0015 aci:ACIAD1227>aci:ACIAD3164>aci:ACIAD3668	6.3.4:5.4.99:6.3.2:4.3.2:3.1.3:2.4.2:3.5.4	6.3.4.18:5.4.99.18:6.3.2.6:4.3.2.2:3.1.3.5:2.4.2.22:3.5.4.3	52440>56059>51246:52255:56104:48557:56300>55816 64167:53271:51338>51556	7	Purine metabolism	aci00230	Nucleotide Metabolism	aci
971	aci:ACIAD3658>aci:ACIAD2634>aci:ACIAD2612>aci:ACIAD2078 aci:ACIAD2635>aci:ACIAD2448>aci:ACIAD1323 aci:ACIAD2527>aci:ACIAD0964 aci:ACIAD2907>aci:ACIAD0275	6.3.4:6.3.3:6.3.5:2.1.2:6.3.4:2.4.2:2.7.6:3.6.1	6.3.4.18:6.3.3.1:6.3.5.3:2.1.2.2:6.3.4.13:2.4.2.14:2.7.6.1:3.6.1.13	52440>56059>51246:55326>56042:55326>55326>52317>82697>56042>56042>109736:52440>56059>51246 53328:52440>56059>51246:56235>53271 56235:53271>53271 53271:55811	8	Purine metabolism	aci00230	Nucleotide Metabolism	aci
972	aci:ACIAD2634>aci:ACIAD3658>aci:ACIAD3659>aci:ACIAD3587>aci:ACIAD1219>aci:ACIAD1258>aci:ACIAD3669>aci:ACIAD2467 aci:ACIAD2468	6.3.3:6.3.4:5.4.99:6.3.2:4.3.2:6.3.4:2.4.2:1.17.1	6.3.3.1:6.3.4.18:5.4.99.18:6.3.2.6:4.3.2.2:6.3.4.4:2.4.2.8:1.17.1.4	55326>56042:52440>56059>51246:52255:56104:48557:52540:53271:54665>56003 56176>54292>47741>55447	8	Purine metabolism	aci00230	Nucleotide Metabolism	aci
973	aci:ACIAD2634>aci:ACIAD3658>aci:ACIAD3659>aci:ACIAD3587>aci:ACIAD1219>aci:ACIAD1105>aci:ACIAD0402	6.3.3:6.3.4:5.4.99:6.3.2:4.3.2:2.7.4:2.7.7	6.3.3.1:6.3.4.18:5.4.99.18:6.3.2.6:4.3.2.2:2.7.4.3:2.7.7.8	55326>56042:52440>56059>51246:52255:56104:48557:52540:54211>54211>55666>55666>54791>50249	7	Purine metabolism	aci00230	Nucleotide Metabolism	aci
974	aci:ACIAD2634>aci:ACIAD3658>aci:ACIAD3659>aci:ACIAD3587>aci:ACIAD1219>aci:ACIAD1105>aci:ACIAD0526	6.3.3:6.3.4:5.4.99:6.3.2:4.3.2:2.7.4:3.6.1	6.3.3.1:6.3.4.18:5.4.99.18:6.3.2.6:4.3.2.2:2.7.4.3:3.6.1.15	55326>56042:52440>56059>51246:52255:56104:48557:52540:52972	7	Purine metabolism	aci00230	Nucleotide Metabolism	aci
975	aci:ACIAD2634>aci:ACIAD2612>aci:ACIAD2078 aci:ACIAD2635>aci:ACIAD2448>aci:ACIAD1323 aci:ACIAD2527>aci:ACIAD0964 aci:ACIAD2907>aci:ACIAD0104	6.3.3:6.3.5:2.1.2:6.3.4:2.4.2:2.7.6:5.4.2	6.3.3.1:6.3.5.3:2.1.2.2:6.3.4.13:2.4.2.14:2.7.6.1:5.4.2.2	55326>56042:55326>55326>52317>82697>56042>56042>109736:52440>56059>51246 53328:52440>56059>51246:56235>53271 56235:53271>53271 53271:53738>53738>53738>55957	7	Purine metabolism	aci00230	Nucleotide Metabolism	aci
976	aci:ACIAD2634>aci:ACIAD3658>aci:ACIAD3659>aci:ACIAD3587>aci:ACIAD1219>aci:ACIAD1258>aci:ACIAD3065>aci:ACIAD0002 aci:ACIAD0252 aci:ACIAD1137 aci:ACIAD1970 aci:ACIAD2089 aci:ACIAD2361 aci:ACIAD3030 aci:ACIAD3108	6.3.3:6.3.4:5.4.99:6.3.2:4.3.2:6.3.4:3.6.1:2.7.7	6.3.3.1:6.3.4.18:5.4.99.18:6.3.2.6:4.3.2.2:6.3.4.4:3.6.1.19:2.7.7.7	55326>56042:52440>56059>51246:52255:56104:48557:52540:101386>101386:55979>55979>55979 102400 53098>53098 52540>48019 89550>160975 52540 88723>53098>56672>47807 52540>48019	8	Purine metabolism	aci00230	Nucleotide Metabolism	aci
977	aci:ACIAD2634>aci:ACIAD3658>aci:ACIAD3659>aci:ACIAD3587>aci:ACIAD1219>aci:ACIAD1105>aci:ACIAD3008	6.3.3:6.3.4:5.4.99:6.3.2:4.3.2:2.7.4:3.6.1	6.3.3.1:6.3.4.18:5.4.99.18:6.3.2.6:4.3.2.2:2.7.4.3:3.6.1.41	55326>56042:52440>56059>51246:52255:56104:48557:52540:56300	7	Purine metabolism	aci00230	Nucleotide Metabolism	aci
978	aci:ACIAD2634>aci:ACIAD3658>aci:ACIAD3659>aci:ACIAD3587>aci:ACIAD1219>aci:ACIAD0015 aci:ACIAD1227>aci:ACIAD1245	6.3.3:6.3.4:5.4.99:6.3.2:4.3.2:3.1.3:3.5.4	6.3.3.1:6.3.4.18:5.4.99.18:6.3.2.6:4.3.2.2:3.1.3.5:3.5.4.4	55326>56042:52440>56059>51246:52255:56104:48557:56300>55816 64167:51556	7	Purine metabolism	aci00230	Nucleotide Metabolism	aci
979	aci:ACIAD2634>aci:ACIAD3658>aci:ACIAD3659>aci:ACIAD3587>aci:ACIAD1219>aci:ACIAD1105>aci:ACIAD0556>aci:ACIAD3068	6.3.3:6.3.4:5.4.99:6.3.2:4.3.2:2.7.4:2.7.4:2.7.6	6.3.3.1:6.3.4.18:5.4.99.18:6.3.2.6:4.3.2.2:2.7.4.3:2.7.4.6:2.7.6.5	55326>56042:52440>56059>51246:52255:56104:48557:52540:54919:109604>81301>81271>55021	8	Purine metabolism	aci00230	Nucleotide Metabolism	aci
980	aci:ACIAD2634>aci:ACIAD3658>aci:ACIAD3659>aci:ACIAD3587>aci:ACIAD1219>aci:ACIAD0015 aci:ACIAD1227>aci:ACIAD2386	6.3.3:6.3.4:5.4.99:6.3.2:4.3.2:3.1.3:3.2.2	6.3.3.1:6.3.4.18:5.4.99.18:6.3.2.6:4.3.2.2:3.1.3.5:3.2.2.1	55326>56042:52440>56059>51246:52255:56104:48557:56300>55816 64167:53590	7	Purine metabolism	aci00230	Nucleotide Metabolism	aci
981	aci:ACIAD2634>aci:ACIAD3658>aci:ACIAD3659>aci:ACIAD3587>aci:ACIAD1219>aci:ACIAD1105>aci:ACIAD0722 aci:ACIAD0724	6.3.3:6.3.4:5.4.99:6.3.2:4.3.2:2.7.4:1.17.4	6.3.3.1:6.3.4.18:5.4.99.18:6.3.2.6:4.3.2.2:2.7.4.3:1.17.4.1	55326>56042:52440>56059>51246:52255:56104:48557:52540:47240 48168>51998	7	Purine metabolism	aci00230	Nucleotide Metabolism	aci
982	aci:ACIAD2634>aci:ACIAD3658>aci:ACIAD3659>aci:ACIAD3587>aci:ACIAD1219>aci:ACIAD0015 aci:ACIAD1227>aci:ACIAD3324>aci:ACIAD3326>aci:ACIAD3036	6.3.3:6.3.4:5.4.99:6.3.2:4.3.2:3.1.3:2.7.4:3.1.7:3.6.1	6.3.3.1:6.3.4.18:5.4.99.18:6.3.2.6:4.3.2.2:3.1.3.5:2.7.4.8:3.1.7.2:3.6.1.11	55326>56042:52440>56059>51246:52255:56104:48557:56300>55816 64167:52540:109604>81301>81271:53067>53067>109604	9	Purine metabolism	aci00230	Nucleotide Metabolism	aci
983	aci:ACIAD2634>aci:ACIAD3658>aci:ACIAD3659>aci:ACIAD3587>aci:ACIAD1219>aci:ACIAD0015 aci:ACIAD1227>aci:ACIAD3503	6.3.3:6.3.4:5.4.99:6.3.2:4.3.2:3.1.3:1.1.1	6.3.3.1:6.3.4.18:5.4.99.18:6.3.2.6:4.3.2.2:3.1.3.5:1.1.1.205	55326>56042:52440>56059>51246:52255:56104:48557:56300>55816 64167:51412>54631	7	Purine metabolism	aci00230	Nucleotide Metabolism	aci
984	aci:ACIAD2634>aci:ACIAD3658>aci:ACIAD3659>aci:ACIAD3587>aci:ACIAD1219>aci:ACIAD0015 aci:ACIAD1227>aci:ACIAD2613	6.3.3:6.3.4:5.4.99:6.3.2:4.3.2:3.1.3:3.1.5	6.3.3.1:6.3.4.18:5.4.99.18:6.3.2.6:4.3.2.2:3.1.3.5:3.1.5.1	55326>56042:52440>56059>51246:52255:56104:48557:56300>55816 64167:109604	7	Purine metabolism	aci00230	Nucleotide Metabolism	aci
985	aci:ACIAD2634>aci:ACIAD3658>aci:ACIAD3659>aci:ACIAD3587>aci:ACIAD1219>aci:ACIAD1258>aci:ACIAD3065>aci:ACIAD0307 aci:ACIAD0308 aci:ACIAD3194 aci:ACIAD3325	6.3.3:6.3.4:5.4.99:6.3.2:4.3.2:6.3.4:3.6.1:2.7.7	6.3.3.1:6.3.4.18:5.4.99.18:6.3.2.6:4.3.2.2:6.3.4.4:3.6.1.19:2.7.7.6	55326>56042:52440>56059>51246:52255:56104:48557:52540:101386>101386:64484 64484 55257>56553>47789 63562	8	Purine metabolism	aci00230	Nucleotide Metabolism	aci
986	aci:ACIAD2634>aci:ACIAD3658>aci:ACIAD3659>aci:ACIAD3587>aci:ACIAD1219>aci:ACIAD2447	6.3.3:6.3.4:5.4.99:6.3.2:4.3.2:2.1.2	6.3.3.1:6.3.4.18:5.4.99.18:6.3.2.6:4.3.2.2:2.1.2.3	55326>56042:52440>56059>51246:52255:56104:48557:52335>53927	6	Purine metabolism	aci00230	Nucleotide Metabolism	aci
987	aci:ACIAD2634>aci:ACIAD3658>aci:ACIAD3659>aci:ACIAD3587>aci:ACIAD1219>aci:ACIAD0015 aci:ACIAD1227>aci:ACIAD0151 aci:ACIAD2019	6.3.3:6.3.4:5.4.99:6.3.2:4.3.2:3.1.3:6.3.5	6.3.3.1:6.3.4.18:5.4.99.18:6.3.2.6:4.3.2.2:3.1.3.5:6.3.5.2	55326>56042:52440>56059>51246:52255:56104:48557:56300>55816 64167:52317>52402>54810 52317	7	Purine metabolism	aci00230	Nucleotide Metabolism	aci
988	aci:ACIAD2634>aci:ACIAD3658>aci:ACIAD3659>aci:ACIAD3587>aci:ACIAD1219>aci:ACIAD0015 aci:ACIAD1227>aci:ACIAD3164>aci:ACIAD3668	6.3.3:6.3.4:5.4.99:6.3.2:4.3.2:3.1.3:2.4.2:3.5.4	6.3.3.1:6.3.4.18:5.4.99.18:6.3.2.6:4.3.2.2:3.1.3.5:2.4.2.22:3.5.4.3	55326>56042:52440>56059>51246:52255:56104:48557:56300>55816 64167:53271:51338>51556	8	Purine metabolism	aci00230	Nucleotide Metabolism	aci
989	aci:ACIAD2634>aci:ACIAD2612>aci:ACIAD2078 aci:ACIAD2635>aci:ACIAD2448>aci:ACIAD1323 aci:ACIAD2527>aci:ACIAD0964 aci:ACIAD2907>aci:ACIAD0275	6.3.3:6.3.5:2.1.2:6.3.4:2.4.2:2.7.6:3.6.1	6.3.3.1:6.3.5.3:2.1.2.2:6.3.4.13:2.4.2.14:2.7.6.1:3.6.1.13	55326>56042:55326>55326>52317>82697>56042>56042>109736:52440>56059>51246 53328:52440>56059>51246:56235>53271 56235:53271>53271 53271:55811	7	Purine metabolism	aci00230	Nucleotide Metabolism	aci
990	aci:ACIAD3065>aci:ACIAD3164>aci:ACIAD2467 aci:ACIAD2468	3.6.1:2.4.2:1.17.1	3.6.1.19:2.4.2.22:1.17.1.4	101386>101386:53271:54665>56003 56176>54292>47741>55447	3	Purine metabolism	aci00230	Nucleotide Metabolism	aci
991	aci:ACIAD3065>aci:ACIAD0556>aci:ACIAD0402	3.6.1:2.7.4:2.7.7	3.6.1.19:2.7.4.6:2.7.7.8	101386>101386:54919:54211>54211>55666>55666>54791>50249	3	Purine metabolism	aci00230	Nucleotide Metabolism	aci
992	aci:ACIAD3065>aci:ACIAD0556>aci:ACIAD0526	3.6.1:2.7.4:3.6.1	3.6.1.19:2.7.4.6:3.6.1.15	101386>101386:54919:52972	3	Purine metabolism	aci00230	Nucleotide Metabolism	aci
993	aci:ACIAD3065>aci:ACIAD1258>aci:ACIAD1219>aci:ACIAD3587>aci:ACIAD3659>aci:ACIAD3658>aci:ACIAD2634>aci:ACIAD2612>aci:ACIAD2078 aci:ACIAD2635>aci:ACIAD2448>aci:ACIAD1323 aci:ACIAD2527>aci:ACIAD0964 aci:ACIAD2907>aci:ACIAD0104	3.6.1:6.3.4:4.3.2:6.3.2:5.4.99:6.3.4:6.3.3:6.3.5:2.1.2:6.3.4:2.4.2:2.7.6:5.4.2	3.6.1.19:6.3.4.4:4.3.2.2:6.3.2.6:5.4.99.18:6.3.4.18:6.3.3.1:6.3.5.3:2.1.2.2:6.3.4.13:2.4.2.14:2.7.6.1:5.4.2.2	101386>101386:52540:48557:56104:52255:52440>56059>51246:55326>56042:55326>55326>52317>82697>56042>56042>109736:52440>56059>51246 53328:52440>56059>51246:56235>53271 56235:53271>53271 53271:53738>53738>53738>55957	13	Purine metabolism	aci00230	Nucleotide Metabolism	aci
994	aci:ACIAD3065>aci:ACIAD0151 aci:ACIAD2019	3.6.1:6.3.5	3.6.1.19:6.3.5.2	101386>101386:52317>52402>54810 52317	2	Purine metabolism	aci00230	Nucleotide Metabolism	aci
995	aci:ACIAD3065>aci:ACIAD0556>aci:ACIAD3326	3.6.1:2.7.4:3.1.7	3.6.1.19:2.7.4.6:3.1.7.2	101386>101386:54919:109604>81301>81271	3	Purine metabolism	aci00230	Nucleotide Metabolism	aci
996	aci:ACIAD3065>aci:ACIAD0015 aci:ACIAD1227>aci:ACIAD1245	3.6.1:3.1.3:3.5.4	3.6.1.19:3.1.3.5:3.5.4.4	101386>101386:56300>55816 64167:51556	3	Purine metabolism	aci00230	Nucleotide Metabolism	aci
997	aci:ACIAD3065>aci:ACIAD0556>aci:ACIAD1105	3.6.1:2.7.4:2.7.4	3.6.1.19:2.7.4.6:2.7.4.3	101386>101386:54919:52540	3	Purine metabolism	aci00230	Nucleotide Metabolism	aci
998	aci:ACIAD3065>aci:ACIAD0556>aci:ACIAD3008	3.6.1:2.7.4:3.6.1	3.6.1.19:2.7.4.6:3.6.1.41	101386>101386:54919:56300	3	Purine metabolism	aci00230	Nucleotide Metabolism	aci
999	aci:ACIAD3065>aci:ACIAD0002 aci:ACIAD0252 aci:ACIAD1137 aci:ACIAD1970 aci:ACIAD2089 aci:ACIAD2361 aci:ACIAD3030 aci:ACIAD3108	3.6.1:2.7.7	3.6.1.19:2.7.7.7	101386>101386:55979>55979>55979 102400 53098>53098 52540>48019 89550>160975 52540 88723>53098>56672>47807 52540>48019	2	Purine metabolism	aci00230	Nucleotide Metabolism	aci
1000	aci:ACIAD3065>aci:ACIAD0015 aci:ACIAD1227>aci:ACIAD2386	3.6.1:3.1.3:3.2.2	3.6.1.19:3.1.3.5:3.2.2.1	101386>101386:56300>55816 64167:53590	3	Purine metabolism	aci00230	Nucleotide Metabolism	aci
1001	aci:ACIAD3065>aci:ACIAD0556>aci:ACIAD0722 aci:ACIAD0724	3.6.1:2.7.4:1.17.4	3.6.1.19:2.7.4.6:1.17.4.1	101386>101386:54919:47240 48168>51998	3	Purine metabolism	aci00230	Nucleotide Metabolism	aci
1002	aci:ACIAD3065>aci:ACIAD0556>aci:ACIAD3068>aci:ACIAD3036	3.6.1:2.7.4:2.7.6:3.6.1	3.6.1.19:2.7.4.6:2.7.6.5:3.6.1.11	101386>101386:54919:109604>81301>81271>55021:53067>53067>109604	4	Purine metabolism	aci00230	Nucleotide Metabolism	aci
1003	aci:ACIAD3065>aci:ACIAD3503	3.6.1:1.1.1	3.6.1.19:1.1.1.205	101386>101386:51412>54631	2	Purine metabolism	aci00230	Nucleotide Metabolism	aci
1004	aci:ACIAD3065>aci:ACIAD0556>aci:ACIAD2613	3.6.1:2.7.4:3.1.5	3.6.1.19:2.7.4.6:3.1.5.1	101386>101386:54919:109604	3	Purine metabolism	aci00230	Nucleotide Metabolism	aci
1005	aci:ACIAD3065>aci:ACIAD0307 aci:ACIAD0308 aci:ACIAD3194 aci:ACIAD3325	3.6.1:2.7.7	3.6.1.19:2.7.7.6	101386>101386:64484 64484 55257>56553>47789 63562	2	Purine metabolism	aci00230	Nucleotide Metabolism	aci
1006	aci:ACIAD3065>aci:ACIAD2447	3.6.1:2.1.2	3.6.1.19:2.1.2.3	101386>101386:52335>53927	2	Purine metabolism	aci00230	Nucleotide Metabolism	aci
1007	aci:ACIAD3065>aci:ACIAD3324	3.6.1:2.7.4	3.6.1.19:2.7.4.8	101386>101386:52540	2	Purine metabolism	aci00230	Nucleotide Metabolism	aci
1008	aci:ACIAD3065>aci:ACIAD3669	3.6.1:2.4.2	3.6.1.19:2.4.2.8	101386>101386:53271	2	Purine metabolism	aci00230	Nucleotide Metabolism	aci
1009	aci:ACIAD3065>aci:ACIAD3164>aci:ACIAD3668	3.6.1:2.4.2:3.5.4	3.6.1.19:2.4.2.22:3.5.4.3	101386>101386:53271:51338>51556	3	Purine metabolism	aci00230	Nucleotide Metabolism	aci
1010	aci:ACIAD3065>aci:ACIAD1258>aci:ACIAD1219>aci:ACIAD3587>aci:ACIAD3659>aci:ACIAD3658>aci:ACIAD2634>aci:ACIAD2612>aci:ACIAD2078 aci:ACIAD2635>aci:ACIAD2448>aci:ACIAD1323 aci:ACIAD2527>aci:ACIAD0964 aci:ACIAD2907>aci:ACIAD0275	3.6.1:6.3.4:4.3.2:6.3.2:5.4.99:6.3.4:6.3.3:6.3.5:2.1.2:6.3.4:2.4.2:2.7.6:3.6.1	3.6.1.19:6.3.4.4:4.3.2.2:6.3.2.6:5.4.99.18:6.3.4.18:6.3.3.1:6.3.5.3:2.1.2.2:6.3.4.13:2.4.2.14:2.7.6.1:3.6.1.13	101386>101386:52540:48557:56104:52255:52440>56059>51246:55326>56042:55326>55326>52317>82697>56042>56042>109736:52440>56059>51246 53328:52440>56059>51246:56235>53271 56235:53271>53271 53271:55811	13	Purine metabolism	aci00230	Nucleotide Metabolism	aci
1011	aci:ACIAD1323 aci:ACIAD2527>aci:ACIAD2448>aci:ACIAD2078 aci:ACIAD2635>aci:ACIAD2612>aci:ACIAD2634>aci:ACIAD3658>aci:ACIAD3659>aci:ACIAD3587>aci:ACIAD1219>aci:ACIAD1258>aci:ACIAD3669>aci:ACIAD2467 aci:ACIAD2468	2.4.2:6.3.4:2.1.2:6.3.5:6.3.3:6.3.4:5.4.99:6.3.2:4.3.2:6.3.4:2.4.2:1.17.1	2.4.2.14:6.3.4.13:2.1.2.2:6.3.5.3:6.3.3.1:6.3.4.18:5.4.99.18:6.3.2.6:4.3.2.2:6.3.4.4:2.4.2.8:1.17.1.4	56235>53271 56235:52440>56059>51246:52440>56059>51246 53328:55326>55326>52317>82697>56042>56042>109736:55326>56042:52440>56059>51246:52255:56104:48557:52540:53271:54665>56003 56176>54292>47741>55447	12	Purine metabolism	aci00230	Nucleotide Metabolism	aci
1012	aci:ACIAD1323 aci:ACIAD2527>aci:ACIAD2448>aci:ACIAD2078 aci:ACIAD2635>aci:ACIAD2612>aci:ACIAD2634>aci:ACIAD3658>aci:ACIAD3659>aci:ACIAD3587>aci:ACIAD1219>aci:ACIAD1105>aci:ACIAD0402	2.4.2:6.3.4:2.1.2:6.3.5:6.3.3:6.3.4:5.4.99:6.3.2:4.3.2:2.7.4:2.7.7	2.4.2.14:6.3.4.13:2.1.2.2:6.3.5.3:6.3.3.1:6.3.4.18:5.4.99.18:6.3.2.6:4.3.2.2:2.7.4.3:2.7.7.8	56235>53271 56235:52440>56059>51246:52440>56059>51246 53328:55326>55326>52317>82697>56042>56042>109736:55326>56042:52440>56059>51246:52255:56104:48557:52540:54211>54211>55666>55666>54791>50249	11	Purine metabolism	aci00230	Nucleotide Metabolism	aci
1013	aci:ACIAD1323 aci:ACIAD2527>aci:ACIAD2448>aci:ACIAD2078 aci:ACIAD2635>aci:ACIAD2612>aci:ACIAD2634>aci:ACIAD3658>aci:ACIAD3659>aci:ACIAD3587>aci:ACIAD1219>aci:ACIAD1105>aci:ACIAD0526	2.4.2:6.3.4:2.1.2:6.3.5:6.3.3:6.3.4:5.4.99:6.3.2:4.3.2:2.7.4:3.6.1	2.4.2.14:6.3.4.13:2.1.2.2:6.3.5.3:6.3.3.1:6.3.4.18:5.4.99.18:6.3.2.6:4.3.2.2:2.7.4.3:3.6.1.15	56235>53271 56235:52440>56059>51246:52440>56059>51246 53328:55326>55326>52317>82697>56042>56042>109736:55326>56042:52440>56059>51246:52255:56104:48557:52540:52972	11	Purine metabolism	aci00230	Nucleotide Metabolism	aci
1014	aci:ACIAD1323 aci:ACIAD2527>aci:ACIAD2448>aci:ACIAD2078 aci:ACIAD2635>aci:ACIAD2612>aci:ACIAD2634>aci:ACIAD3658>aci:ACIAD3659>aci:ACIAD3587>aci:ACIAD1219>aci:ACIAD1258>aci:ACIAD3065>aci:ACIAD0002 aci:ACIAD0252 aci:ACIAD1137 aci:ACIAD1970 aci:ACIAD2089 aci:ACIAD2361 aci:ACIAD3030 aci:ACIAD3108	2.4.2:6.3.4:2.1.2:6.3.5:6.3.3:6.3.4:5.4.99:6.3.2:4.3.2:6.3.4:3.6.1:2.7.7	2.4.2.14:6.3.4.13:2.1.2.2:6.3.5.3:6.3.3.1:6.3.4.18:5.4.99.18:6.3.2.6:4.3.2.2:6.3.4.4:3.6.1.19:2.7.7.7	56235>53271 56235:52440>56059>51246:52440>56059>51246 53328:55326>55326>52317>82697>56042>56042>109736:55326>56042:52440>56059>51246:52255:56104:48557:52540:101386>101386:55979>55979>55979 102400 53098>53098 52540>48019 89550>160975 52540 88723>53098>56672>47807 52540>48019	12	Purine metabolism	aci00230	Nucleotide Metabolism	aci
1015	aci:ACIAD1323 aci:ACIAD2527>aci:ACIAD2448>aci:ACIAD2078 aci:ACIAD2635>aci:ACIAD2612>aci:ACIAD2634>aci:ACIAD3658>aci:ACIAD3659>aci:ACIAD3587>aci:ACIAD1219>aci:ACIAD1105>aci:ACIAD3008	2.4.2:6.3.4:2.1.2:6.3.5:6.3.3:6.3.4:5.4.99:6.3.2:4.3.2:2.7.4:3.6.1	2.4.2.14:6.3.4.13:2.1.2.2:6.3.5.3:6.3.3.1:6.3.4.18:5.4.99.18:6.3.2.6:4.3.2.2:2.7.4.3:3.6.1.41	56235>53271 56235:52440>56059>51246:52440>56059>51246 53328:55326>55326>52317>82697>56042>56042>109736:55326>56042:52440>56059>51246:52255:56104:48557:52540:56300	11	Purine metabolism	aci00230	Nucleotide Metabolism	aci
1016	aci:ACIAD1323 aci:ACIAD2527>aci:ACIAD2448>aci:ACIAD2078 aci:ACIAD2635>aci:ACIAD2612>aci:ACIAD2634>aci:ACIAD3658>aci:ACIAD3659>aci:ACIAD3587>aci:ACIAD1219>aci:ACIAD0015 aci:ACIAD1227>aci:ACIAD1245	2.4.2:6.3.4:2.1.2:6.3.5:6.3.3:6.3.4:5.4.99:6.3.2:4.3.2:3.1.3:3.5.4	2.4.2.14:6.3.4.13:2.1.2.2:6.3.5.3:6.3.3.1:6.3.4.18:5.4.99.18:6.3.2.6:4.3.2.2:3.1.3.5:3.5.4.4	56235>53271 56235:52440>56059>51246:52440>56059>51246 53328:55326>55326>52317>82697>56042>56042>109736:55326>56042:52440>56059>51246:52255:56104:48557:56300>55816 64167:51556	11	Purine metabolism	aci00230	Nucleotide Metabolism	aci
1017	aci:ACIAD1323 aci:ACIAD2527>aci:ACIAD2448>aci:ACIAD2078 aci:ACIAD2635>aci:ACIAD2612>aci:ACIAD2634>aci:ACIAD3658>aci:ACIAD3659>aci:ACIAD3587>aci:ACIAD1219>aci:ACIAD1105>aci:ACIAD0556>aci:ACIAD3068	2.4.2:6.3.4:2.1.2:6.3.5:6.3.3:6.3.4:5.4.99:6.3.2:4.3.2:2.7.4:2.7.4:2.7.6	2.4.2.14:6.3.4.13:2.1.2.2:6.3.5.3:6.3.3.1:6.3.4.18:5.4.99.18:6.3.2.6:4.3.2.2:2.7.4.3:2.7.4.6:2.7.6.5	56235>53271 56235:52440>56059>51246:52440>56059>51246 53328:55326>55326>52317>82697>56042>56042>109736:55326>56042:52440>56059>51246:52255:56104:48557:52540:54919:109604>81301>81271>55021	12	Purine metabolism	aci00230	Nucleotide Metabolism	aci
1018	aci:ACIAD1323 aci:ACIAD2527>aci:ACIAD2448>aci:ACIAD2078 aci:ACIAD2635>aci:ACIAD2612>aci:ACIAD2634>aci:ACIAD3658>aci:ACIAD3659>aci:ACIAD3587>aci:ACIAD1219>aci:ACIAD0015 aci:ACIAD1227>aci:ACIAD2386	2.4.2:6.3.4:2.1.2:6.3.5:6.3.3:6.3.4:5.4.99:6.3.2:4.3.2:3.1.3:3.2.2	2.4.2.14:6.3.4.13:2.1.2.2:6.3.5.3:6.3.3.1:6.3.4.18:5.4.99.18:6.3.2.6:4.3.2.2:3.1.3.5:3.2.2.1	56235>53271 56235:52440>56059>51246:52440>56059>51246 53328:55326>55326>52317>82697>56042>56042>109736:55326>56042:52440>56059>51246:52255:56104:48557:56300>55816 64167:53590	11	Purine metabolism	aci00230	Nucleotide Metabolism	aci
1019	aci:ACIAD1323 aci:ACIAD2527>aci:ACIAD2448>aci:ACIAD2078 aci:ACIAD2635>aci:ACIAD2612>aci:ACIAD2634>aci:ACIAD3658>aci:ACIAD3659>aci:ACIAD3587>aci:ACIAD1219>aci:ACIAD1105>aci:ACIAD0722 aci:ACIAD0724	2.4.2:6.3.4:2.1.2:6.3.5:6.3.3:6.3.4:5.4.99:6.3.2:4.3.2:2.7.4:1.17.4	2.4.2.14:6.3.4.13:2.1.2.2:6.3.5.3:6.3.3.1:6.3.4.18:5.4.99.18:6.3.2.6:4.3.2.2:2.7.4.3:1.17.4.1	56235>53271 56235:52440>56059>51246:52440>56059>51246 53328:55326>55326>52317>82697>56042>56042>109736:55326>56042:52440>56059>51246:52255:56104:48557:52540:47240 48168>51998	11	Purine metabolism	aci00230	Nucleotide Metabolism	aci
1020	aci:ACIAD1323 aci:ACIAD2527>aci:ACIAD0964 aci:ACIAD2907>aci:ACIAD0104	2.4.2:2.7.6:5.4.2	2.4.2.14:2.7.6.1:5.4.2.2	56235>53271 56235:53271>53271 53271:53738>53738>53738>55957	3	Purine metabolism	aci00230	Nucleotide Metabolism	aci
1021	aci:ACIAD1323 aci:ACIAD2527>aci:ACIAD2448>aci:ACIAD2078 aci:ACIAD2635>aci:ACIAD2612>aci:ACIAD2634>aci:ACIAD3658>aci:ACIAD3659>aci:ACIAD3587>aci:ACIAD1219>aci:ACIAD0015 aci:ACIAD1227>aci:ACIAD3324>aci:ACIAD3326>aci:ACIAD3036	2.4.2:6.3.4:2.1.2:6.3.5:6.3.3:6.3.4:5.4.99:6.3.2:4.3.2:3.1.3:2.7.4:3.1.7:3.6.1	2.4.2.14:6.3.4.13:2.1.2.2:6.3.5.3:6.3.3.1:6.3.4.18:5.4.99.18:6.3.2.6:4.3.2.2:3.1.3.5:2.7.4.8:3.1.7.2:3.6.1.11	56235>53271 56235:52440>56059>51246:52440>56059>51246 53328:55326>55326>52317>82697>56042>56042>109736:55326>56042:52440>56059>51246:52255:56104:48557:56300>55816 64167:52540:109604>81301>81271:53067>53067>109604	13	Purine metabolism	aci00230	Nucleotide Metabolism	aci
1022	aci:ACIAD1323 aci:ACIAD2527>aci:ACIAD2448>aci:ACIAD2078 aci:ACIAD2635>aci:ACIAD2612>aci:ACIAD2634>aci:ACIAD3658>aci:ACIAD3659>aci:ACIAD3587>aci:ACIAD1219>aci:ACIAD0015 aci:ACIAD1227>aci:ACIAD3503	2.4.2:6.3.4:2.1.2:6.3.5:6.3.3:6.3.4:5.4.99:6.3.2:4.3.2:3.1.3:1.1.1	2.4.2.14:6.3.4.13:2.1.2.2:6.3.5.3:6.3.3.1:6.3.4.18:5.4.99.18:6.3.2.6:4.3.2.2:3.1.3.5:1.1.1.205	56235>53271 56235:52440>56059>51246:52440>56059>51246 53328:55326>55326>52317>82697>56042>56042>109736:55326>56042:52440>56059>51246:52255:56104:48557:56300>55816 64167:51412>54631	11	Purine metabolism	aci00230	Nucleotide Metabolism	aci
1023	aci:ACIAD1323 aci:ACIAD2527>aci:ACIAD2448>aci:ACIAD2078 aci:ACIAD2635>aci:ACIAD2612>aci:ACIAD2634>aci:ACIAD3658>aci:ACIAD3659>aci:ACIAD3587>aci:ACIAD1219>aci:ACIAD0015 aci:ACIAD1227>aci:ACIAD2613	2.4.2:6.3.4:2.1.2:6.3.5:6.3.3:6.3.4:5.4.99:6.3.2:4.3.2:3.1.3:3.1.5	2.4.2.14:6.3.4.13:2.1.2.2:6.3.5.3:6.3.3.1:6.3.4.18:5.4.99.18:6.3.2.6:4.3.2.2:3.1.3.5:3.1.5.1	56235>53271 56235:52440>56059>51246:52440>56059>51246 53328:55326>55326>52317>82697>56042>56042>109736:55326>56042:52440>56059>51246:52255:56104:48557:56300>55816 64167:109604	11	Purine metabolism	aci00230	Nucleotide Metabolism	aci
1024	aci:ACIAD1323 aci:ACIAD2527>aci:ACIAD2448>aci:ACIAD2078 aci:ACIAD2635>aci:ACIAD2612>aci:ACIAD2634>aci:ACIAD3658>aci:ACIAD3659>aci:ACIAD3587>aci:ACIAD1219>aci:ACIAD1258>aci:ACIAD3065>aci:ACIAD0307 aci:ACIAD0308 aci:ACIAD3194 aci:ACIAD3325	2.4.2:6.3.4:2.1.2:6.3.5:6.3.3:6.3.4:5.4.99:6.3.2:4.3.2:6.3.4:3.6.1:2.7.7	2.4.2.14:6.3.4.13:2.1.2.2:6.3.5.3:6.3.3.1:6.3.4.18:5.4.99.18:6.3.2.6:4.3.2.2:6.3.4.4:3.6.1.19:2.7.7.6	56235>53271 56235:52440>56059>51246:52440>56059>51246 53328:55326>55326>52317>82697>56042>56042>109736:55326>56042:52440>56059>51246:52255:56104:48557:52540:101386>101386:64484 64484 55257>56553>47789 63562	12	Purine metabolism	aci00230	Nucleotide Metabolism	aci
1025	aci:ACIAD1323 aci:ACIAD2527>aci:ACIAD2448>aci:ACIAD2078 aci:ACIAD2635>aci:ACIAD2612>aci:ACIAD2634>aci:ACIAD3658>aci:ACIAD3659>aci:ACIAD3587>aci:ACIAD1219>aci:ACIAD2447	2.4.2:6.3.4:2.1.2:6.3.5:6.3.3:6.3.4:5.4.99:6.3.2:4.3.2:2.1.2	2.4.2.14:6.3.4.13:2.1.2.2:6.3.5.3:6.3.3.1:6.3.4.18:5.4.99.18:6.3.2.6:4.3.2.2:2.1.2.3	56235>53271 56235:52440>56059>51246:52440>56059>51246 53328:55326>55326>52317>82697>56042>56042>109736:55326>56042:52440>56059>51246:52255:56104:48557:52335>53927	10	Purine metabolism	aci00230	Nucleotide Metabolism	aci
1026	aci:ACIAD1323 aci:ACIAD2527>aci:ACIAD2448>aci:ACIAD2078 aci:ACIAD2635>aci:ACIAD2612>aci:ACIAD2634>aci:ACIAD3658>aci:ACIAD3659>aci:ACIAD3587>aci:ACIAD1219>aci:ACIAD0015 aci:ACIAD1227>aci:ACIAD0151 aci:ACIAD2019	2.4.2:6.3.4:2.1.2:6.3.5:6.3.3:6.3.4:5.4.99:6.3.2:4.3.2:3.1.3:6.3.5	2.4.2.14:6.3.4.13:2.1.2.2:6.3.5.3:6.3.3.1:6.3.4.18:5.4.99.18:6.3.2.6:4.3.2.2:3.1.3.5:6.3.5.2	56235>53271 56235:52440>56059>51246:52440>56059>51246 53328:55326>55326>52317>82697>56042>56042>109736:55326>56042:52440>56059>51246:52255:56104:48557:56300>55816 64167:52317>52402>54810 52317	11	Purine metabolism	aci00230	Nucleotide Metabolism	aci
1027	aci:ACIAD1323 aci:ACIAD2527>aci:ACIAD2448>aci:ACIAD2078 aci:ACIAD2635>aci:ACIAD2612>aci:ACIAD2634>aci:ACIAD3658>aci:ACIAD3659>aci:ACIAD3587>aci:ACIAD1219>aci:ACIAD0015 aci:ACIAD1227>aci:ACIAD3164>aci:ACIAD3668	2.4.2:6.3.4:2.1.2:6.3.5:6.3.3:6.3.4:5.4.99:6.3.2:4.3.2:3.1.3:2.4.2:3.5.4	2.4.2.14:6.3.4.13:2.1.2.2:6.3.5.3:6.3.3.1:6.3.4.18:5.4.99.18:6.3.2.6:4.3.2.2:3.1.3.5:2.4.2.22:3.5.4.3	56235>53271 56235:52440>56059>51246:52440>56059>51246 53328:55326>55326>52317>82697>56042>56042>109736:55326>56042:52440>56059>51246:52255:56104:48557:56300>55816 64167:53271:51338>51556	12	Purine metabolism	aci00230	Nucleotide Metabolism	aci
1028	aci:ACIAD1323 aci:ACIAD2527>aci:ACIAD0964 aci:ACIAD2907>aci:ACIAD0275	2.4.2:2.7.6:3.6.1	2.4.2.14:2.7.6.1:3.6.1.13	56235>53271 56235:53271>53271 53271:55811	3	Purine metabolism	aci00230	Nucleotide Metabolism	aci
1029	aci:ACIAD3008>aci:ACIAD0722 aci:ACIAD0724>aci:ACIAD3324>aci:ACIAD3164>aci:ACIAD2467 aci:ACIAD2468	3.6.1:1.17.4:2.7.4:2.4.2:1.17.1	3.6.1.41:1.17.4.1:2.7.4.8:2.4.2.22:1.17.1.4	56300:47240 48168>51998:52540:53271:54665>56003 56176>54292>47741>55447	5	Purine metabolism	aci00230	Nucleotide Metabolism	aci
1030	aci:ACIAD3008>aci:ACIAD0402	3.6.1:2.7.7	3.6.1.41:2.7.7.8	56300:54211>54211>55666>55666>54791>50249	2	Purine metabolism	aci00230	Nucleotide Metabolism	aci
1031	aci:ACIAD3008>aci:ACIAD1105>aci:ACIAD1219>aci:ACIAD1258	3.6.1:2.7.4:4.3.2:6.3.4	3.6.1.41:2.7.4.3:4.3.2.2:6.3.4.4	56300:52540:48557:52540	4	Purine metabolism	aci00230	Nucleotide Metabolism	aci
1032	aci:ACIAD3008>aci:ACIAD0722 aci:ACIAD0724>aci:ACIAD0526	3.6.1:1.17.4:3.6.1	3.6.1.41:1.17.4.1:3.6.1.15	56300:47240 48168>51998:52972	3	Purine metabolism	aci00230	Nucleotide Metabolism	aci
1033	aci:ACIAD3008>aci:ACIAD1105>aci:ACIAD1219>aci:ACIAD3587>aci:ACIAD3659>aci:ACIAD3658>aci:ACIAD2634>aci:ACIAD2612>aci:ACIAD2078 aci:ACIAD2635>aci:ACIAD2448>aci:ACIAD1323 aci:ACIAD2527>aci:ACIAD0964 aci:ACIAD2907>aci:ACIAD0104	3.6.1:2.7.4:4.3.2:6.3.2:5.4.99:6.3.4:6.3.3:6.3.5:2.1.2:6.3.4:2.4.2:2.7.6:5.4.2	3.6.1.41:2.7.4.3:4.3.2.2:6.3.2.6:5.4.99.18:6.3.4.18:6.3.3.1:6.3.5.3:2.1.2.2:6.3.4.13:2.4.2.14:2.7.6.1:5.4.2.2	56300:52540:48557:56104:52255:52440>56059>51246:55326>56042:55326>55326>52317>82697>56042>56042>109736:52440>56059>51246 53328:52440>56059>51246:56235>53271 56235:53271>53271 53271:53738>53738>53738>55957	13	Purine metabolism	aci00230	Nucleotide Metabolism	aci
1034	aci:ACIAD3008>aci:ACIAD0722 aci:ACIAD0724>aci:ACIAD3324>aci:ACIAD0151 aci:ACIAD2019	3.6.1:1.17.4:2.7.4:6.3.5	3.6.1.41:1.17.4.1:2.7.4.8:6.3.5.2	56300:47240 48168>51998:52540:52317>52402>54810 52317	4	Purine metabolism	aci00230	Nucleotide Metabolism	aci
1035	aci:ACIAD3008>aci:ACIAD1105>aci:ACIAD0015 aci:ACIAD1227>aci:ACIAD1245	3.6.1:2.7.4:3.1.3:3.5.4	3.6.1.41:2.7.4.3:3.1.3.5:3.5.4.4	56300:52540:56300>55816 64167:51556	4	Purine metabolism	aci00230	Nucleotide Metabolism	aci
1036	aci:ACIAD3008>aci:ACIAD0556>aci:ACIAD3068	3.6.1:2.7.4:2.7.6	3.6.1.41:2.7.4.6:2.7.6.5	56300:54919:109604>81301>81271>55021	3	Purine metabolism	aci00230	Nucleotide Metabolism	aci
1037	aci:ACIAD3008>aci:ACIAD0556>aci:ACIAD3065	3.6.1:2.7.4:3.6.1	3.6.1.41:2.7.4.6:3.6.1.19	56300:54919:101386>101386	3	Purine metabolism	aci00230	Nucleotide Metabolism	aci
1038	aci:ACIAD3008>aci:ACIAD0556>aci:ACIAD0002 aci:ACIAD0252 aci:ACIAD1137 aci:ACIAD1970 aci:ACIAD2089 aci:ACIAD2361 aci:ACIAD3030 aci:ACIAD3108	3.6.1:2.7.4:2.7.7	3.6.1.41:2.7.4.6:2.7.7.7	56300:54919:55979>55979>55979 102400 53098>53098 52540>48019 89550>160975 52540 88723>53098>56672>47807 52540>48019	3	Purine metabolism	aci00230	Nucleotide Metabolism	aci
1039	aci:ACIAD3008>aci:ACIAD1105>aci:ACIAD0015 aci:ACIAD1227>aci:ACIAD2386	3.6.1:2.7.4:3.1.3:3.2.2	3.6.1.41:2.7.4.3:3.1.3.5:3.2.2.1	56300:52540:56300>55816 64167:53590	4	Purine metabolism	aci00230	Nucleotide Metabolism	aci
1040	aci:ACIAD3008>aci:ACIAD0722 aci:ACIAD0724>aci:ACIAD3326>aci:ACIAD3036	3.6.1:1.17.4:3.1.7:3.6.1	3.6.1.41:1.17.4.1:3.1.7.2:3.6.1.11	56300:47240 48168>51998:109604>81301>81271:53067>53067>109604	4	Purine metabolism	aci00230	Nucleotide Metabolism	aci
1041	aci:ACIAD3008>aci:ACIAD1105>aci:ACIAD0015 aci:ACIAD1227>aci:ACIAD3503	3.6.1:2.7.4:3.1.3:1.1.1	3.6.1.41:2.7.4.3:3.1.3.5:1.1.1.205	56300:52540:56300>55816 64167:51412>54631	4	Purine metabolism	aci00230	Nucleotide Metabolism	aci
1042	aci:ACIAD3008>aci:ACIAD0556>aci:ACIAD2613	3.6.1:2.7.4:3.1.5	3.6.1.41:2.7.4.6:3.1.5.1	56300:54919:109604	3	Purine metabolism	aci00230	Nucleotide Metabolism	aci
1043	aci:ACIAD3008>aci:ACIAD0556>aci:ACIAD0307 aci:ACIAD0308 aci:ACIAD3194 aci:ACIAD3325	3.6.1:2.7.4:2.7.7	3.6.1.41:2.7.4.6:2.7.7.6	56300:54919:64484 64484 55257>56553>47789 63562	3	Purine metabolism	aci00230	Nucleotide Metabolism	aci
1044	aci:ACIAD3008>aci:ACIAD1105>aci:ACIAD1219>aci:ACIAD2447	3.6.1:2.7.4:4.3.2:2.1.2	3.6.1.41:2.7.4.3:4.3.2.2:2.1.2.3	56300:52540:48557:52335>53927	4	Purine metabolism	aci00230	Nucleotide Metabolism	aci
1045	aci:ACIAD3008>aci:ACIAD1105>aci:ACIAD0015 aci:ACIAD1227>aci:ACIAD3669	3.6.1:2.7.4:3.1.3:2.4.2	3.6.1.41:2.7.4.3:3.1.3.5:2.4.2.8	56300:52540:56300>55816 64167:53271	4	Purine metabolism	aci00230	Nucleotide Metabolism	aci
1046	aci:ACIAD3008>aci:ACIAD0722 aci:ACIAD0724>aci:ACIAD3324>aci:ACIAD3164>aci:ACIAD3668	3.6.1:1.17.4:2.7.4:2.4.2:3.5.4	3.6.1.41:1.17.4.1:2.7.4.8:2.4.2.22:3.5.4.3	56300:47240 48168>51998:52540:53271:51338>51556	5	Purine metabolism	aci00230	Nucleotide Metabolism	aci
1047	aci:ACIAD3008>aci:ACIAD1105>aci:ACIAD1219>aci:ACIAD3587>aci:ACIAD3659>aci:ACIAD3658>aci:ACIAD2634>aci:ACIAD2612>aci:ACIAD2078 aci:ACIAD2635>aci:ACIAD2448>aci:ACIAD1323 aci:ACIAD2527>aci:ACIAD0964 aci:ACIAD2907>aci:ACIAD0275	3.6.1:2.7.4:4.3.2:6.3.2:5.4.99:6.3.4:6.3.3:6.3.5:2.1.2:6.3.4:2.4.2:2.7.6:3.6.1	3.6.1.41:2.7.4.3:4.3.2.2:6.3.2.6:5.4.99.18:6.3.4.18:6.3.3.1:6.3.5.3:2.1.2.2:6.3.4.13:2.4.2.14:2.7.6.1:3.6.1.13	56300:52540:48557:56104:52255:52440>56059>51246:55326>56042:55326>55326>52317>82697>56042>56042>109736:52440>56059>51246 53328:52440>56059>51246:56235>53271 56235:53271>53271 53271:55811	13	Purine metabolism	aci00230	Nucleotide Metabolism	aci
1048	aci:ACIAD2448>aci:ACIAD2078 aci:ACIAD2635>aci:ACIAD2612>aci:ACIAD2634>aci:ACIAD3658>aci:ACIAD3659>aci:ACIAD3587>aci:ACIAD1219>aci:ACIAD1258>aci:ACIAD3669>aci:ACIAD2467 aci:ACIAD2468	6.3.4:2.1.2:6.3.5:6.3.3:6.3.4:5.4.99:6.3.2:4.3.2:6.3.4:2.4.2:1.17.1	6.3.4.13:2.1.2.2:6.3.5.3:6.3.3.1:6.3.4.18:5.4.99.18:6.3.2.6:4.3.2.2:6.3.4.4:2.4.2.8:1.17.1.4	52440>56059>51246:52440>56059>51246 53328:55326>55326>52317>82697>56042>56042>109736:55326>56042:52440>56059>51246:52255:56104:48557:52540:53271:54665>56003 56176>54292>47741>55447	11	Purine metabolism	aci00230	Nucleotide Metabolism	aci
1049	aci:ACIAD2448>aci:ACIAD2078 aci:ACIAD2635>aci:ACIAD2612>aci:ACIAD2634>aci:ACIAD3658>aci:ACIAD3659>aci:ACIAD3587>aci:ACIAD1219>aci:ACIAD1105>aci:ACIAD0402	6.3.4:2.1.2:6.3.5:6.3.3:6.3.4:5.4.99:6.3.2:4.3.2:2.7.4:2.7.7	6.3.4.13:2.1.2.2:6.3.5.3:6.3.3.1:6.3.4.18:5.4.99.18:6.3.2.6:4.3.2.2:2.7.4.3:2.7.7.8	52440>56059>51246:52440>56059>51246 53328:55326>55326>52317>82697>56042>56042>109736:55326>56042:52440>56059>51246:52255:56104:48557:52540:54211>54211>55666>55666>54791>50249	10	Purine metabolism	aci00230	Nucleotide Metabolism	aci
1050	aci:ACIAD2448>aci:ACIAD2078 aci:ACIAD2635>aci:ACIAD2612>aci:ACIAD2634>aci:ACIAD3658>aci:ACIAD3659>aci:ACIAD3587>aci:ACIAD1219>aci:ACIAD1105>aci:ACIAD0526	6.3.4:2.1.2:6.3.5:6.3.3:6.3.4:5.4.99:6.3.2:4.3.2:2.7.4:3.6.1	6.3.4.13:2.1.2.2:6.3.5.3:6.3.3.1:6.3.4.18:5.4.99.18:6.3.2.6:4.3.2.2:2.7.4.3:3.6.1.15	52440>56059>51246:52440>56059>51246 53328:55326>55326>52317>82697>56042>56042>109736:55326>56042:52440>56059>51246:52255:56104:48557:52540:52972	10	Purine metabolism	aci00230	Nucleotide Metabolism	aci
1051	aci:ACIAD2448>aci:ACIAD2078 aci:ACIAD2635>aci:ACIAD2612>aci:ACIAD2634>aci:ACIAD3658>aci:ACIAD3659>aci:ACIAD3587>aci:ACIAD1219>aci:ACIAD1258>aci:ACIAD3065>aci:ACIAD0002 aci:ACIAD0252 aci:ACIAD1137 aci:ACIAD1970 aci:ACIAD2089 aci:ACIAD2361 aci:ACIAD3030 aci:ACIAD3108	6.3.4:2.1.2:6.3.5:6.3.3:6.3.4:5.4.99:6.3.2:4.3.2:6.3.4:3.6.1:2.7.7	6.3.4.13:2.1.2.2:6.3.5.3:6.3.3.1:6.3.4.18:5.4.99.18:6.3.2.6:4.3.2.2:6.3.4.4:3.6.1.19:2.7.7.7	52440>56059>51246:52440>56059>51246 53328:55326>55326>52317>82697>56042>56042>109736:55326>56042:52440>56059>51246:52255:56104:48557:52540:101386>101386:55979>55979>55979 102400 53098>53098 52540>48019 89550>160975 52540 88723>53098>56672>47807 52540>48019	11	Purine metabolism	aci00230	Nucleotide Metabolism	aci
1052	aci:ACIAD2448>aci:ACIAD2078 aci:ACIAD2635>aci:ACIAD2612>aci:ACIAD2634>aci:ACIAD3658>aci:ACIAD3659>aci:ACIAD3587>aci:ACIAD1219>aci:ACIAD1105>aci:ACIAD3008	6.3.4:2.1.2:6.3.5:6.3.3:6.3.4:5.4.99:6.3.2:4.3.2:2.7.4:3.6.1	6.3.4.13:2.1.2.2:6.3.5.3:6.3.3.1:6.3.4.18:5.4.99.18:6.3.2.6:4.3.2.2:2.7.4.3:3.6.1.41	52440>56059>51246:52440>56059>51246 53328:55326>55326>52317>82697>56042>56042>109736:55326>56042:52440>56059>51246:52255:56104:48557:52540:56300	10	Purine metabolism	aci00230	Nucleotide Metabolism	aci
1053	aci:ACIAD2448>aci:ACIAD2078 aci:ACIAD2635>aci:ACIAD2612>aci:ACIAD2634>aci:ACIAD3658>aci:ACIAD3659>aci:ACIAD3587>aci:ACIAD1219>aci:ACIAD0015 aci:ACIAD1227>aci:ACIAD1245	6.3.4:2.1.2:6.3.5:6.3.3:6.3.4:5.4.99:6.3.2:4.3.2:3.1.3:3.5.4	6.3.4.13:2.1.2.2:6.3.5.3:6.3.3.1:6.3.4.18:5.4.99.18:6.3.2.6:4.3.2.2:3.1.3.5:3.5.4.4	52440>56059>51246:52440>56059>51246 53328:55326>55326>52317>82697>56042>56042>109736:55326>56042:52440>56059>51246:52255:56104:48557:56300>55816 64167:51556	10	Purine metabolism	aci00230	Nucleotide Metabolism	aci
1054	aci:ACIAD2448>aci:ACIAD2078 aci:ACIAD2635>aci:ACIAD2612>aci:ACIAD2634>aci:ACIAD3658>aci:ACIAD3659>aci:ACIAD3587>aci:ACIAD1219>aci:ACIAD1105>aci:ACIAD0556>aci:ACIAD3068	6.3.4:2.1.2:6.3.5:6.3.3:6.3.4:5.4.99:6.3.2:4.3.2:2.7.4:2.7.4:2.7.6	6.3.4.13:2.1.2.2:6.3.5.3:6.3.3.1:6.3.4.18:5.4.99.18:6.3.2.6:4.3.2.2:2.7.4.3:2.7.4.6:2.7.6.5	52440>56059>51246:52440>56059>51246 53328:55326>55326>52317>82697>56042>56042>109736:55326>56042:52440>56059>51246:52255:56104:48557:52540:54919:109604>81301>81271>55021	11	Purine metabolism	aci00230	Nucleotide Metabolism	aci
1055	aci:ACIAD2448>aci:ACIAD2078 aci:ACIAD2635>aci:ACIAD2612>aci:ACIAD2634>aci:ACIAD3658>aci:ACIAD3659>aci:ACIAD3587>aci:ACIAD1219>aci:ACIAD0015 aci:ACIAD1227>aci:ACIAD2386	6.3.4:2.1.2:6.3.5:6.3.3:6.3.4:5.4.99:6.3.2:4.3.2:3.1.3:3.2.2	6.3.4.13:2.1.2.2:6.3.5.3:6.3.3.1:6.3.4.18:5.4.99.18:6.3.2.6:4.3.2.2:3.1.3.5:3.2.2.1	52440>56059>51246:52440>56059>51246 53328:55326>55326>52317>82697>56042>56042>109736:55326>56042:52440>56059>51246:52255:56104:48557:56300>55816 64167:53590	10	Purine metabolism	aci00230	Nucleotide Metabolism	aci
1056	aci:ACIAD2448>aci:ACIAD2078 aci:ACIAD2635>aci:ACIAD2612>aci:ACIAD2634>aci:ACIAD3658>aci:ACIAD3659>aci:ACIAD3587>aci:ACIAD1219>aci:ACIAD1105>aci:ACIAD0722 aci:ACIAD0724	6.3.4:2.1.2:6.3.5:6.3.3:6.3.4:5.4.99:6.3.2:4.3.2:2.7.4:1.17.4	6.3.4.13:2.1.2.2:6.3.5.3:6.3.3.1:6.3.4.18:5.4.99.18:6.3.2.6:4.3.2.2:2.7.4.3:1.17.4.1	52440>56059>51246:52440>56059>51246 53328:55326>55326>52317>82697>56042>56042>109736:55326>56042:52440>56059>51246:52255:56104:48557:52540:47240 48168>51998	10	Purine metabolism	aci00230	Nucleotide Metabolism	aci
1057	aci:ACIAD2448>aci:ACIAD1323 aci:ACIAD2527>aci:ACIAD0964 aci:ACIAD2907>aci:ACIAD0104	6.3.4:2.4.2:2.7.6:5.4.2	6.3.4.13:2.4.2.14:2.7.6.1:5.4.2.2	52440>56059>51246:56235>53271 56235:53271>53271 53271:53738>53738>53738>55957	4	Purine metabolism	aci00230	Nucleotide Metabolism	aci
1058	aci:ACIAD2448>aci:ACIAD2078 aci:ACIAD2635>aci:ACIAD2612>aci:ACIAD2634>aci:ACIAD3658>aci:ACIAD3659>aci:ACIAD3587>aci:ACIAD1219>aci:ACIAD0015 aci:ACIAD1227>aci:ACIAD3324>aci:ACIAD3326>aci:ACIAD3036	6.3.4:2.1.2:6.3.5:6.3.3:6.3.4:5.4.99:6.3.2:4.3.2:3.1.3:2.7.4:3.1.7:3.6.1	6.3.4.13:2.1.2.2:6.3.5.3:6.3.3.1:6.3.4.18:5.4.99.18:6.3.2.6:4.3.2.2:3.1.3.5:2.7.4.8:3.1.7.2:3.6.1.11	52440>56059>51246:52440>56059>51246 53328:55326>55326>52317>82697>56042>56042>109736:55326>56042:52440>56059>51246:52255:56104:48557:56300>55816 64167:52540:109604>81301>81271:53067>53067>109604	12	Purine metabolism	aci00230	Nucleotide Metabolism	aci
1059	aci:ACIAD2448>aci:ACIAD2078 aci:ACIAD2635>aci:ACIAD2612>aci:ACIAD2634>aci:ACIAD3658>aci:ACIAD3659>aci:ACIAD3587>aci:ACIAD1219>aci:ACIAD0015 aci:ACIAD1227>aci:ACIAD3503	6.3.4:2.1.2:6.3.5:6.3.3:6.3.4:5.4.99:6.3.2:4.3.2:3.1.3:1.1.1	6.3.4.13:2.1.2.2:6.3.5.3:6.3.3.1:6.3.4.18:5.4.99.18:6.3.2.6:4.3.2.2:3.1.3.5:1.1.1.205	52440>56059>51246:52440>56059>51246 53328:55326>55326>52317>82697>56042>56042>109736:55326>56042:52440>56059>51246:52255:56104:48557:56300>55816 64167:51412>54631	10	Purine metabolism	aci00230	Nucleotide Metabolism	aci
1060	aci:ACIAD2448>aci:ACIAD2078 aci:ACIAD2635>aci:ACIAD2612>aci:ACIAD2634>aci:ACIAD3658>aci:ACIAD3659>aci:ACIAD3587>aci:ACIAD1219>aci:ACIAD0015 aci:ACIAD1227>aci:ACIAD2613	6.3.4:2.1.2:6.3.5:6.3.3:6.3.4:5.4.99:6.3.2:4.3.2:3.1.3:3.1.5	6.3.4.13:2.1.2.2:6.3.5.3:6.3.3.1:6.3.4.18:5.4.99.18:6.3.2.6:4.3.2.2:3.1.3.5:3.1.5.1	52440>56059>51246:52440>56059>51246 53328:55326>55326>52317>82697>56042>56042>109736:55326>56042:52440>56059>51246:52255:56104:48557:56300>55816 64167:109604	10	Purine metabolism	aci00230	Nucleotide Metabolism	aci
1061	aci:ACIAD2448>aci:ACIAD2078 aci:ACIAD2635>aci:ACIAD2612>aci:ACIAD2634>aci:ACIAD3658>aci:ACIAD3659>aci:ACIAD3587>aci:ACIAD1219>aci:ACIAD1258>aci:ACIAD3065>aci:ACIAD0307 aci:ACIAD0308 aci:ACIAD3194 aci:ACIAD3325	6.3.4:2.1.2:6.3.5:6.3.3:6.3.4:5.4.99:6.3.2:4.3.2:6.3.4:3.6.1:2.7.7	6.3.4.13:2.1.2.2:6.3.5.3:6.3.3.1:6.3.4.18:5.4.99.18:6.3.2.6:4.3.2.2:6.3.4.4:3.6.1.19:2.7.7.6	52440>56059>51246:52440>56059>51246 53328:55326>55326>52317>82697>56042>56042>109736:55326>56042:52440>56059>51246:52255:56104:48557:52540:101386>101386:64484 64484 55257>56553>47789 63562	11	Purine metabolism	aci00230	Nucleotide Metabolism	aci
1062	aci:ACIAD2448>aci:ACIAD2078 aci:ACIAD2635>aci:ACIAD2612>aci:ACIAD2634>aci:ACIAD3658>aci:ACIAD3659>aci:ACIAD3587>aci:ACIAD1219>aci:ACIAD2447	6.3.4:2.1.2:6.3.5:6.3.3:6.3.4:5.4.99:6.3.2:4.3.2:2.1.2	6.3.4.13:2.1.2.2:6.3.5.3:6.3.3.1:6.3.4.18:5.4.99.18:6.3.2.6:4.3.2.2:2.1.2.3	52440>56059>51246:52440>56059>51246 53328:55326>55326>52317>82697>56042>56042>109736:55326>56042:52440>56059>51246:52255:56104:48557:52335>53927	9	Purine metabolism	aci00230	Nucleotide Metabolism	aci
1063	aci:ACIAD2448>aci:ACIAD2078 aci:ACIAD2635>aci:ACIAD2612>aci:ACIAD2634>aci:ACIAD3658>aci:ACIAD3659>aci:ACIAD3587>aci:ACIAD1219>aci:ACIAD0015 aci:ACIAD1227>aci:ACIAD0151 aci:ACIAD2019	6.3.4:2.1.2:6.3.5:6.3.3:6.3.4:5.4.99:6.3.2:4.3.2:3.1.3:6.3.5	6.3.4.13:2.1.2.2:6.3.5.3:6.3.3.1:6.3.4.18:5.4.99.18:6.3.2.6:4.3.2.2:3.1.3.5:6.3.5.2	52440>56059>51246:52440>56059>51246 53328:55326>55326>52317>82697>56042>56042>109736:55326>56042:52440>56059>51246:52255:56104:48557:56300>55816 64167:52317>52402>54810 52317	10	Purine metabolism	aci00230	Nucleotide Metabolism	aci
1064	aci:ACIAD2448>aci:ACIAD2078 aci:ACIAD2635>aci:ACIAD2612>aci:ACIAD2634>aci:ACIAD3658>aci:ACIAD3659>aci:ACIAD3587>aci:ACIAD1219>aci:ACIAD0015 aci:ACIAD1227>aci:ACIAD3164>aci:ACIAD3668	6.3.4:2.1.2:6.3.5:6.3.3:6.3.4:5.4.99:6.3.2:4.3.2:3.1.3:2.4.2:3.5.4	6.3.4.13:2.1.2.2:6.3.5.3:6.3.3.1:6.3.4.18:5.4.99.18:6.3.2.6:4.3.2.2:3.1.3.5:2.4.2.22:3.5.4.3	52440>56059>51246:52440>56059>51246 53328:55326>55326>52317>82697>56042>56042>109736:55326>56042:52440>56059>51246:52255:56104:48557:56300>55816 64167:53271:51338>51556	11	Purine metabolism	aci00230	Nucleotide Metabolism	aci
1065	aci:ACIAD2448>aci:ACIAD1323 aci:ACIAD2527>aci:ACIAD0964 aci:ACIAD2907>aci:ACIAD0275	6.3.4:2.4.2:2.7.6:3.6.1	6.3.4.13:2.4.2.14:2.7.6.1:3.6.1.13	52440>56059>51246:56235>53271 56235:53271>53271 53271:55811	4	Purine metabolism	aci00230	Nucleotide Metabolism	aci
1066	aci:ACIAD0275>aci:ACIAD0964 aci:ACIAD2907>aci:ACIAD1323 aci:ACIAD2527>aci:ACIAD2448>aci:ACIAD2078 aci:ACIAD2635>aci:ACIAD2612>aci:ACIAD2634>aci:ACIAD3658>aci:ACIAD3659>aci:ACIAD3587>aci:ACIAD1219>aci:ACIAD1258>aci:ACIAD3669>aci:ACIAD2467 aci:ACIAD2468	3.6.1:2.7.6:2.4.2:6.3.4:2.1.2:6.3.5:6.3.3:6.3.4:5.4.99:6.3.2:4.3.2:6.3.4:2.4.2:1.17.1	3.6.1.13:2.7.6.1:2.4.2.14:6.3.4.13:2.1.2.2:6.3.5.3:6.3.3.1:6.3.4.18:5.4.99.18:6.3.2.6:4.3.2.2:6.3.4.4:2.4.2.8:1.17.1.4	55811:53271>53271 53271:56235>53271 56235:52440>56059>51246:52440>56059>51246 53328:55326>55326>52317>82697>56042>56042>109736:55326>56042:52440>56059>51246:52255:56104:48557:52540:53271:54665>56003 56176>54292>47741>55447	14	Purine metabolism	aci00230	Nucleotide Metabolism	aci
1067	aci:ACIAD0275>aci:ACIAD0964 aci:ACIAD2907>aci:ACIAD1323 aci:ACIAD2527>aci:ACIAD2448>aci:ACIAD2078 aci:ACIAD2635>aci:ACIAD2612>aci:ACIAD2634>aci:ACIAD3658>aci:ACIAD3659>aci:ACIAD3587>aci:ACIAD1219>aci:ACIAD1105>aci:ACIAD0402	3.6.1:2.7.6:2.4.2:6.3.4:2.1.2:6.3.5:6.3.3:6.3.4:5.4.99:6.3.2:4.3.2:2.7.4:2.7.7	3.6.1.13:2.7.6.1:2.4.2.14:6.3.4.13:2.1.2.2:6.3.5.3:6.3.3.1:6.3.4.18:5.4.99.18:6.3.2.6:4.3.2.2:2.7.4.3:2.7.7.8	55811:53271>53271 53271:56235>53271 56235:52440>56059>51246:52440>56059>51246 53328:55326>55326>52317>82697>56042>56042>109736:55326>56042:52440>56059>51246:52255:56104:48557:52540:54211>54211>55666>55666>54791>50249	13	Purine metabolism	aci00230	Nucleotide Metabolism	aci
1068	aci:ACIAD0275>aci:ACIAD0964 aci:ACIAD2907>aci:ACIAD1323 aci:ACIAD2527>aci:ACIAD2448>aci:ACIAD2078 aci:ACIAD2635>aci:ACIAD2612>aci:ACIAD2634>aci:ACIAD3658>aci:ACIAD3659>aci:ACIAD3587>aci:ACIAD1219>aci:ACIAD1105>aci:ACIAD0526	3.6.1:2.7.6:2.4.2:6.3.4:2.1.2:6.3.5:6.3.3:6.3.4:5.4.99:6.3.2:4.3.2:2.7.4:3.6.1	3.6.1.13:2.7.6.1:2.4.2.14:6.3.4.13:2.1.2.2:6.3.5.3:6.3.3.1:6.3.4.18:5.4.99.18:6.3.2.6:4.3.2.2:2.7.4.3:3.6.1.15	55811:53271>53271 53271:56235>53271 56235:52440>56059>51246:52440>56059>51246 53328:55326>55326>52317>82697>56042>56042>109736:55326>56042:52440>56059>51246:52255:56104:48557:52540:52972	13	Purine metabolism	aci00230	Nucleotide Metabolism	aci
1069	aci:ACIAD0275>aci:ACIAD0964 aci:ACIAD2907>aci:ACIAD1323 aci:ACIAD2527>aci:ACIAD2448>aci:ACIAD2078 aci:ACIAD2635>aci:ACIAD2612>aci:ACIAD2634>aci:ACIAD3658>aci:ACIAD3659>aci:ACIAD3587>aci:ACIAD1219>aci:ACIAD1258>aci:ACIAD3065>aci:ACIAD0002 aci:ACIAD0252 aci:ACIAD1137 aci:ACIAD1970 aci:ACIAD2089 aci:ACIAD2361 aci:ACIAD3030 aci:ACIAD3108	3.6.1:2.7.6:2.4.2:6.3.4:2.1.2:6.3.5:6.3.3:6.3.4:5.4.99:6.3.2:4.3.2:6.3.4:3.6.1:2.7.7	3.6.1.13:2.7.6.1:2.4.2.14:6.3.4.13:2.1.2.2:6.3.5.3:6.3.3.1:6.3.4.18:5.4.99.18:6.3.2.6:4.3.2.2:6.3.4.4:3.6.1.19:2.7.7.7	55811:53271>53271 53271:56235>53271 56235:52440>56059>51246:52440>56059>51246 53328:55326>55326>52317>82697>56042>56042>109736:55326>56042:52440>56059>51246:52255:56104:48557:52540:101386>101386:55979>55979>55979 102400 53098>53098 52540>48019 89550>160975 52540 88723>53098>56672>47807 52540>48019	14	Purine metabolism	aci00230	Nucleotide Metabolism	aci
1070	aci:ACIAD0275>aci:ACIAD0964 aci:ACIAD2907>aci:ACIAD1323 aci:ACIAD2527>aci:ACIAD2448>aci:ACIAD2078 aci:ACIAD2635>aci:ACIAD2612>aci:ACIAD2634>aci:ACIAD3658>aci:ACIAD3659>aci:ACIAD3587>aci:ACIAD1219>aci:ACIAD1105>aci:ACIAD3008	3.6.1:2.7.6:2.4.2:6.3.4:2.1.2:6.3.5:6.3.3:6.3.4:5.4.99:6.3.2:4.3.2:2.7.4:3.6.1	3.6.1.13:2.7.6.1:2.4.2.14:6.3.4.13:2.1.2.2:6.3.5.3:6.3.3.1:6.3.4.18:5.4.99.18:6.3.2.6:4.3.2.2:2.7.4.3:3.6.1.41	55811:53271>53271 53271:56235>53271 56235:52440>56059>51246:52440>56059>51246 53328:55326>55326>52317>82697>56042>56042>109736:55326>56042:52440>56059>51246:52255:56104:48557:52540:56300	13	Purine metabolism	aci00230	Nucleotide Metabolism	aci
1071	aci:ACIAD0275>aci:ACIAD0964 aci:ACIAD2907>aci:ACIAD1323 aci:ACIAD2527>aci:ACIAD2448>aci:ACIAD2078 aci:ACIAD2635>aci:ACIAD2612>aci:ACIAD2634>aci:ACIAD3658>aci:ACIAD3659>aci:ACIAD3587>aci:ACIAD1219>aci:ACIAD0015 aci:ACIAD1227>aci:ACIAD1245	3.6.1:2.7.6:2.4.2:6.3.4:2.1.2:6.3.5:6.3.3:6.3.4:5.4.99:6.3.2:4.3.2:3.1.3:3.5.4	3.6.1.13:2.7.6.1:2.4.2.14:6.3.4.13:2.1.2.2:6.3.5.3:6.3.3.1:6.3.4.18:5.4.99.18:6.3.2.6:4.3.2.2:3.1.3.5:3.5.4.4	55811:53271>53271 53271:56235>53271 56235:52440>56059>51246:52440>56059>51246 53328:55326>55326>52317>82697>56042>56042>109736:55326>56042:52440>56059>51246:52255:56104:48557:56300>55816 64167:51556	13	Purine metabolism	aci00230	Nucleotide Metabolism	aci
1072	aci:ACIAD0275>aci:ACIAD0964 aci:ACIAD2907>aci:ACIAD1323 aci:ACIAD2527>aci:ACIAD2448>aci:ACIAD2078 aci:ACIAD2635>aci:ACIAD2612>aci:ACIAD2634>aci:ACIAD3658>aci:ACIAD3659>aci:ACIAD3587>aci:ACIAD1219>aci:ACIAD1105>aci:ACIAD0556>aci:ACIAD3068	3.6.1:2.7.6:2.4.2:6.3.4:2.1.2:6.3.5:6.3.3:6.3.4:5.4.99:6.3.2:4.3.2:2.7.4:2.7.4:2.7.6	3.6.1.13:2.7.6.1:2.4.2.14:6.3.4.13:2.1.2.2:6.3.5.3:6.3.3.1:6.3.4.18:5.4.99.18:6.3.2.6:4.3.2.2:2.7.4.3:2.7.4.6:2.7.6.5	55811:53271>53271 53271:56235>53271 56235:52440>56059>51246:52440>56059>51246 53328:55326>55326>52317>82697>56042>56042>109736:55326>56042:52440>56059>51246:52255:56104:48557:52540:54919:109604>81301>81271>55021	14	Purine metabolism	aci00230	Nucleotide Metabolism	aci
1073	aci:ACIAD0275>aci:ACIAD0964 aci:ACIAD2907>aci:ACIAD1323 aci:ACIAD2527>aci:ACIAD2448>aci:ACIAD2078 aci:ACIAD2635>aci:ACIAD2612>aci:ACIAD2634>aci:ACIAD3658>aci:ACIAD3659>aci:ACIAD3587>aci:ACIAD1219>aci:ACIAD0015 aci:ACIAD1227>aci:ACIAD2386	3.6.1:2.7.6:2.4.2:6.3.4:2.1.2:6.3.5:6.3.3:6.3.4:5.4.99:6.3.2:4.3.2:3.1.3:3.2.2	3.6.1.13:2.7.6.1:2.4.2.14:6.3.4.13:2.1.2.2:6.3.5.3:6.3.3.1:6.3.4.18:5.4.99.18:6.3.2.6:4.3.2.2:3.1.3.5:3.2.2.1	55811:53271>53271 53271:56235>53271 56235:52440>56059>51246:52440>56059>51246 53328:55326>55326>52317>82697>56042>56042>109736:55326>56042:52440>56059>51246:52255:56104:48557:56300>55816 64167:53590	13	Purine metabolism	aci00230	Nucleotide Metabolism	aci
1074	aci:ACIAD0275>aci:ACIAD0964 aci:ACIAD2907>aci:ACIAD1323 aci:ACIAD2527>aci:ACIAD2448>aci:ACIAD2078 aci:ACIAD2635>aci:ACIAD2612>aci:ACIAD2634>aci:ACIAD3658>aci:ACIAD3659>aci:ACIAD3587>aci:ACIAD1219>aci:ACIAD1105>aci:ACIAD0722 aci:ACIAD0724	3.6.1:2.7.6:2.4.2:6.3.4:2.1.2:6.3.5:6.3.3:6.3.4:5.4.99:6.3.2:4.3.2:2.7.4:1.17.4	3.6.1.13:2.7.6.1:2.4.2.14:6.3.4.13:2.1.2.2:6.3.5.3:6.3.3.1:6.3.4.18:5.4.99.18:6.3.2.6:4.3.2.2:2.7.4.3:1.17.4.1	55811:53271>53271 53271:56235>53271 56235:52440>56059>51246:52440>56059>51246 53328:55326>55326>52317>82697>56042>56042>109736:55326>56042:52440>56059>51246:52255:56104:48557:52540:47240 48168>51998	13	Purine metabolism	aci00230	Nucleotide Metabolism	aci
1075	aci:ACIAD0275>aci:ACIAD0104	3.6.1:5.4.2	3.6.1.13:5.4.2.2	55811:53738>53738>53738>55957	2	Purine metabolism	aci00230	Nucleotide Metabolism	aci
1076	aci:ACIAD0275>aci:ACIAD0964 aci:ACIAD2907>aci:ACIAD1323 aci:ACIAD2527>aci:ACIAD2448>aci:ACIAD2078 aci:ACIAD2635>aci:ACIAD2612>aci:ACIAD2634>aci:ACIAD3658>aci:ACIAD3659>aci:ACIAD3587>aci:ACIAD1219>aci:ACIAD0015 aci:ACIAD1227>aci:ACIAD3324>aci:ACIAD3326>aci:ACIAD3036	3.6.1:2.7.6:2.4.2:6.3.4:2.1.2:6.3.5:6.3.3:6.3.4:5.4.99:6.3.2:4.3.2:3.1.3:2.7.4:3.1.7:3.6.1	3.6.1.13:2.7.6.1:2.4.2.14:6.3.4.13:2.1.2.2:6.3.5.3:6.3.3.1:6.3.4.18:5.4.99.18:6.3.2.6:4.3.2.2:3.1.3.5:2.7.4.8:3.1.7.2:3.6.1.11	55811:53271>53271 53271:56235>53271 56235:52440>56059>51246:52440>56059>51246 53328:55326>55326>52317>82697>56042>56042>109736:55326>56042:52440>56059>51246:52255:56104:48557:56300>55816 64167:52540:109604>81301>81271:53067>53067>109604	15	Purine metabolism	aci00230	Nucleotide Metabolism	aci
1077	aci:ACIAD0275>aci:ACIAD0964 aci:ACIAD2907>aci:ACIAD1323 aci:ACIAD2527>aci:ACIAD2448>aci:ACIAD2078 aci:ACIAD2635>aci:ACIAD2612>aci:ACIAD2634>aci:ACIAD3658>aci:ACIAD3659>aci:ACIAD3587>aci:ACIAD1219>aci:ACIAD0015 aci:ACIAD1227>aci:ACIAD3503	3.6.1:2.7.6:2.4.2:6.3.4:2.1.2:6.3.5:6.3.3:6.3.4:5.4.99:6.3.2:4.3.2:3.1.3:1.1.1	3.6.1.13:2.7.6.1:2.4.2.14:6.3.4.13:2.1.2.2:6.3.5.3:6.3.3.1:6.3.4.18:5.4.99.18:6.3.2.6:4.3.2.2:3.1.3.5:1.1.1.205	55811:53271>53271 53271:56235>53271 56235:52440>56059>51246:52440>56059>51246 53328:55326>55326>52317>82697>56042>56042>109736:55326>56042:52440>56059>51246:52255:56104:48557:56300>55816 64167:51412>54631	13	Purine metabolism	aci00230	Nucleotide Metabolism	aci
1078	aci:ACIAD0275>aci:ACIAD0964 aci:ACIAD2907>aci:ACIAD1323 aci:ACIAD2527>aci:ACIAD2448>aci:ACIAD2078 aci:ACIAD2635>aci:ACIAD2612>aci:ACIAD2634>aci:ACIAD3658>aci:ACIAD3659>aci:ACIAD3587>aci:ACIAD1219>aci:ACIAD0015 aci:ACIAD1227>aci:ACIAD2613	3.6.1:2.7.6:2.4.2:6.3.4:2.1.2:6.3.5:6.3.3:6.3.4:5.4.99:6.3.2:4.3.2:3.1.3:3.1.5	3.6.1.13:2.7.6.1:2.4.2.14:6.3.4.13:2.1.2.2:6.3.5.3:6.3.3.1:6.3.4.18:5.4.99.18:6.3.2.6:4.3.2.2:3.1.3.5:3.1.5.1	55811:53271>53271 53271:56235>53271 56235:52440>56059>51246:52440>56059>51246 53328:55326>55326>52317>82697>56042>56042>109736:55326>56042:52440>56059>51246:52255:56104:48557:56300>55816 64167:109604	13	Purine metabolism	aci00230	Nucleotide Metabolism	aci
1079	aci:ACIAD0275>aci:ACIAD0964 aci:ACIAD2907>aci:ACIAD1323 aci:ACIAD2527>aci:ACIAD2448>aci:ACIAD2078 aci:ACIAD2635>aci:ACIAD2612>aci:ACIAD2634>aci:ACIAD3658>aci:ACIAD3659>aci:ACIAD3587>aci:ACIAD1219>aci:ACIAD1258>aci:ACIAD3065>aci:ACIAD0307 aci:ACIAD0308 aci:ACIAD3194 aci:ACIAD3325	3.6.1:2.7.6:2.4.2:6.3.4:2.1.2:6.3.5:6.3.3:6.3.4:5.4.99:6.3.2:4.3.2:6.3.4:3.6.1:2.7.7	3.6.1.13:2.7.6.1:2.4.2.14:6.3.4.13:2.1.2.2:6.3.5.3:6.3.3.1:6.3.4.18:5.4.99.18:6.3.2.6:4.3.2.2:6.3.4.4:3.6.1.19:2.7.7.6	55811:53271>53271 53271:56235>53271 56235:52440>56059>51246:52440>56059>51246 53328:55326>55326>52317>82697>56042>56042>109736:55326>56042:52440>56059>51246:52255:56104:48557:52540:101386>101386:64484 64484 55257>56553>47789 63562	14	Purine metabolism	aci00230	Nucleotide Metabolism	aci
1080	aci:ACIAD0275>aci:ACIAD0964 aci:ACIAD2907>aci:ACIAD1323 aci:ACIAD2527>aci:ACIAD2448>aci:ACIAD2078 aci:ACIAD2635>aci:ACIAD2612>aci:ACIAD2634>aci:ACIAD3658>aci:ACIAD3659>aci:ACIAD3587>aci:ACIAD1219>aci:ACIAD2447	3.6.1:2.7.6:2.4.2:6.3.4:2.1.2:6.3.5:6.3.3:6.3.4:5.4.99:6.3.2:4.3.2:2.1.2	3.6.1.13:2.7.6.1:2.4.2.14:6.3.4.13:2.1.2.2:6.3.5.3:6.3.3.1:6.3.4.18:5.4.99.18:6.3.2.6:4.3.2.2:2.1.2.3	55811:53271>53271 53271:56235>53271 56235:52440>56059>51246:52440>56059>51246 53328:55326>55326>52317>82697>56042>56042>109736:55326>56042:52440>56059>51246:52255:56104:48557:52335>53927	12	Purine metabolism	aci00230	Nucleotide Metabolism	aci
1081	aci:ACIAD0275>aci:ACIAD0964 aci:ACIAD2907>aci:ACIAD1323 aci:ACIAD2527>aci:ACIAD2448>aci:ACIAD2078 aci:ACIAD2635>aci:ACIAD2612>aci:ACIAD2634>aci:ACIAD3658>aci:ACIAD3659>aci:ACIAD3587>aci:ACIAD1219>aci:ACIAD0015 aci:ACIAD1227>aci:ACIAD0151 aci:ACIAD2019	3.6.1:2.7.6:2.4.2:6.3.4:2.1.2:6.3.5:6.3.3:6.3.4:5.4.99:6.3.2:4.3.2:3.1.3:6.3.5	3.6.1.13:2.7.6.1:2.4.2.14:6.3.4.13:2.1.2.2:6.3.5.3:6.3.3.1:6.3.4.18:5.4.99.18:6.3.2.6:4.3.2.2:3.1.3.5:6.3.5.2	55811:53271>53271 53271:56235>53271 56235:52440>56059>51246:52440>56059>51246 53328:55326>55326>52317>82697>56042>56042>109736:55326>56042:52440>56059>51246:52255:56104:48557:56300>55816 64167:52317>52402>54810 52317	13	Purine metabolism	aci00230	Nucleotide Metabolism	aci
1082	aci:ACIAD0275>aci:ACIAD0964 aci:ACIAD2907>aci:ACIAD1323 aci:ACIAD2527>aci:ACIAD2448>aci:ACIAD2078 aci:ACIAD2635>aci:ACIAD2612>aci:ACIAD2634>aci:ACIAD3658>aci:ACIAD3659>aci:ACIAD3587>aci:ACIAD1219>aci:ACIAD0015 aci:ACIAD1227>aci:ACIAD3164>aci:ACIAD3668	3.6.1:2.7.6:2.4.2:6.3.4:2.1.2:6.3.5:6.3.3:6.3.4:5.4.99:6.3.2:4.3.2:3.1.3:2.4.2:3.5.4	3.6.1.13:2.7.6.1:2.4.2.14:6.3.4.13:2.1.2.2:6.3.5.3:6.3.3.1:6.3.4.18:5.4.99.18:6.3.2.6:4.3.2.2:3.1.3.5:2.4.2.22:3.5.4.3	55811:53271>53271 53271:56235>53271 56235:52440>56059>51246:52440>56059>51246 53328:55326>55326>52317>82697>56042>56042>109736:55326>56042:52440>56059>51246:52255:56104:48557:56300>55816 64167:53271:51338>51556	14	Purine metabolism	aci00230	Nucleotide Metabolism	aci
1083	aci:ACIAD2860 aci:ACIAD2861>aci:ACIAD1270>aci:ACIAD1150 aci:ACIAD1271 aci:ACIAD1419>aci:ACIAD1321>aci:ACIAD3525>aci:ACIAD2341>aci:ACIAD0744>aci:ACIAD2377	6.3.5:2.1.3:3.5.2:1.3.3:2.4.2:4.1.1:2.4.2:4.2.1	6.3.5.5:2.1.3.2:3.5.2.3:1.3.3.1:2.4.2.10:4.1.1.23:2.4.2.9:4.2.1.70	52021>52317 52440>48108>56059>56059>52440>52335:53671:51556 51338>51556 51338>51556:51395:53271:51366:53271:55120	8	Pyrimidine metabolism	aci00240	Nucleotide Metabolism	aci
1084	aci:ACIAD2860 aci:ACIAD2861>aci:ACIAD1270>aci:ACIAD1150 aci:ACIAD1271 aci:ACIAD1419>aci:ACIAD1321>aci:ACIAD3525>aci:ACIAD2341>aci:ACIAD2348>aci:ACIAD0402	6.3.5:2.1.3:3.5.2:1.3.3:2.4.2:4.1.1:2.7.4:2.7.7	6.3.5.5:2.1.3.2:3.5.2.3:1.3.3.1:2.4.2.10:4.1.1.23:2.7.4.14:2.7.7.8	52021>52317 52440>48108>56059>56059>52440>52335:53671:51556 51338>51556 51338>51556:51395:53271:51366:52540:54211>54211>55666>55666>54791>50249	8	Pyrimidine metabolism	aci00240	Nucleotide Metabolism	aci
1085	aci:ACIAD2860 aci:ACIAD2861>aci:ACIAD1270>aci:ACIAD1150 aci:ACIAD1271 aci:ACIAD1419>aci:ACIAD1321>aci:ACIAD3525>aci:ACIAD2341>aci:ACIAD2348>aci:ACIAD0722 aci:ACIAD0724>aci:ACIAD0890	6.3.5:2.1.3:3.5.2:1.3.3:2.4.2:4.1.1:2.7.4:1.17.4:1.8.1	6.3.5.5:2.1.3.2:3.5.2.3:1.3.3.1:2.4.2.10:4.1.1.23:2.7.4.14:1.17.4.1:1.8.1.9	52021>52317 52440>48108>56059>56059>52440>52335:53671:51556 51338>51556 51338>51556:51395:53271:51366:52540:47240 48168>51998:51905	9	Pyrimidine metabolism	aci00240	Nucleotide Metabolism	aci
1086	aci:ACIAD2860 aci:ACIAD2861>aci:ACIAD1270>aci:ACIAD1150 aci:ACIAD1271 aci:ACIAD1419>aci:ACIAD1321>aci:ACIAD3525>aci:ACIAD2341>aci:ACIAD2348>aci:ACIAD0556>aci:ACIAD0776	6.3.5:2.1.3:3.5.2:1.3.3:2.4.2:4.1.1:2.7.4:2.7.4:3.5.4	6.3.5.5:2.1.3.2:3.5.2.3:1.3.3.1:2.4.2.10:4.1.1.23:2.7.4.14:2.7.4.6:3.5.4.13	52021>52317 52440>48108>56059>56059>52440>52335:53671:51556 51338>51556 51338>51556:51395:53271:51366:52540:54919:51283	9	Pyrimidine metabolism	aci00240	Nucleotide Metabolism	aci
1087	aci:ACIAD2860 aci:ACIAD2861>aci:ACIAD1270>aci:ACIAD1150 aci:ACIAD1271 aci:ACIAD1419>aci:ACIAD1321>aci:ACIAD3525>aci:ACIAD2341>aci:ACIAD0015 aci:ACIAD1227>aci:ACIAD0515	6.3.5:2.1.3:3.5.2:1.3.3:2.4.2:4.1.1:3.1.3:2.1.1	6.3.5.5:2.1.3.2:3.5.2.3:1.3.3.1:2.4.2.10:4.1.1.23:3.1.3.5:2.1.1.45	52021>52317 52440>48108>56059>56059>52440>52335:53671:51556 51338>51556 51338>51556:51395:53271:51366:56300>55816 64167:55831	8	Pyrimidine metabolism	aci00240	Nucleotide Metabolism	aci
1088	aci:ACIAD2860 aci:ACIAD2861>aci:ACIAD1270>aci:ACIAD1150 aci:ACIAD1271 aci:ACIAD1419>aci:ACIAD1321>aci:ACIAD3525>aci:ACIAD2341>aci:ACIAD2348>aci:ACIAD0556>aci:ACIAD0002 aci:ACIAD0252 aci:ACIAD1137 aci:ACIAD1970 aci:ACIAD2089 aci:ACIAD2361 aci:ACIAD3030 aci:ACIAD3108	6.3.5:2.1.3:3.5.2:1.3.3:2.4.2:4.1.1:2.7.4:2.7.4:2.7.7	6.3.5.5:2.1.3.2:3.5.2.3:1.3.3.1:2.4.2.10:4.1.1.23:2.7.4.14:2.7.4.6:2.7.7.7	52021>52317 52440>48108>56059>56059>52440>52335:53671:51556 51338>51556 51338>51556:51395:53271:51366:52540:54919:55979>55979>55979 102400 53098>53098 52540>48019 89550>160975 52540 88723>53098>56672>47807 52540>48019	9	Pyrimidine metabolism	aci00240	Nucleotide Metabolism	aci
1089	aci:ACIAD2860 aci:ACIAD2861>aci:ACIAD1270>aci:ACIAD1150 aci:ACIAD1271 aci:ACIAD1419>aci:ACIAD1321>aci:ACIAD3525>aci:ACIAD2341>aci:ACIAD2348>aci:ACIAD0556>aci:ACIAD0307 aci:ACIAD0308 aci:ACIAD3194 aci:ACIAD3325	6.3.5:2.1.3:3.5.2:1.3.3:2.4.2:4.1.1:2.7.4:2.7.4:2.7.7	6.3.5.5:2.1.3.2:3.5.2.3:1.3.3.1:2.4.2.10:4.1.1.23:2.7.4.14:2.7.4.6:2.7.7.6	52021>52317 52440>48108>56059>56059>52440>52335:53671:51556 51338>51556 51338>51556:51395:53271:51366:52540:54919:64484 64484 55257>56553>47789 63562	9	Pyrimidine metabolism	aci00240	Nucleotide Metabolism	aci
1090	aci:ACIAD2860 aci:ACIAD2861>aci:ACIAD1270>aci:ACIAD1150 aci:ACIAD1271 aci:ACIAD1419>aci:ACIAD1321>aci:ACIAD3525>aci:ACIAD2341>aci:ACIAD0015 aci:ACIAD1227>aci:ACIAD2588	6.3.5:2.1.3:3.5.2:1.3.3:2.4.2:4.1.1:3.1.3:2.7.4	6.3.5.5:2.1.3.2:3.5.2.3:1.3.3.1:2.4.2.10:4.1.1.23:3.1.3.5:2.7.4.9	52021>52317 52440>48108>56059>56059>52440>52335:53671:51556 51338>51556 51338>51556:51395:53271:51366:56300>55816 64167:52540	8	Pyrimidine metabolism	aci00240	Nucleotide Metabolism	aci
1091	aci:ACIAD2860 aci:ACIAD2861>aci:ACIAD1270>aci:ACIAD1150 aci:ACIAD1271 aci:ACIAD1419>aci:ACIAD1321>aci:ACIAD3525>aci:ACIAD2341>aci:ACIAD2348>aci:ACIAD0556>aci:ACIAD2003	6.3.5:2.1.3:3.5.2:1.3.3:2.4.2:4.1.1:2.7.4:2.7.4:6.3.4	6.3.5.5:2.1.3.2:3.5.2.3:1.3.3.1:2.4.2.10:4.1.1.23:2.7.4.14:2.7.4.6:6.3.4.2	52021>52317 52440>48108>56059>56059>52440>52335:53671:51556 51338>51556 51338>51556:51395:53271:51366:52540:54919:52540>52317	9	Pyrimidine metabolism	aci00240	Nucleotide Metabolism	aci
1092	aci:ACIAD2860 aci:ACIAD2861>aci:ACIAD1270>aci:ACIAD1150 aci:ACIAD1271 aci:ACIAD1419>aci:ACIAD1321>aci:ACIAD3525>aci:ACIAD2341>aci:ACIAD2348>aci:ACIAD3065	6.3.5:2.1.3:3.5.2:1.3.3:2.4.2:4.1.1:2.7.4:3.6.1	6.3.5.5:2.1.3.2:3.5.2.3:1.3.3.1:2.4.2.10:4.1.1.23:2.7.4.14:3.6.1.19	52021>52317 52440>48108>56059>56059>52440>52335:53671:51556 51338>51556 51338>51556:51395:53271:51366:52540:101386>101386	8	Pyrimidine metabolism	aci00240	Nucleotide Metabolism	aci
1093	aci:ACIAD2377>aci:ACIAD0744>aci:ACIAD2341>aci:ACIAD3525>aci:ACIAD1321>aci:ACIAD1150 aci:ACIAD1271 aci:ACIAD1419>aci:ACIAD1270>aci:ACIAD2860 aci:ACIAD2861	4.2.1:2.4.2:4.1.1:2.4.2:1.3.3:3.5.2:2.1.3:6.3.5	4.2.1.70:2.4.2.9:4.1.1.23:2.4.2.10:1.3.3.1:3.5.2.3:2.1.3.2:6.3.5.5	55120:53271:51366:53271:51395:51556 51338>51556 51338>51556:53671:52021>52317 52440>48108>56059>56059>52440>52335	8	Pyrimidine metabolism	aci00240	Nucleotide Metabolism	aci
1094	aci:ACIAD2377>aci:ACIAD0744>aci:ACIAD2348>aci:ACIAD0402	4.2.1:2.4.2:2.7.4:2.7.7	4.2.1.70:2.4.2.9:2.7.4.14:2.7.7.8	55120:53271:52540:54211>54211>55666>55666>54791>50249	4	Pyrimidine metabolism	aci00240	Nucleotide Metabolism	aci
1095	aci:ACIAD2377>aci:ACIAD0744>aci:ACIAD2348>aci:ACIAD0722 aci:ACIAD0724>aci:ACIAD0890	4.2.1:2.4.2:2.7.4:1.17.4:1.8.1	4.2.1.70:2.4.2.9:2.7.4.14:1.17.4.1:1.8.1.9	55120:53271:52540:47240 48168>51998:51905	5	Pyrimidine metabolism	aci00240	Nucleotide Metabolism	aci
1096	aci:ACIAD2377>aci:ACIAD0744>aci:ACIAD3065>aci:ACIAD0776	4.2.1:2.4.2:3.6.1:3.5.4	4.2.1.70:2.4.2.9:3.6.1.19:3.5.4.13	55120:53271:101386>101386:51283	4	Pyrimidine metabolism	aci00240	Nucleotide Metabolism	aci
1097	aci:ACIAD2377>aci:ACIAD0744>aci:ACIAD0015 aci:ACIAD1227>aci:ACIAD0515	4.2.1:2.4.2:3.1.3:2.1.1	4.2.1.70:2.4.2.9:3.1.3.5:2.1.1.45	55120:53271:56300>55816 64167:55831	4	Pyrimidine metabolism	aci00240	Nucleotide Metabolism	aci
1098	aci:ACIAD2377>aci:ACIAD0744>aci:ACIAD3065>aci:ACIAD0307 aci:ACIAD0308 aci:ACIAD3194 aci:ACIAD3325	4.2.1:2.4.2:3.6.1:2.7.7	4.2.1.70:2.4.2.9:3.6.1.19:2.7.7.6	55120:53271:101386>101386:64484 64484 55257>56553>47789 63562	4	Pyrimidine metabolism	aci00240	Nucleotide Metabolism	aci
1099	aci:ACIAD2377>aci:ACIAD0744>aci:ACIAD0015 aci:ACIAD1227>aci:ACIAD2588	4.2.1:2.4.2:3.1.3:2.7.4	4.2.1.70:2.4.2.9:3.1.3.5:2.7.4.9	55120:53271:56300>55816 64167:52540	4	Pyrimidine metabolism	aci00240	Nucleotide Metabolism	aci
1100	aci:ACIAD2377>aci:ACIAD0744>aci:ACIAD2348>aci:ACIAD0556>aci:ACIAD0002 aci:ACIAD0252 aci:ACIAD1137 aci:ACIAD1970 aci:ACIAD2089 aci:ACIAD2361 aci:ACIAD3030 aci:ACIAD3108	4.2.1:2.4.2:2.7.4:2.7.4:2.7.7	4.2.1.70:2.4.2.9:2.7.4.14:2.7.4.6:2.7.7.7	55120:53271:52540:54919:55979>55979>55979 102400 53098>53098 52540>48019 89550>160975 52540 88723>53098>56672>47807 52540>48019	5	Pyrimidine metabolism	aci00240	Nucleotide Metabolism	aci
1101	aci:ACIAD2377>aci:ACIAD0744>aci:ACIAD2348>aci:ACIAD0556>aci:ACIAD2003	4.2.1:2.4.2:2.7.4:2.7.4:6.3.4	4.2.1.70:2.4.2.9:2.7.4.14:2.7.4.6:6.3.4.2	55120:53271:52540:54919:52540>52317	5	Pyrimidine metabolism	aci00240	Nucleotide Metabolism	aci
1102	aci:ACIAD0015 aci:ACIAD1227>aci:ACIAD2341>aci:ACIAD3525>aci:ACIAD1321>aci:ACIAD1150 aci:ACIAD1271 aci:ACIAD1419>aci:ACIAD1270>aci:ACIAD2860 aci:ACIAD2861	3.1.3:4.1.1:2.4.2:1.3.3:3.5.2:2.1.3:6.3.5	3.1.3.5:4.1.1.23:2.4.2.10:1.3.3.1:3.5.2.3:2.1.3.2:6.3.5.5	56300>55816 64167:51366:53271:51395:51556 51338>51556 51338>51556:53671:52021>52317 52440>48108>56059>56059>52440>52335	7	Pyrimidine metabolism	aci00240	Nucleotide Metabolism	aci
1103	aci:ACIAD0015 aci:ACIAD1227>aci:ACIAD2348>aci:ACIAD0402	3.1.3:2.7.4:2.7.7	3.1.3.5:2.7.4.14:2.7.7.8	56300>55816 64167:52540:54211>54211>55666>55666>54791>50249	3	Pyrimidine metabolism	aci00240	Nucleotide Metabolism	aci
1104	aci:ACIAD0015 aci:ACIAD1227>aci:ACIAD2348>aci:ACIAD0722 aci:ACIAD0724>aci:ACIAD0890	3.1.3:2.7.4:1.17.4:1.8.1	3.1.3.5:2.7.4.14:1.17.4.1:1.8.1.9	56300>55816 64167:52540:47240 48168>51998:51905	4	Pyrimidine metabolism	aci00240	Nucleotide Metabolism	aci
1105	aci:ACIAD0015 aci:ACIAD1227>aci:ACIAD3065>aci:ACIAD0776	3.1.3:3.6.1:3.5.4	3.1.3.5:3.6.1.19:3.5.4.13	56300>55816 64167:101386>101386:51283	3	Pyrimidine metabolism	aci00240	Nucleotide Metabolism	aci
1106	aci:ACIAD0015 aci:ACIAD1227>aci:ACIAD0515	3.1.3:2.1.1	3.1.3.5:2.1.1.45	56300>55816 64167:55831	2	Pyrimidine metabolism	aci00240	Nucleotide Metabolism	aci
1107	aci:ACIAD0015 aci:ACIAD1227>aci:ACIAD3065>aci:ACIAD0307 aci:ACIAD0308 aci:ACIAD3194 aci:ACIAD3325	3.1.3:3.6.1:2.7.7	3.1.3.5:3.6.1.19:2.7.7.6	56300>55816 64167:101386>101386:64484 64484 55257>56553>47789 63562	3	Pyrimidine metabolism	aci00240	Nucleotide Metabolism	aci
1108	aci:ACIAD0015 aci:ACIAD1227>aci:ACIAD0744>aci:ACIAD2377	3.1.3:2.4.2:4.2.1	3.1.3.5:2.4.2.9:4.2.1.70	56300>55816 64167:53271:55120	3	Pyrimidine metabolism	aci00240	Nucleotide Metabolism	aci
1109	aci:ACIAD0015 aci:ACIAD1227>aci:ACIAD2588	3.1.3:2.7.4	3.1.3.5:2.7.4.9	56300>55816 64167:52540	2	Pyrimidine metabolism	aci00240	Nucleotide Metabolism	aci
1110	aci:ACIAD0015 aci:ACIAD1227>aci:ACIAD2348>aci:ACIAD0556>aci:ACIAD0002 aci:ACIAD0252 aci:ACIAD1137 aci:ACIAD1970 aci:ACIAD2089 aci:ACIAD2361 aci:ACIAD3030 aci:ACIAD3108	3.1.3:2.7.4:2.7.4:2.7.7	3.1.3.5:2.7.4.14:2.7.4.6:2.7.7.7	56300>55816 64167:52540:54919:55979>55979>55979 102400 53098>53098 52540>48019 89550>160975 52540 88723>53098>56672>47807 52540>48019	4	Pyrimidine metabolism	aci00240	Nucleotide Metabolism	aci
1111	aci:ACIAD0015 aci:ACIAD1227>aci:ACIAD2348>aci:ACIAD0556>aci:ACIAD2003	3.1.3:2.7.4:2.7.4:6.3.4	3.1.3.5:2.7.4.14:2.7.4.6:6.3.4.2	56300>55816 64167:52540:54919:52540>52317	4	Pyrimidine metabolism	aci00240	Nucleotide Metabolism	aci
1112	aci:ACIAD3525>aci:ACIAD1321>aci:ACIAD1150 aci:ACIAD1271 aci:ACIAD1419>aci:ACIAD1270>aci:ACIAD2860 aci:ACIAD2861	2.4.2:1.3.3:3.5.2:2.1.3:6.3.5	2.4.2.10:1.3.3.1:3.5.2.3:2.1.3.2:6.3.5.5	53271:51395:51556 51338>51556 51338>51556:53671:52021>52317 52440>48108>56059>56059>52440>52335	5	Pyrimidine metabolism	aci00240	Nucleotide Metabolism	aci
1113	aci:ACIAD3525>aci:ACIAD2341>aci:ACIAD0744>aci:ACIAD2377	2.4.2:4.1.1:2.4.2:4.2.1	2.4.2.10:4.1.1.23:2.4.2.9:4.2.1.70	53271:51366:53271:55120	4	Pyrimidine metabolism	aci00240	Nucleotide Metabolism	aci
1114	aci:ACIAD3525>aci:ACIAD2341>aci:ACIAD2348>aci:ACIAD0402	2.4.2:4.1.1:2.7.4:2.7.7	2.4.2.10:4.1.1.23:2.7.4.14:2.7.7.8	53271:51366:52540:54211>54211>55666>55666>54791>50249	4	Pyrimidine metabolism	aci00240	Nucleotide Metabolism	aci
1115	aci:ACIAD3525>aci:ACIAD2341>aci:ACIAD2348>aci:ACIAD0722 aci:ACIAD0724>aci:ACIAD0890	2.4.2:4.1.1:2.7.4:1.17.4:1.8.1	2.4.2.10:4.1.1.23:2.7.4.14:1.17.4.1:1.8.1.9	53271:51366:52540:47240 48168>51998:51905	5	Pyrimidine metabolism	aci00240	Nucleotide Metabolism	aci
1116	aci:ACIAD3525>aci:ACIAD2341>aci:ACIAD2348>aci:ACIAD0556>aci:ACIAD0776	2.4.2:4.1.1:2.7.4:2.7.4:3.5.4	2.4.2.10:4.1.1.23:2.7.4.14:2.7.4.6:3.5.4.13	53271:51366:52540:54919:51283	5	Pyrimidine metabolism	aci00240	Nucleotide Metabolism	aci
1117	aci:ACIAD3525>aci:ACIAD2341>aci:ACIAD0015 aci:ACIAD1227>aci:ACIAD0515	2.4.2:4.1.1:3.1.3:2.1.1	2.4.2.10:4.1.1.23:3.1.3.5:2.1.1.45	53271:51366:56300>55816 64167:55831	4	Pyrimidine metabolism	aci00240	Nucleotide Metabolism	aci
1118	aci:ACIAD3525>aci:ACIAD2341>aci:ACIAD2348>aci:ACIAD0556>aci:ACIAD0002 aci:ACIAD0252 aci:ACIAD1137 aci:ACIAD1970 aci:ACIAD2089 aci:ACIAD2361 aci:ACIAD3030 aci:ACIAD3108	2.4.2:4.1.1:2.7.4:2.7.4:2.7.7	2.4.2.10:4.1.1.23:2.7.4.14:2.7.4.6:2.7.7.7	53271:51366:52540:54919:55979>55979>55979 102400 53098>53098 52540>48019 89550>160975 52540 88723>53098>56672>47807 52540>48019	5	Pyrimidine metabolism	aci00240	Nucleotide Metabolism	aci
1119	aci:ACIAD3525>aci:ACIAD2341>aci:ACIAD2348>aci:ACIAD0556>aci:ACIAD0307 aci:ACIAD0308 aci:ACIAD3194 aci:ACIAD3325	2.4.2:4.1.1:2.7.4:2.7.4:2.7.7	2.4.2.10:4.1.1.23:2.7.4.14:2.7.4.6:2.7.7.6	53271:51366:52540:54919:64484 64484 55257>56553>47789 63562	5	Pyrimidine metabolism	aci00240	Nucleotide Metabolism	aci
1120	aci:ACIAD3525>aci:ACIAD2341>aci:ACIAD0015 aci:ACIAD1227>aci:ACIAD2588	2.4.2:4.1.1:3.1.3:2.7.4	2.4.2.10:4.1.1.23:3.1.3.5:2.7.4.9	53271:51366:56300>55816 64167:52540	4	Pyrimidine metabolism	aci00240	Nucleotide Metabolism	aci
1121	aci:ACIAD3525>aci:ACIAD2341>aci:ACIAD2348>aci:ACIAD0556>aci:ACIAD2003	2.4.2:4.1.1:2.7.4:2.7.4:6.3.4	2.4.2.10:4.1.1.23:2.7.4.14:2.7.4.6:6.3.4.2	53271:51366:52540:54919:52540>52317	5	Pyrimidine metabolism	aci00240	Nucleotide Metabolism	aci
1122	aci:ACIAD3525>aci:ACIAD2341>aci:ACIAD2348>aci:ACIAD3065	2.4.2:4.1.1:2.7.4:3.6.1	2.4.2.10:4.1.1.23:2.7.4.14:3.6.1.19	53271:51366:52540:101386>101386	4	Pyrimidine metabolism	aci00240	Nucleotide Metabolism	aci
1123	aci:ACIAD2348>aci:ACIAD2341>aci:ACIAD3525>aci:ACIAD1321>aci:ACIAD1150 aci:ACIAD1271 aci:ACIAD1419>aci:ACIAD1270>aci:ACIAD2860 aci:ACIAD2861	2.7.4:4.1.1:2.4.2:1.3.3:3.5.2:2.1.3:6.3.5	2.7.4.14:4.1.1.23:2.4.2.10:1.3.3.1:3.5.2.3:2.1.3.2:6.3.5.5	52540:51366:53271:51395:51556 51338>51556 51338>51556:53671:52021>52317 52440>48108>56059>56059>52440>52335	7	Pyrimidine metabolism	aci00240	Nucleotide Metabolism	aci
1124	aci:ACIAD2348>aci:ACIAD0402	2.7.4:2.7.7	2.7.4.14:2.7.7.8	52540:54211>54211>55666>55666>54791>50249	2	Pyrimidine metabolism	aci00240	Nucleotide Metabolism	aci
1125	aci:ACIAD2348>aci:ACIAD0722 aci:ACIAD0724>aci:ACIAD0890	2.7.4:1.17.4:1.8.1	2.7.4.14:1.17.4.1:1.8.1.9	52540:47240 48168>51998:51905	3	Pyrimidine metabolism	aci00240	Nucleotide Metabolism	aci
1126	aci:ACIAD2348>aci:ACIAD0556>aci:ACIAD0776	2.7.4:2.7.4:3.5.4	2.7.4.14:2.7.4.6:3.5.4.13	52540:54919:51283	3	Pyrimidine metabolism	aci00240	Nucleotide Metabolism	aci
1127	aci:ACIAD2348>aci:ACIAD0015 aci:ACIAD1227>aci:ACIAD0515	2.7.4:3.1.3:2.1.1	2.7.4.14:3.1.3.5:2.1.1.45	52540:56300>55816 64167:55831	3	Pyrimidine metabolism	aci00240	Nucleotide Metabolism	aci
1128	aci:ACIAD2348>aci:ACIAD0556>aci:ACIAD0307 aci:ACIAD0308 aci:ACIAD3194 aci:ACIAD3325	2.7.4:2.7.4:2.7.7	2.7.4.14:2.7.4.6:2.7.7.6	52540:54919:64484 64484 55257>56553>47789 63562	3	Pyrimidine metabolism	aci00240	Nucleotide Metabolism	aci
1129	aci:ACIAD2348>aci:ACIAD0744>aci:ACIAD2377	2.7.4:2.4.2:4.2.1	2.7.4.14:2.4.2.9:4.2.1.70	52540:53271:55120	3	Pyrimidine metabolism	aci00240	Nucleotide Metabolism	aci
1130	aci:ACIAD2348>aci:ACIAD0556>aci:ACIAD2588	2.7.4:2.7.4:2.7.4	2.7.4.14:2.7.4.6:2.7.4.9	52540:54919:52540	3	Pyrimidine metabolism	aci00240	Nucleotide Metabolism	aci
1131	aci:ACIAD2348>aci:ACIAD0556>aci:ACIAD0002 aci:ACIAD0252 aci:ACIAD1137 aci:ACIAD1970 aci:ACIAD2089 aci:ACIAD2361 aci:ACIAD3030 aci:ACIAD3108	2.7.4:2.7.4:2.7.7	2.7.4.14:2.7.4.6:2.7.7.7	52540:54919:55979>55979>55979 102400 53098>53098 52540>48019 89550>160975 52540 88723>53098>56672>47807 52540>48019	3	Pyrimidine metabolism	aci00240	Nucleotide Metabolism	aci
1132	aci:ACIAD2348>aci:ACIAD0556>aci:ACIAD2003	2.7.4:2.7.4:6.3.4	2.7.4.14:2.7.4.6:6.3.4.2	52540:54919:52540>52317	3	Pyrimidine metabolism	aci00240	Nucleotide Metabolism	aci
1133	aci:ACIAD2348>aci:ACIAD3065	2.7.4:3.6.1	2.7.4.14:3.6.1.19	52540:101386>101386	2	Pyrimidine metabolism	aci00240	Nucleotide Metabolism	aci
1134	aci:ACIAD1270>aci:ACIAD2860 aci:ACIAD2861	2.1.3:6.3.5	2.1.3.2:6.3.5.5	53671:52021>52317 52440>48108>56059>56059>52440>52335	2	Pyrimidine metabolism	aci00240	Nucleotide Metabolism	aci
1135	aci:ACIAD1270>aci:ACIAD1150 aci:ACIAD1271 aci:ACIAD1419>aci:ACIAD1321>aci:ACIAD3525>aci:ACIAD2341>aci:ACIAD0744>aci:ACIAD2377	2.1.3:3.5.2:1.3.3:2.4.2:4.1.1:2.4.2:4.2.1	2.1.3.2:3.5.2.3:1.3.3.1:2.4.2.10:4.1.1.23:2.4.2.9:4.2.1.70	53671:51556 51338>51556 51338>51556:51395:53271:51366:53271:55120	7	Pyrimidine metabolism	aci00240	Nucleotide Metabolism	aci
1136	aci:ACIAD1270>aci:ACIAD1150 aci:ACIAD1271 aci:ACIAD1419>aci:ACIAD1321>aci:ACIAD3525>aci:ACIAD2341>aci:ACIAD2348>aci:ACIAD0402	2.1.3:3.5.2:1.3.3:2.4.2:4.1.1:2.7.4:2.7.7	2.1.3.2:3.5.2.3:1.3.3.1:2.4.2.10:4.1.1.23:2.7.4.14:2.7.7.8	53671:51556 51338>51556 51338>51556:51395:53271:51366:52540:54211>54211>55666>55666>54791>50249	7	Pyrimidine metabolism	aci00240	Nucleotide Metabolism	aci
1137	aci:ACIAD1270>aci:ACIAD1150 aci:ACIAD1271 aci:ACIAD1419>aci:ACIAD1321>aci:ACIAD3525>aci:ACIAD2341>aci:ACIAD2348>aci:ACIAD0722 aci:ACIAD0724>aci:ACIAD0890	2.1.3:3.5.2:1.3.3:2.4.2:4.1.1:2.7.4:1.17.4:1.8.1	2.1.3.2:3.5.2.3:1.3.3.1:2.4.2.10:4.1.1.23:2.7.4.14:1.17.4.1:1.8.1.9	53671:51556 51338>51556 51338>51556:51395:53271:51366:52540:47240 48168>51998:51905	8	Pyrimidine metabolism	aci00240	Nucleotide Metabolism	aci
1138	aci:ACIAD1270>aci:ACIAD1150 aci:ACIAD1271 aci:ACIAD1419>aci:ACIAD1321>aci:ACIAD3525>aci:ACIAD2341>aci:ACIAD2348>aci:ACIAD0556>aci:ACIAD0776	2.1.3:3.5.2:1.3.3:2.4.2:4.1.1:2.7.4:2.7.4:3.5.4	2.1.3.2:3.5.2.3:1.3.3.1:2.4.2.10:4.1.1.23:2.7.4.14:2.7.4.6:3.5.4.13	53671:51556 51338>51556 51338>51556:51395:53271:51366:52540:54919:51283	8	Pyrimidine metabolism	aci00240	Nucleotide Metabolism	aci
1139	aci:ACIAD1270>aci:ACIAD1150 aci:ACIAD1271 aci:ACIAD1419>aci:ACIAD1321>aci:ACIAD3525>aci:ACIAD2341>aci:ACIAD0015 aci:ACIAD1227>aci:ACIAD0515	2.1.3:3.5.2:1.3.3:2.4.2:4.1.1:3.1.3:2.1.1	2.1.3.2:3.5.2.3:1.3.3.1:2.4.2.10:4.1.1.23:3.1.3.5:2.1.1.45	53671:51556 51338>51556 51338>51556:51395:53271:51366:56300>55816 64167:55831	7	Pyrimidine metabolism	aci00240	Nucleotide Metabolism	aci
1140	aci:ACIAD1270>aci:ACIAD1150 aci:ACIAD1271 aci:ACIAD1419>aci:ACIAD1321>aci:ACIAD3525>aci:ACIAD2341>aci:ACIAD2348>aci:ACIAD0556>aci:ACIAD0002 aci:ACIAD0252 aci:ACIAD1137 aci:ACIAD1970 aci:ACIAD2089 aci:ACIAD2361 aci:ACIAD3030 aci:ACIAD3108	2.1.3:3.5.2:1.3.3:2.4.2:4.1.1:2.7.4:2.7.4:2.7.7	2.1.3.2:3.5.2.3:1.3.3.1:2.4.2.10:4.1.1.23:2.7.4.14:2.7.4.6:2.7.7.7	53671:51556 51338>51556 51338>51556:51395:53271:51366:52540:54919:55979>55979>55979 102400 53098>53098 52540>48019 89550>160975 52540 88723>53098>56672>47807 52540>48019	8	Pyrimidine metabolism	aci00240	Nucleotide Metabolism	aci
1141	aci:ACIAD1270>aci:ACIAD1150 aci:ACIAD1271 aci:ACIAD1419>aci:ACIAD1321>aci:ACIAD3525>aci:ACIAD2341>aci:ACIAD2348>aci:ACIAD0556>aci:ACIAD0307 aci:ACIAD0308 aci:ACIAD3194 aci:ACIAD3325	2.1.3:3.5.2:1.3.3:2.4.2:4.1.1:2.7.4:2.7.4:2.7.7	2.1.3.2:3.5.2.3:1.3.3.1:2.4.2.10:4.1.1.23:2.7.4.14:2.7.4.6:2.7.7.6	53671:51556 51338>51556 51338>51556:51395:53271:51366:52540:54919:64484 64484 55257>56553>47789 63562	8	Pyrimidine metabolism	aci00240	Nucleotide Metabolism	aci
1142	aci:ACIAD1270>aci:ACIAD1150 aci:ACIAD1271 aci:ACIAD1419>aci:ACIAD1321>aci:ACIAD3525>aci:ACIAD2341>aci:ACIAD0015 aci:ACIAD1227>aci:ACIAD2588	2.1.3:3.5.2:1.3.3:2.4.2:4.1.1:3.1.3:2.7.4	2.1.3.2:3.5.2.3:1.3.3.1:2.4.2.10:4.1.1.23:3.1.3.5:2.7.4.9	53671:51556 51338>51556 51338>51556:51395:53271:51366:56300>55816 64167:52540	7	Pyrimidine metabolism	aci00240	Nucleotide Metabolism	aci
1143	aci:ACIAD1270>aci:ACIAD1150 aci:ACIAD1271 aci:ACIAD1419>aci:ACIAD1321>aci:ACIAD3525>aci:ACIAD2341>aci:ACIAD2348>aci:ACIAD0556>aci:ACIAD2003	2.1.3:3.5.2:1.3.3:2.4.2:4.1.1:2.7.4:2.7.4:6.3.4	2.1.3.2:3.5.2.3:1.3.3.1:2.4.2.10:4.1.1.23:2.7.4.14:2.7.4.6:6.3.4.2	53671:51556 51338>51556 51338>51556:51395:53271:51366:52540:54919:52540>52317	8	Pyrimidine metabolism	aci00240	Nucleotide Metabolism	aci
1144	aci:ACIAD1270>aci:ACIAD1150 aci:ACIAD1271 aci:ACIAD1419>aci:ACIAD1321>aci:ACIAD3525>aci:ACIAD2341>aci:ACIAD2348>aci:ACIAD3065	2.1.3:3.5.2:1.3.3:2.4.2:4.1.1:2.7.4:3.6.1	2.1.3.2:3.5.2.3:1.3.3.1:2.4.2.10:4.1.1.23:2.7.4.14:3.6.1.19	53671:51556 51338>51556 51338>51556:51395:53271:51366:52540:101386>101386	7	Pyrimidine metabolism	aci00240	Nucleotide Metabolism	aci
1145	aci:ACIAD2860 aci:ACIAD2861>aci:ACIAD2088>aci:ACIAD2680	6.3.5:3.5.1:1.4.1	6.3.5.5:3.5.1.38:1.4.1.3	52021>52317 52440>48108>56059>56059>52440>52335:53774:53223>51735	3	Alanine, aspartate and glutamate metabolism	aci00250	Amino Acid Metabolism	aci
1146	aci:ACIAD2860 aci:ACIAD2861>aci:ACIAD2088>aci:ACIAD1258>aci:ACIAD1219	6.3.5:3.5.1:6.3.4:4.3.2	6.3.5.5:3.5.1.38:6.3.4.4:4.3.2.2	52021>52317 52440>48108>56059>56059>52440>52335:53774:52540:48557	4	Alanine, aspartate and glutamate metabolism	aci00250	Amino Acid Metabolism	aci
1147	aci:ACIAD2860 aci:ACIAD2861>aci:ACIAD2458 aci:ACIAD2528	6.3.5:6.3.1	6.3.5.5:6.3.1.2	52021>52317 52440>48108>56059>56059>52440>52335:54368>55931 54368>55931	2	Alanine, aspartate and glutamate metabolism	aci00250	Amino Acid Metabolism	aci
1148	aci:ACIAD2860 aci:ACIAD2861>aci:ACIAD2088>aci:ACIAD1323 aci:ACIAD2527	6.3.5:3.5.1:2.4.2	6.3.5.5:3.5.1.38:2.4.2.14	52021>52317 52440>48108>56059>56059>52440>52335:53774:56235>53271 56235	3	Alanine, aspartate and glutamate metabolism	aci00250	Amino Acid Metabolism	aci
1149	aci:ACIAD2860 aci:ACIAD2861>aci:ACIAD2088>aci:ACIAD3576	6.3.5:3.5.1:2.6.1	6.3.5.5:3.5.1.38:2.6.1.16	52021>52317 52440>48108>56059>56059>52440>52335:53774:56235>53697	3	Alanine, aspartate and glutamate metabolism	aci00250	Amino Acid Metabolism	aci
1150	aci:ACIAD2860 aci:ACIAD2861>aci:ACIAD2088>aci:ACIAD1744	6.3.5:3.5.1:4.3.1	6.3.5.5:3.5.1.38:4.3.1.1	52021>52317 52440>48108>56059>56059>52440>52335:53774:48557	3	Alanine, aspartate and glutamate metabolism	aci00250	Amino Acid Metabolism	aci
1151	aci:ACIAD2860 aci:ACIAD2861>aci:ACIAD2088>aci:ACIAD2574	6.3.5:3.5.1:2.6.1	6.3.5.5:3.5.1.38:2.6.1.1	52021>52317 52440>48108>56059>56059>52440>52335:53774:53383	3	Alanine, aspartate and glutamate metabolism	aci00250	Amino Acid Metabolism	aci
1152	aci:ACIAD2860 aci:ACIAD2861>aci:ACIAD2088>aci:ACIAD1646	6.3.5:3.5.1:1.5.1	6.3.5.5:3.5.1.38:1.5.1.12	52021>52317 52440>48108>56059>56059>52440>52335:53774:81935>51730>53720	3	Alanine, aspartate and glutamate metabolism	aci00250	Amino Acid Metabolism	aci
1153	aci:ACIAD2860 aci:ACIAD2861>aci:ACIAD2088>aci:ACIAD1110	6.3.5:3.5.1:1.4.1	6.3.5.5:3.5.1.38:1.4.1.4	52021>52317 52440>48108>56059>56059>52440>52335:53774:53223>51735	3	Alanine, aspartate and glutamate metabolism	aci00250	Amino Acid Metabolism	aci
1154	aci:ACIAD2860 aci:ACIAD2861>aci:ACIAD2088>aci:ACIAD1151>aci:ACIAD0283	6.3.5:3.5.1:6.3.4:4.3.2	6.3.5.5:3.5.1.38:6.3.4.5:4.3.2.1	52021>52317 52440>48108>56059>56059>52440>52335:53774:52402>69864:48557	4	Alanine, aspartate and glutamate metabolism	aci00250	Amino Acid Metabolism	aci
1155	aci:ACIAD2860 aci:ACIAD2861>aci:ACIAD2088>aci:ACIAD2587	6.3.5:3.5.1:1.4.3	6.3.5.5:3.5.1.38:1.4.3.16	52021>52317 52440>48108>56059>56059>52440>52335:53774:51905>56425>46977	3	Alanine, aspartate and glutamate metabolism	aci00250	Amino Acid Metabolism	aci
1156	aci:ACIAD2860 aci:ACIAD2861>aci:ACIAD2088>aci:ACIAD1270	6.3.5:3.5.1:2.1.3	6.3.5.5:3.5.1.38:2.1.3.2	52021>52317 52440>48108>56059>56059>52440>52335:53774:53671	3	Alanine, aspartate and glutamate metabolism	aci00250	Amino Acid Metabolism	aci
1157	aci:ACIAD2860 aci:ACIAD2861>aci:ACIAD2088>aci:ACIAD0318	6.3.5:3.5.1:5.1.1	6.3.5.5:3.5.1.38:5.1.1.13	52021>52317 52440>48108>56059>56059>52440>52335:53774:53681>53681	3	Alanine, aspartate and glutamate metabolism	aci00250	Amino Acid Metabolism	aci
1158	aci:ACIAD2860 aci:ACIAD2861>aci:ACIAD2088>aci:ACIAD3349 aci:ACIAD3350	6.3.5:3.5.1:1.4.1	6.3.5.5:3.5.1.38:1.4.1.14	52021>52317 52440>48108>56059>56059>52440>52335:53774:46548>51971 56235>51395>69336	3	Alanine, aspartate and glutamate metabolism	aci00250	Amino Acid Metabolism	aci
1159	aci:ACIAD1219>aci:ACIAD1258>aci:ACIAD2088>aci:ACIAD2860 aci:ACIAD2861	4.3.2:6.3.4:3.5.1:6.3.5	4.3.2.2:6.3.4.4:3.5.1.38:6.3.5.5	48557:52540:53774:52021>52317 52440>48108>56059>56059>52440>52335	4	Alanine, aspartate and glutamate metabolism	aci00250	Amino Acid Metabolism	aci
1160	aci:ACIAD1219>aci:ACIAD1258>aci:ACIAD2088>aci:ACIAD2680	4.3.2:6.3.4:3.5.1:1.4.1	4.3.2.2:6.3.4.4:3.5.1.38:1.4.1.3	48557:52540:53774:53223>51735	4	Alanine, aspartate and glutamate metabolism	aci00250	Amino Acid Metabolism	aci
1161	aci:ACIAD1219>aci:ACIAD1258>aci:ACIAD2574>aci:ACIAD1744	4.3.2:6.3.4:2.6.1:4.3.1	4.3.2.2:6.3.4.4:2.6.1.1:4.3.1.1	48557:52540:53383:48557	4	Alanine, aspartate and glutamate metabolism	aci00250	Amino Acid Metabolism	aci
1162	aci:ACIAD1219>aci:ACIAD1258>aci:ACIAD2088>aci:ACIAD2458 aci:ACIAD2528	4.3.2:6.3.4:3.5.1:6.3.1	4.3.2.2:6.3.4.4:3.5.1.38:6.3.1.2	48557:52540:53774:54368>55931 54368>55931	4	Alanine, aspartate and glutamate metabolism	aci00250	Amino Acid Metabolism	aci
1163	aci:ACIAD1219>aci:ACIAD1258>aci:ACIAD2088>aci:ACIAD1323 aci:ACIAD2527	4.3.2:6.3.4:3.5.1:2.4.2	4.3.2.2:6.3.4.4:3.5.1.38:2.4.2.14	48557:52540:53774:56235>53271 56235	4	Alanine, aspartate and glutamate metabolism	aci00250	Amino Acid Metabolism	aci
1164	aci:ACIAD1219>aci:ACIAD1258>aci:ACIAD2088>aci:ACIAD3576	4.3.2:6.3.4:3.5.1:2.6.1	4.3.2.2:6.3.4.4:3.5.1.38:2.6.1.16	48557:52540:53774:56235>53697	4	Alanine, aspartate and glutamate metabolism	aci00250	Amino Acid Metabolism	aci
1165	aci:ACIAD1219>aci:ACIAD1258>aci:ACIAD2088>aci:ACIAD1646	4.3.2:6.3.4:3.5.1:1.5.1	4.3.2.2:6.3.4.4:3.5.1.38:1.5.1.12	48557:52540:53774:81935>51730>53720	4	Alanine, aspartate and glutamate metabolism	aci00250	Amino Acid Metabolism	aci
1166	aci:ACIAD1219>aci:ACIAD1258>aci:ACIAD2088>aci:ACIAD1110	4.3.2:6.3.4:3.5.1:1.4.1	4.3.2.2:6.3.4.4:3.5.1.38:1.4.1.4	48557:52540:53774:53223>51735	4	Alanine, aspartate and glutamate metabolism	aci00250	Amino Acid Metabolism	aci
1167	aci:ACIAD1219>aci:ACIAD1258>aci:ACIAD2574>aci:ACIAD1151>aci:ACIAD0283	4.3.2:6.3.4:2.6.1:6.3.4:4.3.2	4.3.2.2:6.3.4.4:2.6.1.1:6.3.4.5:4.3.2.1	48557:52540:53383:52402>69864:48557	5	Alanine, aspartate and glutamate metabolism	aci00250	Amino Acid Metabolism	aci
1168	aci:ACIAD1219>aci:ACIAD1258>aci:ACIAD2574>aci:ACIAD2587	4.3.2:6.3.4:2.6.1:1.4.3	4.3.2.2:6.3.4.4:2.6.1.1:1.4.3.16	48557:52540:53383:51905>56425>46977	4	Alanine, aspartate and glutamate metabolism	aci00250	Amino Acid Metabolism	aci
1169	aci:ACIAD1219>aci:ACIAD1258>aci:ACIAD2574>aci:ACIAD1270	4.3.2:6.3.4:2.6.1:2.1.3	4.3.2.2:6.3.4.4:2.6.1.1:2.1.3.2	48557:52540:53383:53671	4	Alanine, aspartate and glutamate metabolism	aci00250	Amino Acid Metabolism	aci
1170	aci:ACIAD1219>aci:ACIAD1258>aci:ACIAD2574>aci:ACIAD0318	4.3.2:6.3.4:2.6.1:5.1.1	4.3.2.2:6.3.4.4:2.6.1.1:5.1.1.13	48557:52540:53383:53681>53681	4	Alanine, aspartate and glutamate metabolism	aci00250	Amino Acid Metabolism	aci
1171	aci:ACIAD1219>aci:ACIAD1258>aci:ACIAD2088>aci:ACIAD3349 aci:ACIAD3350	4.3.2:6.3.4:3.5.1:1.4.1	4.3.2.2:6.3.4.4:3.5.1.38:1.4.1.14	48557:52540:53774:46548>51971 56235>51395>69336	4	Alanine, aspartate and glutamate metabolism	aci00250	Amino Acid Metabolism	aci
1172	aci:ACIAD1744>aci:ACIAD2088>aci:ACIAD2860 aci:ACIAD2861	4.3.1:3.5.1:6.3.5	4.3.1.1:3.5.1.38:6.3.5.5	48557:53774:52021>52317 52440>48108>56059>56059>52440>52335	3	Alanine, aspartate and glutamate metabolism	aci00250	Amino Acid Metabolism	aci
1173	aci:ACIAD1744>aci:ACIAD2088>aci:ACIAD2680	4.3.1:3.5.1:1.4.1	4.3.1.1:3.5.1.38:1.4.1.3	48557:53774:53223>51735	3	Alanine, aspartate and glutamate metabolism	aci00250	Amino Acid Metabolism	aci
1174	aci:ACIAD1744>aci:ACIAD2574>aci:ACIAD1258>aci:ACIAD1219	4.3.1:2.6.1:6.3.4:4.3.2	4.3.1.1:2.6.1.1:6.3.4.4:4.3.2.2	48557:53383:52540:48557	4	Alanine, aspartate and glutamate metabolism	aci00250	Amino Acid Metabolism	aci
1175	aci:ACIAD1744>aci:ACIAD2088>aci:ACIAD2458 aci:ACIAD2528	4.3.1:3.5.1:6.3.1	4.3.1.1:3.5.1.38:6.3.1.2	48557:53774:54368>55931 54368>55931	3	Alanine, aspartate and glutamate metabolism	aci00250	Amino Acid Metabolism	aci
1176	aci:ACIAD1744>aci:ACIAD2088>aci:ACIAD1323 aci:ACIAD2527	4.3.1:3.5.1:2.4.2	4.3.1.1:3.5.1.38:2.4.2.14	48557:53774:56235>53271 56235	3	Alanine, aspartate and glutamate metabolism	aci00250	Amino Acid Metabolism	aci
1177	aci:ACIAD1744>aci:ACIAD2088>aci:ACIAD3576	4.3.1:3.5.1:2.6.1	4.3.1.1:3.5.1.38:2.6.1.16	48557:53774:56235>53697	3	Alanine, aspartate and glutamate metabolism	aci00250	Amino Acid Metabolism	aci
1178	aci:ACIAD1744>aci:ACIAD2088>aci:ACIAD1646	4.3.1:3.5.1:1.5.1	4.3.1.1:3.5.1.38:1.5.1.12	48557:53774:81935>51730>53720	3	Alanine, aspartate and glutamate metabolism	aci00250	Amino Acid Metabolism	aci
1179	aci:ACIAD1744>aci:ACIAD2088>aci:ACIAD1110	4.3.1:3.5.1:1.4.1	4.3.1.1:3.5.1.38:1.4.1.4	48557:53774:53223>51735	3	Alanine, aspartate and glutamate metabolism	aci00250	Amino Acid Metabolism	aci
1180	aci:ACIAD1744>aci:ACIAD2574>aci:ACIAD1151>aci:ACIAD0283	4.3.1:2.6.1:6.3.4:4.3.2	4.3.1.1:2.6.1.1:6.3.4.5:4.3.2.1	48557:53383:52402>69864:48557	4	Alanine, aspartate and glutamate metabolism	aci00250	Amino Acid Metabolism	aci
1181	aci:ACIAD1744>aci:ACIAD2574>aci:ACIAD2587	4.3.1:2.6.1:1.4.3	4.3.1.1:2.6.1.1:1.4.3.16	48557:53383:51905>56425>46977	3	Alanine, aspartate and glutamate metabolism	aci00250	Amino Acid Metabolism	aci
1182	aci:ACIAD1744>aci:ACIAD2574>aci:ACIAD1270	4.3.1:2.6.1:2.1.3	4.3.1.1:2.6.1.1:2.1.3.2	48557:53383:53671	3	Alanine, aspartate and glutamate metabolism	aci00250	Amino Acid Metabolism	aci
1183	aci:ACIAD1744>aci:ACIAD2574>aci:ACIAD0318	4.3.1:2.6.1:5.1.1	4.3.1.1:2.6.1.1:5.1.1.13	48557:53383:53681>53681	3	Alanine, aspartate and glutamate metabolism	aci00250	Amino Acid Metabolism	aci
1184	aci:ACIAD1744>aci:ACIAD2088>aci:ACIAD3349 aci:ACIAD3350	4.3.1:3.5.1:1.4.1	4.3.1.1:3.5.1.38:1.4.1.14	48557:53774:46548>51971 56235>51395>69336	3	Alanine, aspartate and glutamate metabolism	aci00250	Amino Acid Metabolism	aci
1185	aci:ACIAD1270>aci:ACIAD2088>aci:ACIAD2860 aci:ACIAD2861	2.1.3:3.5.1:6.3.5	2.1.3.2:3.5.1.38:6.3.5.5	53671:53774:52021>52317 52440>48108>56059>56059>52440>52335	3	Alanine, aspartate and glutamate metabolism	aci00250	Amino Acid Metabolism	aci
1186	aci:ACIAD1270>aci:ACIAD2088>aci:ACIAD2680	2.1.3:3.5.1:1.4.1	2.1.3.2:3.5.1.38:1.4.1.3	53671:53774:53223>51735	3	Alanine, aspartate and glutamate metabolism	aci00250	Amino Acid Metabolism	aci
1187	aci:ACIAD1270>aci:ACIAD2574>aci:ACIAD2587	2.1.3:2.6.1:1.4.3	2.1.3.2:2.6.1.1:1.4.3.16	53671:53383:51905>56425>46977	3	Alanine, aspartate and glutamate metabolism	aci00250	Amino Acid Metabolism	aci
1188	aci:ACIAD1270>aci:ACIAD2574>aci:ACIAD1744	2.1.3:2.6.1:4.3.1	2.1.3.2:2.6.1.1:4.3.1.1	53671:53383:48557	3	Alanine, aspartate and glutamate metabolism	aci00250	Amino Acid Metabolism	aci
1189	aci:ACIAD1270>aci:ACIAD2088>aci:ACIAD2458 aci:ACIAD2528	2.1.3:3.5.1:6.3.1	2.1.3.2:3.5.1.38:6.3.1.2	53671:53774:54368>55931 54368>55931	3	Alanine, aspartate and glutamate metabolism	aci00250	Amino Acid Metabolism	aci
1190	aci:ACIAD1270>aci:ACIAD2088>aci:ACIAD1323 aci:ACIAD2527	2.1.3:3.5.1:2.4.2	2.1.3.2:3.5.1.38:2.4.2.14	53671:53774:56235>53271 56235	3	Alanine, aspartate and glutamate metabolism	aci00250	Amino Acid Metabolism	aci
1191	aci:ACIAD1270>aci:ACIAD2088>aci:ACIAD3576	2.1.3:3.5.1:2.6.1	2.1.3.2:3.5.1.38:2.6.1.16	53671:53774:56235>53697	3	Alanine, aspartate and glutamate metabolism	aci00250	Amino Acid Metabolism	aci
1192	aci:ACIAD1270>aci:ACIAD2088>aci:ACIAD1646	2.1.3:3.5.1:1.5.1	2.1.3.2:3.5.1.38:1.5.1.12	53671:53774:81935>51730>53720	3	Alanine, aspartate and glutamate metabolism	aci00250	Amino Acid Metabolism	aci
1193	aci:ACIAD1270>aci:ACIAD2088>aci:ACIAD1110	2.1.3:3.5.1:1.4.1	2.1.3.2:3.5.1.38:1.4.1.4	53671:53774:53223>51735	3	Alanine, aspartate and glutamate metabolism	aci00250	Amino Acid Metabolism	aci
1194	aci:ACIAD1270>aci:ACIAD2574>aci:ACIAD1151>aci:ACIAD0283	2.1.3:2.6.1:6.3.4:4.3.2	2.1.3.2:2.6.1.1:6.3.4.5:4.3.2.1	53671:53383:52402>69864:48557	4	Alanine, aspartate and glutamate metabolism	aci00250	Amino Acid Metabolism	aci
1195	aci:ACIAD1270>aci:ACIAD2574>aci:ACIAD0318	2.1.3:2.6.1:5.1.1	2.1.3.2:2.6.1.1:5.1.1.13	53671:53383:53681>53681	3	Alanine, aspartate and glutamate metabolism	aci00250	Amino Acid Metabolism	aci
1196	aci:ACIAD1270>aci:ACIAD2574>aci:ACIAD1258>aci:ACIAD1219	2.1.3:2.6.1:6.3.4:4.3.2	2.1.3.2:2.6.1.1:6.3.4.4:4.3.2.2	53671:53383:52540:48557	4	Alanine, aspartate and glutamate metabolism	aci00250	Amino Acid Metabolism	aci
1197	aci:ACIAD1270>aci:ACIAD2088>aci:ACIAD3349 aci:ACIAD3350	2.1.3:3.5.1:1.4.1	2.1.3.2:3.5.1.38:1.4.1.14	53671:53774:46548>51971 56235>51395>69336	3	Alanine, aspartate and glutamate metabolism	aci00250	Amino Acid Metabolism	aci
1198	aci:ACIAD0960 aci:ACIAD2539 aci:ACIAD3445>aci:ACIAD3446	1.2.1:2.6.1	1.2.1.16:2.6.1.19	53720 53720 53720:53383	2	Alanine, aspartate and glutamate metabolism	aci00250	Amino Acid Metabolism	aci
1199	aci:ACIAD2587>aci:ACIAD2088>aci:ACIAD2860 aci:ACIAD2861	1.4.3:3.5.1:6.3.5	1.4.3.16:3.5.1.38:6.3.5.5	51905>56425>46977:53774:52021>52317 52440>48108>56059>56059>52440>52335	3	Alanine, aspartate and glutamate metabolism	aci00250	Amino Acid Metabolism	aci
1200	aci:ACIAD2587>aci:ACIAD2088>aci:ACIAD2680	1.4.3:3.5.1:1.4.1	1.4.3.16:3.5.1.38:1.4.1.3	51905>56425>46977:53774:53223>51735	3	Alanine, aspartate and glutamate metabolism	aci00250	Amino Acid Metabolism	aci
1201	aci:ACIAD2587>aci:ACIAD2574>aci:ACIAD1258>aci:ACIAD1219	1.4.3:2.6.1:6.3.4:4.3.2	1.4.3.16:2.6.1.1:6.3.4.4:4.3.2.2	51905>56425>46977:53383:52540:48557	4	Alanine, aspartate and glutamate metabolism	aci00250	Amino Acid Metabolism	aci
1202	aci:ACIAD2587>aci:ACIAD2574>aci:ACIAD1744	1.4.3:2.6.1:4.3.1	1.4.3.16:2.6.1.1:4.3.1.1	51905>56425>46977:53383:48557	3	Alanine, aspartate and glutamate metabolism	aci00250	Amino Acid Metabolism	aci
1203	aci:ACIAD2587>aci:ACIAD2088>aci:ACIAD2458 aci:ACIAD2528	1.4.3:3.5.1:6.3.1	1.4.3.16:3.5.1.38:6.3.1.2	51905>56425>46977:53774:54368>55931 54368>55931	3	Alanine, aspartate and glutamate metabolism	aci00250	Amino Acid Metabolism	aci
1204	aci:ACIAD2587>aci:ACIAD2088>aci:ACIAD1323 aci:ACIAD2527	1.4.3:3.5.1:2.4.2	1.4.3.16:3.5.1.38:2.4.2.14	51905>56425>46977:53774:56235>53271 56235	3	Alanine, aspartate and glutamate metabolism	aci00250	Amino Acid Metabolism	aci
1205	aci:ACIAD2587>aci:ACIAD2088>aci:ACIAD3576	1.4.3:3.5.1:2.6.1	1.4.3.16:3.5.1.38:2.6.1.16	51905>56425>46977:53774:56235>53697	3	Alanine, aspartate and glutamate metabolism	aci00250	Amino Acid Metabolism	aci
1206	aci:ACIAD2587>aci:ACIAD2088>aci:ACIAD1646	1.4.3:3.5.1:1.5.1	1.4.3.16:3.5.1.38:1.5.1.12	51905>56425>46977:53774:81935>51730>53720	3	Alanine, aspartate and glutamate metabolism	aci00250	Amino Acid Metabolism	aci
1207	aci:ACIAD2587>aci:ACIAD2088>aci:ACIAD1110	1.4.3:3.5.1:1.4.1	1.4.3.16:3.5.1.38:1.4.1.4	51905>56425>46977:53774:53223>51735	3	Alanine, aspartate and glutamate metabolism	aci00250	Amino Acid Metabolism	aci
1208	aci:ACIAD2587>aci:ACIAD2574>aci:ACIAD1151>aci:ACIAD0283	1.4.3:2.6.1:6.3.4:4.3.2	1.4.3.16:2.6.1.1:6.3.4.5:4.3.2.1	51905>56425>46977:53383:52402>69864:48557	4	Alanine, aspartate and glutamate metabolism	aci00250	Amino Acid Metabolism	aci
1209	aci:ACIAD2587>aci:ACIAD2574>aci:ACIAD1270	1.4.3:2.6.1:2.1.3	1.4.3.16:2.6.1.1:2.1.3.2	51905>56425>46977:53383:53671	3	Alanine, aspartate and glutamate metabolism	aci00250	Amino Acid Metabolism	aci
1210	aci:ACIAD2587>aci:ACIAD2574>aci:ACIAD0318	1.4.3:2.6.1:5.1.1	1.4.3.16:2.6.1.1:5.1.1.13	51905>56425>46977:53383:53681>53681	3	Alanine, aspartate and glutamate metabolism	aci00250	Amino Acid Metabolism	aci
1211	aci:ACIAD2587>aci:ACIAD2088>aci:ACIAD3349 aci:ACIAD3350	1.4.3:3.5.1:1.4.1	1.4.3.16:3.5.1.38:1.4.1.14	51905>56425>46977:53774:46548>51971 56235>51395>69336	3	Alanine, aspartate and glutamate metabolism	aci00250	Amino Acid Metabolism	aci
1212	aci:ACIAD1323 aci:ACIAD2527>aci:ACIAD2088>aci:ACIAD2860 aci:ACIAD2861	2.4.2:3.5.1:6.3.5	2.4.2.14:3.5.1.38:6.3.5.5	56235>53271 56235:53774:52021>52317 52440>48108>56059>56059>52440>52335	3	Alanine, aspartate and glutamate metabolism	aci00250	Amino Acid Metabolism	aci
1213	aci:ACIAD1323 aci:ACIAD2527>aci:ACIAD2088>aci:ACIAD2680	2.4.2:3.5.1:1.4.1	2.4.2.14:3.5.1.38:1.4.1.3	56235>53271 56235:53774:53223>51735	3	Alanine, aspartate and glutamate metabolism	aci00250	Amino Acid Metabolism	aci
1214	aci:ACIAD1323 aci:ACIAD2527>aci:ACIAD2088>aci:ACIAD2587	2.4.2:3.5.1:1.4.3	2.4.2.14:3.5.1.38:1.4.3.16	56235>53271 56235:53774:51905>56425>46977	3	Alanine, aspartate and glutamate metabolism	aci00250	Amino Acid Metabolism	aci
1215	aci:ACIAD1323 aci:ACIAD2527>aci:ACIAD2458 aci:ACIAD2528	2.4.2:6.3.1	2.4.2.14:6.3.1.2	56235>53271 56235:54368>55931 54368>55931	2	Alanine, aspartate and glutamate metabolism	aci00250	Amino Acid Metabolism	aci
1216	aci:ACIAD1323 aci:ACIAD2527>aci:ACIAD2088>aci:ACIAD1258>aci:ACIAD1219	2.4.2:3.5.1:6.3.4:4.3.2	2.4.2.14:3.5.1.38:6.3.4.4:4.3.2.2	56235>53271 56235:53774:52540:48557	4	Alanine, aspartate and glutamate metabolism	aci00250	Amino Acid Metabolism	aci
1217	aci:ACIAD1323 aci:ACIAD2527>aci:ACIAD2088>aci:ACIAD3576	2.4.2:3.5.1:2.6.1	2.4.2.14:3.5.1.38:2.6.1.16	56235>53271 56235:53774:56235>53697	3	Alanine, aspartate and glutamate metabolism	aci00250	Amino Acid Metabolism	aci
1218	aci:ACIAD1323 aci:ACIAD2527>aci:ACIAD2088>aci:ACIAD1744	2.4.2:3.5.1:4.3.1	2.4.2.14:3.5.1.38:4.3.1.1	56235>53271 56235:53774:48557	3	Alanine, aspartate and glutamate metabolism	aci00250	Amino Acid Metabolism	aci
1219	aci:ACIAD1323 aci:ACIAD2527>aci:ACIAD2088>aci:ACIAD2574	2.4.2:3.5.1:2.6.1	2.4.2.14:3.5.1.38:2.6.1.1	56235>53271 56235:53774:53383	3	Alanine, aspartate and glutamate metabolism	aci00250	Amino Acid Metabolism	aci
1220	aci:ACIAD1323 aci:ACIAD2527>aci:ACIAD2088>aci:ACIAD1646	2.4.2:3.5.1:1.5.1	2.4.2.14:3.5.1.38:1.5.1.12	56235>53271 56235:53774:81935>51730>53720	3	Alanine, aspartate and glutamate metabolism	aci00250	Amino Acid Metabolism	aci
1221	aci:ACIAD1323 aci:ACIAD2527>aci:ACIAD2088>aci:ACIAD1110	2.4.2:3.5.1:1.4.1	2.4.2.14:3.5.1.38:1.4.1.4	56235>53271 56235:53774:53223>51735	3	Alanine, aspartate and glutamate metabolism	aci00250	Amino Acid Metabolism	aci
1222	aci:ACIAD1323 aci:ACIAD2527>aci:ACIAD2088>aci:ACIAD1151>aci:ACIAD0283	2.4.2:3.5.1:6.3.4:4.3.2	2.4.2.14:3.5.1.38:6.3.4.5:4.3.2.1	56235>53271 56235:53774:52402>69864:48557	4	Alanine, aspartate and glutamate metabolism	aci00250	Amino Acid Metabolism	aci
1223	aci:ACIAD1323 aci:ACIAD2527>aci:ACIAD2088>aci:ACIAD1270	2.4.2:3.5.1:2.1.3	2.4.2.14:3.5.1.38:2.1.3.2	56235>53271 56235:53774:53671	3	Alanine, aspartate and glutamate metabolism	aci00250	Amino Acid Metabolism	aci
1224	aci:ACIAD1323 aci:ACIAD2527>aci:ACIAD2088>aci:ACIAD0318	2.4.2:3.5.1:5.1.1	2.4.2.14:3.5.1.38:5.1.1.13	56235>53271 56235:53774:53681>53681	3	Alanine, aspartate and glutamate metabolism	aci00250	Amino Acid Metabolism	aci
1225	aci:ACIAD1323 aci:ACIAD2527>aci:ACIAD2088>aci:ACIAD3349 aci:ACIAD3350	2.4.2:3.5.1:1.4.1	2.4.2.14:3.5.1.38:1.4.1.14	56235>53271 56235:53774:46548>51971 56235>51395>69336	3	Alanine, aspartate and glutamate metabolism	aci00250	Amino Acid Metabolism	aci
1226	aci:ACIAD0283>aci:ACIAD1151>aci:ACIAD2088>aci:ACIAD2860 aci:ACIAD2861	4.3.2:6.3.4:3.5.1:6.3.5	4.3.2.1:6.3.4.5:3.5.1.38:6.3.5.5	48557:52402>69864:53774:52021>52317 52440>48108>56059>56059>52440>52335	4	Alanine, aspartate and glutamate metabolism	aci00250	Amino Acid Metabolism	aci
1227	aci:ACIAD0283>aci:ACIAD1151>aci:ACIAD2088>aci:ACIAD2680	4.3.2:6.3.4:3.5.1:1.4.1	4.3.2.1:6.3.4.5:3.5.1.38:1.4.1.3	48557:52402>69864:53774:53223>51735	4	Alanine, aspartate and glutamate metabolism	aci00250	Amino Acid Metabolism	aci
1228	aci:ACIAD0283>aci:ACIAD1151>aci:ACIAD2574>aci:ACIAD1258>aci:ACIAD1219	4.3.2:6.3.4:2.6.1:6.3.4:4.3.2	4.3.2.1:6.3.4.5:2.6.1.1:6.3.4.4:4.3.2.2	48557:52402>69864:53383:52540:48557	5	Alanine, aspartate and glutamate metabolism	aci00250	Amino Acid Metabolism	aci
1229	aci:ACIAD0283>aci:ACIAD1151>aci:ACIAD2574>aci:ACIAD1270	4.3.2:6.3.4:2.6.1:2.1.3	4.3.2.1:6.3.4.5:2.6.1.1:2.1.3.2	48557:52402>69864:53383:53671	4	Alanine, aspartate and glutamate metabolism	aci00250	Amino Acid Metabolism	aci
1230	aci:ACIAD0283>aci:ACIAD1151>aci:ACIAD2088>aci:ACIAD2458 aci:ACIAD2528	4.3.2:6.3.4:3.5.1:6.3.1	4.3.2.1:6.3.4.5:3.5.1.38:6.3.1.2	48557:52402>69864:53774:54368>55931 54368>55931	4	Alanine, aspartate and glutamate metabolism	aci00250	Amino Acid Metabolism	aci
1231	aci:ACIAD0283>aci:ACIAD1151>aci:ACIAD2088>aci:ACIAD1323 aci:ACIAD2527	4.3.2:6.3.4:3.5.1:2.4.2	4.3.2.1:6.3.4.5:3.5.1.38:2.4.2.14	48557:52402>69864:53774:56235>53271 56235	4	Alanine, aspartate and glutamate metabolism	aci00250	Amino Acid Metabolism	aci
1232	aci:ACIAD0283>aci:ACIAD1151>aci:ACIAD2088>aci:ACIAD3576	4.3.2:6.3.4:3.5.1:2.6.1	4.3.2.1:6.3.4.5:3.5.1.38:2.6.1.16	48557:52402>69864:53774:56235>53697	4	Alanine, aspartate and glutamate metabolism	aci00250	Amino Acid Metabolism	aci
1233	aci:ACIAD0283>aci:ACIAD1151>aci:ACIAD2574>aci:ACIAD1744	4.3.2:6.3.4:2.6.1:4.3.1	4.3.2.1:6.3.4.5:2.6.1.1:4.3.1.1	48557:52402>69864:53383:48557	4	Alanine, aspartate and glutamate metabolism	aci00250	Amino Acid Metabolism	aci
1234	aci:ACIAD0283>aci:ACIAD1151>aci:ACIAD2088>aci:ACIAD1646	4.3.2:6.3.4:3.5.1:1.5.1	4.3.2.1:6.3.4.5:3.5.1.38:1.5.1.12	48557:52402>69864:53774:81935>51730>53720	4	Alanine, aspartate and glutamate metabolism	aci00250	Amino Acid Metabolism	aci
1235	aci:ACIAD0283>aci:ACIAD1151>aci:ACIAD2088>aci:ACIAD1110	4.3.2:6.3.4:3.5.1:1.4.1	4.3.2.1:6.3.4.5:3.5.1.38:1.4.1.4	48557:52402>69864:53774:53223>51735	4	Alanine, aspartate and glutamate metabolism	aci00250	Amino Acid Metabolism	aci
1236	aci:ACIAD0283>aci:ACIAD1151>aci:ACIAD2574>aci:ACIAD2587	4.3.2:6.3.4:2.6.1:1.4.3	4.3.2.1:6.3.4.5:2.6.1.1:1.4.3.16	48557:52402>69864:53383:51905>56425>46977	4	Alanine, aspartate and glutamate metabolism	aci00250	Amino Acid Metabolism	aci
1237	aci:ACIAD0283>aci:ACIAD1151>aci:ACIAD2574>aci:ACIAD0318	4.3.2:6.3.4:2.6.1:5.1.1	4.3.2.1:6.3.4.5:2.6.1.1:5.1.1.13	48557:52402>69864:53383:53681>53681	4	Alanine, aspartate and glutamate metabolism	aci00250	Amino Acid Metabolism	aci
1238	aci:ACIAD0283>aci:ACIAD1151>aci:ACIAD2088>aci:ACIAD3349 aci:ACIAD3350	4.3.2:6.3.4:3.5.1:1.4.1	4.3.2.1:6.3.4.5:3.5.1.38:1.4.1.14	48557:52402>69864:53774:46548>51971 56235>51395>69336	4	Alanine, aspartate and glutamate metabolism	aci00250	Amino Acid Metabolism	aci
1239	aci:ACIAD2088>aci:ACIAD2860 aci:ACIAD2861	3.5.1:6.3.5	3.5.1.38:6.3.5.5	53774:52021>52317 52440>48108>56059>56059>52440>52335	2	Alanine, aspartate and glutamate metabolism	aci00250	Amino Acid Metabolism	aci
1240	aci:ACIAD2088>aci:ACIAD2680	3.5.1:1.4.1	3.5.1.38:1.4.1.3	53774:53223>51735	2	Alanine, aspartate and glutamate metabolism	aci00250	Amino Acid Metabolism	aci
1241	aci:ACIAD2088>aci:ACIAD1258>aci:ACIAD1219	3.5.1:6.3.4:4.3.2	3.5.1.38:6.3.4.4:4.3.2.2	53774:52540:48557	3	Alanine, aspartate and glutamate metabolism	aci00250	Amino Acid Metabolism	aci
1242	aci:ACIAD2088>aci:ACIAD2458 aci:ACIAD2528	3.5.1:6.3.1	3.5.1.38:6.3.1.2	53774:54368>55931 54368>55931	2	Alanine, aspartate and glutamate metabolism	aci00250	Amino Acid Metabolism	aci
1243	aci:ACIAD2088>aci:ACIAD1323 aci:ACIAD2527	3.5.1:2.4.2	3.5.1.38:2.4.2.14	53774:56235>53271 56235	2	Alanine, aspartate and glutamate metabolism	aci00250	Amino Acid Metabolism	aci
1244	aci:ACIAD2088>aci:ACIAD3576	3.5.1:2.6.1	3.5.1.38:2.6.1.16	53774:56235>53697	2	Alanine, aspartate and glutamate metabolism	aci00250	Amino Acid Metabolism	aci
1245	aci:ACIAD2088>aci:ACIAD1744	3.5.1:4.3.1	3.5.1.38:4.3.1.1	53774:48557	2	Alanine, aspartate and glutamate metabolism	aci00250	Amino Acid Metabolism	aci
1246	aci:ACIAD2088>aci:ACIAD2574	3.5.1:2.6.1	3.5.1.38:2.6.1.1	53774:53383	2	Alanine, aspartate and glutamate metabolism	aci00250	Amino Acid Metabolism	aci
1247	aci:ACIAD2088>aci:ACIAD1646	3.5.1:1.5.1	3.5.1.38:1.5.1.12	53774:81935>51730>53720	2	Alanine, aspartate and glutamate metabolism	aci00250	Amino Acid Metabolism	aci
1248	aci:ACIAD2088>aci:ACIAD1110	3.5.1:1.4.1	3.5.1.38:1.4.1.4	53774:53223>51735	2	Alanine, aspartate and glutamate metabolism	aci00250	Amino Acid Metabolism	aci
1249	aci:ACIAD2088>aci:ACIAD1151>aci:ACIAD0283	3.5.1:6.3.4:4.3.2	3.5.1.38:6.3.4.5:4.3.2.1	53774:52402>69864:48557	3	Alanine, aspartate and glutamate metabolism	aci00250	Amino Acid Metabolism	aci
1250	aci:ACIAD2088>aci:ACIAD2587	3.5.1:1.4.3	3.5.1.38:1.4.3.16	53774:51905>56425>46977	2	Alanine, aspartate and glutamate metabolism	aci00250	Amino Acid Metabolism	aci
1251	aci:ACIAD2088>aci:ACIAD1270	3.5.1:2.1.3	3.5.1.38:2.1.3.2	53774:53671	2	Alanine, aspartate and glutamate metabolism	aci00250	Amino Acid Metabolism	aci
1252	aci:ACIAD2088>aci:ACIAD0318	3.5.1:5.1.1	3.5.1.38:5.1.1.13	53774:53681>53681	2	Alanine, aspartate and glutamate metabolism	aci00250	Amino Acid Metabolism	aci
1253	aci:ACIAD2088>aci:ACIAD3349 aci:ACIAD3350	3.5.1:1.4.1	3.5.1.38:1.4.1.14	53774:46548>51971 56235>51395>69336	2	Alanine, aspartate and glutamate metabolism	aci00250	Amino Acid Metabolism	aci
1254	aci:ACIAD0318>aci:ACIAD2088>aci:ACIAD2860 aci:ACIAD2861	5.1.1:3.5.1:6.3.5	5.1.1.13:3.5.1.38:6.3.5.5	53681>53681:53774:52021>52317 52440>48108>56059>56059>52440>52335	3	Alanine, aspartate and glutamate metabolism	aci00250	Amino Acid Metabolism	aci
1255	aci:ACIAD0318>aci:ACIAD2088>aci:ACIAD2680	5.1.1:3.5.1:1.4.1	5.1.1.13:3.5.1.38:1.4.1.3	53681>53681:53774:53223>51735	3	Alanine, aspartate and glutamate metabolism	aci00250	Amino Acid Metabolism	aci
1256	aci:ACIAD0318>aci:ACIAD2574>aci:ACIAD1258>aci:ACIAD1219	5.1.1:2.6.1:6.3.4:4.3.2	5.1.1.13:2.6.1.1:6.3.4.4:4.3.2.2	53681>53681:53383:52540:48557	4	Alanine, aspartate and glutamate metabolism	aci00250	Amino Acid Metabolism	aci
1257	aci:ACIAD0318>aci:ACIAD2574>aci:ACIAD1744	5.1.1:2.6.1:4.3.1	5.1.1.13:2.6.1.1:4.3.1.1	53681>53681:53383:48557	3	Alanine, aspartate and glutamate metabolism	aci00250	Amino Acid Metabolism	aci
1258	aci:ACIAD0318>aci:ACIAD2088>aci:ACIAD2458 aci:ACIAD2528	5.1.1:3.5.1:6.3.1	5.1.1.13:3.5.1.38:6.3.1.2	53681>53681:53774:54368>55931 54368>55931	3	Alanine, aspartate and glutamate metabolism	aci00250	Amino Acid Metabolism	aci
1259	aci:ACIAD0318>aci:ACIAD2088>aci:ACIAD1323 aci:ACIAD2527	5.1.1:3.5.1:2.4.2	5.1.1.13:3.5.1.38:2.4.2.14	53681>53681:53774:56235>53271 56235	3	Alanine, aspartate and glutamate metabolism	aci00250	Amino Acid Metabolism	aci
[truncated: 35,362 more rows]
