# Supplementary material for: The alignment of enzymatic steps reveals similar metabolic pathways and probable recruitment events in Gammaproteobacteria
Source: BMC Genomics. 2015 Nov 17;16:957. doi: 10.1186/s12864-015-2113-0 (PMC4647829; doi:10.1186/s12864-015-2113-0)
Supplement: Additional file 5: File S1. — Enzymatic Step Sequence database. (ZIP 1300 kb) [file 12864_2015_2113_MOESM5_ESM.zip › ESSdb/nrESSdatabase.tab]

nrid	ec3	len	ids	sps	maps	metabolism
1	1.-.-:5.4.1:6.3.1	3	16258	mca	mca00860	Metabolism of Cofactors and Vitamins
2	1.1.-:1.14.13	2	1743	aci	aci00627	Biodegradation and Metabolism
3	1.1.-:2.3.1	2	1741	aci	aci00626	Biodegradation and Metabolism
4	1.1.-:2.3.1:3.1.2	3	1898	aci	aci00903	Metabolism of Terpenoids and Polyketides
5	1.1.-:4.2.1	2	1899	aci	aci00903	Metabolism of Terpenoids and Polyketides
6	1.1.1:1.1.1	2	2238 2252 7589 7599 12302 12329 20658 20684	aeh csa hha pfl	aeh00260 csa00260 hha00260 pfl00260	Amino Acid Metabolism
7	1.1.1:1.1.1:1.1.1:3.1.2:4.4.1	5	17929	noc	noc00620	Carbohydrate Metabolism
8	1.1.1:1.1.1:1.1.2	3	10343 17935	ftu noc	ftu00620 noc00620	Carbohydrate Metabolism
9	1.1.1:1.1.1:1.1.3	3	2609 12655 19166 22461	aeh hha pat pha	aeh00630 hha00630 pat00630 pha00630	Carbohydrate Metabolism
10	1.1.1:1.1.1:1.2.1	3	19171	pat	pat00630	Carbohydrate Metabolism
11	1.1.1:1.1.1:1.2.4:1.8.1	4	5901 10348 17930	cbu ftu noc	cbu00620 ftu00620 noc00620	Carbohydrate Metabolism
12	1.1.1:1.1.1:1.2.4:2.3.1:2.3.1	5	5904 17926	cbu noc	cbu00620 noc00620	Carbohydrate Metabolism
13	1.1.1:1.1.1:1.2.4:2.3.1:2.3.1:2.7.2:1.2.1	7	10342	ftu	ftu00620	Carbohydrate Metabolism
14	1.1.1:1.1.1:1.2.4:2.3.1:2.3.3	5	10347 17925	ftu noc	ftu00620 noc00620	Carbohydrate Metabolism
15	1.1.1:1.1.1:1.2.4:2.3.1:6.4.1	5	5905 10344 17931	cbu ftu noc	cbu00620 ftu00620 noc00620	Carbohydrate Metabolism
16	1.1.1:1.1.1:1.2.5:1.2.1:3.6.1	5	17927	noc	noc00620	Carbohydrate Metabolism
17	1.1.1:1.1.1:1.2.5:2.7.2	4	17928	noc	noc00620	Carbohydrate Metabolism
18	1.1.1:1.1.1:1.2.5:6.2.1	4	17933	noc	noc00620	Carbohydrate Metabolism
19	1.1.1:1.1.1:2.3.3:1.1.1	4	726 2608 12658 19167	abo aeh hha pat	abo00630 aeh00630 hha00630 pat00630	Carbohydrate Metabolism
20	1.1.1:1.1.1:2.3.3:1.1.1:2.3.3	5	22462 28007	pha saz	pha00630 saz00630	Carbohydrate Metabolism
21	1.1.1:1.1.1:2.7.1	3	5903 16102 17932	cbu mca noc	cbu00620 mca00620 noc00620	Carbohydrate Metabolism
22	1.1.1:1.1.1:3.1.3	3	724 19170 22463 28009	abo pat pha saz	abo00630 pat00630 pha00630 saz00630	Carbohydrate Metabolism
23	1.1.1:1.1.1:3.1.3:4.1.1	4	2607 12656	aeh hha	aeh00630 hha00630	Carbohydrate Metabolism
24	1.1.1:1.1.1:4.1.2	3	28006	saz	saz00630	Carbohydrate Metabolism
25	1.1.1:1.1.1:4.1.3	3	19169 22464	pat pha	pat00630 pha00630	Carbohydrate Metabolism
26	1.1.1:1.1.1:4.1.3:4.2.1	4	22460 28008	pha saz	pha00630 saz00630	Carbohydrate Metabolism
27	1.1.1:1.1.1:4.1.3:4.2.1:2.3.3	5	727 2606 12657 19168	abo aeh hha pat	abo00630 aeh00630 hha00630 pat00630	Carbohydrate Metabolism
28	1.1.1:1.1.3	2	17939	noc	noc00630	Carbohydrate Metabolism
29	1.1.1:1.1.5	2	11921 12609 20283	hdu hha pfl	hdu00564 hha00564 pfl00030	Carbohydrate Metabolism	Lipid Metabolism
30	1.1.1:1.2.1	2	1730 1731 1737 4037 4328 4333 4340 4775 4793 4840 5068 5085 5137 5372 5376 5390 6930 11359 13610 14404 17077 17936 19067 25049 34111 35909	aci aha bcc bfl bpn bsu buc cps hch ilo lpn msu noc pat plu vvu	aci00622 aci00623 aci00625 aha00625 bcc00260 bcc00270 bcc00300 bfl00260 bfl00270 bfl00300 bpn00260 bpn00270 bpn00300 bsu00260 buc00260 buc00270 buc00300 cps00626 hch00626 ilo00626 lpn00625 msu00625 noc00625 pat00561 plu00625 vvu00625	Amino Acid Metabolism	Biodegradation and Metabolism	Lipid Metabolism
31	1.1.1:1.2.1:1.1.1:1.1.1	4	9605	eco	eco00630	Carbohydrate Metabolism
32	1.1.1:1.2.1:1.1.1:2.7.1	4	9603	eco	eco00630	Carbohydrate Metabolism
33	1.1.1:1.2.1:1.1.1:4.1.3:4.2.1	5	9601	eco	eco00630	Carbohydrate Metabolism
34	1.1.1:1.2.1:1.1.1:5.3.1	4	9607	eco	eco00630	Carbohydrate Metabolism
35	1.1.1:1.2.1:1.1.2	3	2591 21353	aeh pfl	aeh00625 pfl00625	Biodegradation and Metabolism
36	1.1.1:1.2.1:1.1.3:2.3.3:1.1.1:2.3.3	6	9602	eco	eco00630	Carbohydrate Metabolism
37	1.1.1:1.2.1:1.1.3:2.3.3:1.1.1:4.2.1:1.1.1	7	9606	eco	eco00630	Carbohydrate Metabolism
38	1.1.1:1.2.1:1.1.3:4.1.1	4	9604	eco	eco00630	Carbohydrate Metabolism
39	1.1.1:1.2.1:1.1.3:4.1.2	4	9599	eco	eco00630	Carbohydrate Metabolism
40	1.1.1:1.2.1:2.7.2	3	478 1450 2351 7153 7186 7762 11010 12417 13253 13355 14993 15822 15924 16846 17460 17589 18611 18729 19646 19792 20878 23256 26755 26802 28631 31566 34792 34916 35960 36101	abo aci aeh bsu crp csa hch hha ilo maq mca msu noc pat pcr pfl pin rma sde tcx xca	abo00300 aci00300 aeh00300 bsu00260 bsu00300 crp00260 crp00300 csa00300 hch00300 hha00300 ilo00260 ilo00300 maq00300 mca00260 mca00300 msu00300 noc00260 noc00300 pat00260 pat00300 pcr00260 pcr00300 pfl00300 pin00300 rma00260 rma00300 sde00300 tcx00300 xca00260 xca00300	Amino Acid Metabolism
41	1.1.1:1.2.1:3.1.3	3	9600	eco	eco00630	Carbohydrate Metabolism
42	1.1.1:1.2.1:3.8.1	3	8124 13605 21354 22457 36432	bsu csa ilo pfl pha	bsu00625 csa00625 ilo00625 pfl00625 pha00625	Biodegradation and Metabolism
43	1.1.1:1.2.1:4.2.1:1.3.99	4	14408	lpn	lpn00626	Biodegradation and Metabolism
44	1.1.1:1.2.4:1.2.4	3	891 5525 8407 9901 10481 12032 14593 15543 16370 17231 19371 20248 22690 23954 25405 31948 33083 35513	aci bsu cbu eco ftu hch hha maq mca msu noc pcr pfl pin plu ppr vfi vvu	aci00020 bsu00020 cbu00020 eco00020 ftu00020 hch00020 hha00020 maq00020 mca00020 msu00020 noc00020 pcr00020 pfl00020 pin00020 plu00020 ppr00020 vfi00020 vvu00020	Carbohydrate Metabolism
45	1.1.1:1.2.4:1.2.4:2.3.1	4	28274	sde	sde00020	Carbohydrate Metabolism
46	1.1.1:1.2.4:1.8.1	3	8409 9904 12027 14589 15545 16371 19368 23951 28275 31953 33053 33079 35446 35516	bsu eco ftu hha maq mca msu pcr plu sde vfi vvu	bsu00010 bsu00020 eco00020 ftu00020 hha00020 maq00020 mca00020 msu00020 pcr00020 plu00020 sde00020 vfi00020 vvu00010 vvu00020	Carbohydrate Metabolism
47	1.1.1:1.2.4:1.8.1:2.3.1	4	893 5524 10483 17230 20244 22691 25403	aci cbu hch noc pfl pin ppr	aci00020 cbu00020 hch00020 noc00020 pfl00020 pin00020 ppr00020	Carbohydrate Metabolism
48	1.1.1:1.2.4:2.2.1	3	749 2634 8165 9639 12682 15334 17101 21390	abo aeh csa eco hha maq msu pfl	abo00650 aeh00650 csa00650 eco00650 hha00650 maq00650 msu00650 pfl00650	Carbohydrate Metabolism
49	1.1.1:1.2.4:2.2.1:4.1.1	4	36453	bsu	bsu00650	Carbohydrate Metabolism
50	1.1.1:1.2.4:2.3.1:2.3.1	4	14590 35514	bsu maq	bsu00020 maq00020	Carbohydrate Metabolism
51	1.1.1:1.2.4:2.3.1:6.2.1:1.2.1:1.1.1	6	33046 35442	bsu vvu	bsu00010 vvu00010	Carbohydrate Metabolism
52	1.1.1:1.2.4:2.3.1:6.2.1:1.3.99	5	890 5527 8410 9903 10484 12028 15546 16368 17233 19372 22689 23955 25407 28276 31950 33082 35512	aci bsu cbu eco ftu hch hha mca msu noc pcr pin plu ppr sde vfi vvu	aci00020 bsu00020 cbu00020 eco00020 ftu00020 hch00020 hha00020 mca00020 msu00020 noc00020 pcr00020 pin00020 plu00020 ppr00020 sde00020 vfi00020 vvu00020	Carbohydrate Metabolism
53	1.1.1:1.2.4:2.3.1:6.2.1:1.3.99:4.2.1	6	14592 20247	maq pfl	maq00020 pfl00020	Carbohydrate Metabolism
54	1.1.1:1.2.7:6.2.1:1.3.99:4.2.1	5	31264	tcx	tcx00020	Carbohydrate Metabolism
55	1.1.1:1.3.99:4.2.1:5.1.2:1.1.1	5	28042	saz	saz00650	Carbohydrate Metabolism
56	1.1.1:1.3.99:4.2.1:5.1.2:2.3.1:2.3.1	6	28044 29949	saz sdn	saz00650 sdn00650	Carbohydrate Metabolism
57	1.1.1:1.3.99:4.2.1:5.1.2:2.3.1:4.1.3	6	28045 29948	saz sdn	saz00650 sdn00650	Carbohydrate Metabolism
58	1.1.1:1.3.99:4.2.1:5.1.2:2.8.3	5	29947	sdn	sdn00650	Carbohydrate Metabolism
59	1.1.1:1.3.99:4.2.1:5.1.2:2.8.3:1.1.1	6	28043	saz	saz00650	Carbohydrate Metabolism
60	1.1.1:2.1.1	2	498 21084	abo pfl	abo00340 pfl00340	Amino Acid Metabolism
61	1.1.1:2.1.1:3.4.13	3	1514	aci	aci00340	Amino Acid Metabolism
62	1.1.1:2.3.1	2	3745 3746 12675 12676 17100 23398 24748 25999 26000 27783 27784 30794 30795 32577 33856 33857	aha hha msu pin plu ppr saz shm vfi vvu	aha00362 hha00650 msu00650 pin00362 plu00362 ppr00362 saz00362 shm00362 vfi00362 vvu00362	Biodegradation and Metabolism	Carbohydrate Metabolism
63	1.1.1:2.3.1:1.1.1:4.2.1	4	23397	pin	pin00362	Biodegradation and Metabolism
64	1.1.1:2.3.1:1.2.1	3	34134	vvu	vvu00640	Carbohydrate Metabolism
65	1.1.1:2.3.1:1.3.99	3	5570	cbu	cbu00071	Lipid Metabolism
66	1.1.1:2.3.1:2.3.1	3	34133	vvu	vvu00640	Carbohydrate Metabolism
67	1.1.1:2.3.1:2.3.1:1.1.1	4	9637	eco	eco00650	Carbohydrate Metabolism
68	1.1.1:2.3.1:2.3.1:2.7.7:2.7.1	5	6891 11920 13580 16092 26893 31713	cps hdu ilo mca rma tcx	cps00564 hdu00564 ilo00564 mca00564 rma00564 tcx00564	Lipid Metabolism
69	1.1.1:2.3.1:2.3.1:2.7.7:2.7.8	5	2564 4576 4912 5218 12611 26896 31711	aeh bci bfl bpn hha rma tcx	aeh00564 bci00564 bfl00564 bpn00564 hha00564 rma00564 tcx00564	Lipid Metabolism
70	1.1.1:2.3.1:2.3.1:2.7.7:2.7.8:3.1.1:2.3.1	7	31710	tcx	tcx00564	Lipid Metabolism
71	1.1.1:2.3.1:2.3.1:2.7.7:2.7.8:3.1.3	6	2565 4577 4913 5216 6890 11922 12610 13581 16090 31712	aeh bci bfl bpn cps hdu hha ilo mca tcx	aeh00564 bci00564 bfl00564 bpn00564 cps00564 hdu00564 hha00564 ilo00564 mca00564 tcx00564	Lipid Metabolism
72	1.1.1:2.3.1:2.3.1:2.7.7:2.7.8:4.1.1	6	4575 4911 5217 11919 26894 31709	bci bfl bpn hdu rma tcx	bci00564 bfl00564 bpn00564 hdu00564 rma00564 tcx00564	Lipid Metabolism
73	1.1.1:2.3.1:2.3.1:2.7.7:2.7.8:4.1.1:2.1.1	7	2566 12612 16091	aeh hha mca	aeh00564 hha00564 mca00564	Lipid Metabolism
74	1.1.1:2.3.1:2.3.1:5.1.2:4.2.1	5	9638	eco	eco00650	Carbohydrate Metabolism
75	1.1.1:2.3.1:2.3.3	3	34131	vvu	vvu00640	Carbohydrate Metabolism
76	1.1.1:2.3.1:2.5.1:2.1.1:2.5.1	5	4790 5086	bfl bpn	bfl00270 bpn00270	Amino Acid Metabolism
77	1.1.1:2.3.1:2.5.1:4.4.1:2.5.1:2.3.1	6	4791 5084	bfl bpn	bfl00270 bpn00270	Amino Acid Metabolism
78	1.1.1:2.3.1:2.5.1:4.4.1:2.6.1	5	4792 5083	bfl bpn	bfl00270 bpn00270	Amino Acid Metabolism
79	1.1.1:2.3.1:6.2.1:2.7.2	4	34132	vvu	vvu00640	Carbohydrate Metabolism
80	1.1.1:2.3.3:1.1.1	3	11372	hch	hch00630	Carbohydrate Metabolism
81	1.1.1:2.3.3:1.1.1:1.1.1	4	721 2605 11375 12665 19162 22477 23714 26274 28020 29924	abo aeh hch hha pat pha pin ppr saz sdn	abo00630 aeh00630 hch00630 hha00630 pat00630 pha00630 pin00630 ppr00630 saz00630 sdn00630	Carbohydrate Metabolism
82	1.1.1:2.3.3:1.1.1:2.7.1	4	1762 4047 11369 20069 23719 25061 26276 28017 31005 34120	aci aha hch pcr pin plu ppr saz shm vvu	aci00630 aha00630 hch00630 pcr00630 pin00630 plu00630 ppr00630 saz00630 shm00630 vvu00630	Carbohydrate Metabolism
83	1.1.1:2.3.3:1.1.1:3.1.3	4	719 1765 4052 6943 11373 13615 20071 23715 25062 26269 28022 29923 31006	abo aci aha cps hch ilo pcr pin plu ppr saz sdn shm	abo00630 aci00630 aha00630 cps00630 hch00630 ilo00630 pcr00630 pin00630 plu00630 ppr00630 saz00630 sdn00630 shm00630	Carbohydrate Metabolism
84	1.1.1:2.3.3:1.1.1:5.3.1	4	720 1763 4046 11376 23717 25060 26271	abo aci aha hch pin plu ppr	abo00630 aci00630 aha00630 hch00630 pin00630 plu00630 ppr00630	Carbohydrate Metabolism
85	1.1.1:2.3.3:1.1.3	3	4051 6945 11374 20070 23718	aha cps hch pcr pin	aha00630 cps00630 hch00630 pcr00630 pin00630	Carbohydrate Metabolism
86	1.1.1:2.3.3:1.1.3:1.2.1	4	19164	pat	pat00630	Carbohydrate Metabolism
87	1.1.1:2.3.3:1.1.3:3.1.3	4	19165 22476 34118	pat pha vvu	pat00630 pha00630 vvu00630	Carbohydrate Metabolism
88	1.1.1:2.3.3:1.1.3:3.1.3:4.1.1	5	2602 12667	aeh hha	aeh00630 hha00630	Carbohydrate Metabolism
89	1.1.1:2.3.3:2.3.1:1.2.4	4	17238 34391	noc xca	noc00020 xca00020	Carbohydrate Metabolism
90	1.1.1:2.3.3:2.3.1:1.2.4:1.2.4	5	15553	mca	mca00020	Carbohydrate Metabolism
91	1.1.1:2.3.3:2.3.1:1.8.1	4	15552 34395	mca xca	mca00020 xca00020	Carbohydrate Metabolism
92	1.1.1:2.3.3:2.3.1:1.8.1:1.2.4	5	17242	noc	noc00020	Carbohydrate Metabolism
93	1.1.1:2.3.3:2.3.1:2.3.1	4	15555 17241	mca noc	mca00020 noc00020	Carbohydrate Metabolism
94	1.1.1:2.3.3:2.3.1:2.3.1:1.2.4	5	34393	xca	xca00020	Carbohydrate Metabolism
95	1.1.1:2.3.3:4.1.1:1.1.1	4	26273	ppr	ppr00630	Carbohydrate Metabolism
96	1.1.1:2.3.3:4.1.2	3	1760 4049 6946 11371 25063 28018 29926 31007 35280	aci aha cps hch plu saz sdn shm xca	aci00630 aha00630 cps00630 hch00630 plu00630 saz00630 sdn00630 shm00630 xca00630	Carbohydrate Metabolism
97	1.1.1:2.3.3:4.1.3	3	722 1761 2603 4050 6944 11370 12668 13613 19161 19163 20068 22474 22478 23716 23721 25065 26270 26272 28019 29927 31004 32809 32810 34117 34119 35278	abo aci aeh aha cps hch hha ilo pat pcr pha pin plu ppr saz sdn shm vfi vvu xca	abo00630 aci00630 aeh00630 aha00630 cps00630 hch00630 hha00630 ilo00630 pat00630 pcr00630 pha00630 pin00630 plu00630 ppr00630 saz00630 sdn00630 shm00630 vfi00630 vvu00630 xca00630	Carbohydrate Metabolism
98	1.1.1:2.3.3:4.2.1	3	723 1764 2604 4048 5914 6947 10353 11377 12666 13614 14410 16158 17090 17946 19160 20067 22475 23720 25064 26275 28021 28901 29925 31003 32808 34121 35279 36439	abo aci aeh aha bsu cbu cps ftu hch hha ilo lpn mca msu noc pat pcr pha pin plu ppr saz sde sdn shm vfi vvu xca	abo00630 aci00630 aeh00630 aha00630 bsu00630 cbu00630 cps00630 ftu00630 hch00630 hha00630 ilo00630 lpn00630 mca00630 msu00630 noc00630 pat00630 pcr00630 pha00630 pin00630 plu00630 ppr00630 saz00630 sde00630 sdn00630 shm00630 vfi00630 vvu00630 xca00630	Carbohydrate Metabolism
99	1.1.1:2.3.3:4.2.1:1.1.1	4	15556 17239 34390 34394	mca noc xca	mca00020 noc00020 xca00020	Carbohydrate Metabolism
100	1.1.1:2.5.1:2.3.1:5.1.3	4	1603 5831 17771 36357	aci bsu cbu noc	aci00520 bsu00520 cbu00520 noc00520	Carbohydrate Metabolism
101	1.1.1:2.5.1:2.3.1:5.1.3:1.1.1	5	6816 9431 11849 23536 24837 33984	cps eco hdu pin plu vvu	cps00520 eco00520 hdu00520 pin00520 plu00520 vvu00520	Carbohydrate Metabolism
102	1.1.1:2.5.1:2.3.1:5.1.3:2.5.1:2.7.7	6	2502 6815 21198 27878 33985	aeh cps pfl saz vvu	aeh00520 cps00520 pfl00520 saz00520 vvu00520	Carbohydrate Metabolism
103	1.1.1:2.5.1:2.3.1:5.1.3:2.5.1:4.1.3	6	33988	vvu	vvu00520	Carbohydrate Metabolism
104	1.1.1:2.5.1:2.3.1:5.1.3:2.7.1:4.1.3	6	9434 22364	eco pha	eco00520 pha00520	Carbohydrate Metabolism
105	1.1.1:2.5.1:2.3.1:5.1.3:2.7.1:5.1.3	6	33991	vvu	vvu00520	Carbohydrate Metabolism
106	1.1.1:2.5.1:2.3.1:5.4.2:2.6.1	5	578 1604 2500 3872 4547 5435 5830 7932 10252 11850 12547 13513 14316 15165 16031 17772 19030 19937 21196 22365 23539 24840 26851 27880 28764 29799 30886 31668 33990 35073 36363	abo aci aeh aha bci bsu buc cbu csa ftu hdu hha ilo lpn maq mca noc pat pcr pfl pha pin plu rma saz sde sdn shm tcx vvu xca	abo00520 aci00520 aeh00520 aha00520 bci00520 bsu00520 buc00520 cbu00520 csa00520 ftu00520 hdu00520 hha00520 ilo00520 lpn00520 maq00520 mca00520 noc00520 pat00520 pcr00520 pfl00520 pha00520 pin00520 plu00520 rma00520 saz00520 sde00520 sdn00520 shm00520 tcx00520 vvu00520 xca00520	Carbohydrate Metabolism
107	1.1.1:2.5.1:2.3.1:5.4.2:2.6.1:3.5.1	6	9428 11269 26077 32685	eco hch ppr vfi	eco00520 hch00520 ppr00520 vfi00520	Carbohydrate Metabolism
108	1.1.1:2.5.1:2.3.1:5.4.2:2.6.1:3.5.99	6	6817 16947	cps msu	cps00520 msu00520	Carbohydrate Metabolism
109	1.1.1:2.5.1:2.3.1:5.4.2:2.7.1:3.5.1	6	36364	bsu	bsu00520	Carbohydrate Metabolism
110	1.1.1:2.5.1:2.3.1:5.4.2:3.5.1	5	577 1605 2501 7933 11268 12546 15166 16032 19024 19938 21195 27879 28762 28763 29797 29798 30884 35072	abo aci aeh csa hch hha maq mca pat pcr pfl saz sde sdn shm xca	abo00520 aci00520 aeh00520 csa00520 hch00520 hha00520 maq00520 mca00520 pat00520 pcr00520 pfl00520 saz00520 sde00520 sdn00520 shm00520 xca00520	Carbohydrate Metabolism
111	1.1.1:2.5.1:2.3.1:5.4.2:3.5.1:2.7.1	6	3871 9430 26078 32690 33992	aha eco ppr vfi vvu	aha00520 eco00520 ppr00520 vfi00520 vvu00520	Carbohydrate Metabolism
112	1.1.1:2.5.1:2.3.1:5.4.2:3.5.1:2.7.1:3.2.1	7	3870 3873 9429 9435 16948 21194 21197 23535 24841 26076 26081 27881 30885 30887 32684 32687 33987 33993 36355	aha bsu eco msu pfl pin plu ppr saz shm vfi vvu	aha00520 bsu00520 eco00520 msu00520 pfl00520 pin00520 plu00520 ppr00520 saz00520 shm00520 vfi00520 vvu00520	Carbohydrate Metabolism
113	1.1.1:2.5.1:2.3.1:5.4.2:3.5.1:3.5.1	6	3869 22363 23538 24838 33989	aha pha pin plu vvu	aha00520 pha00520 pin00520 plu00520 vvu00520	Carbohydrate Metabolism
114	1.1.1:2.5.1:2.3.1:5.4.2:3.5.1:3.5.99	6	4880 5169 11848	bfl bpn hdu	bfl00520 bpn00520 hdu00520	Carbohydrate Metabolism
115	1.1.1:2.5.1:2.3.1:5.4.2:3.5.1:4.2.-	6	6814 10253	cps ftu	cps00520 ftu00520	Carbohydrate Metabolism
116	1.1.1:2.5.1:2.3.1:5.4.2:3.5.1:4.2.-:2.7.1	7	3868 9433 23537 24839 26079 32689 33986	aha eco pin plu ppr vfi vvu	aha00520 eco00520 pin00520 plu00520 ppr00520 vfi00520 vvu00520	Carbohydrate Metabolism
117	1.1.1:2.5.1:2.3.1:5.4.2:3.5.1:4.2.-:2.7.1:2.7.1	8	19031 36358	bsu pat	bsu00520 pat00520	Carbohydrate Metabolism
118	1.1.1:2.5.1:2.3.1:5.4.2:3.5.1:4.2.-:2.7.1:5.3.1:2.7.1	9	16945 19029 36360	bsu msu pat	bsu00520 msu00520 pat00520	Carbohydrate Metabolism
119	1.1.1:2.5.1:2.3.1:5.4.2:3.5.1:4.2.-:2.7.1:5.3.1:5.3.1	9	36359	bsu	bsu00520	Carbohydrate Metabolism
120	1.1.1:2.5.1:2.3.1:5.4.2:3.5.1:4.2.-:2.7.1:5.3.1:5.3.1:2.7.1	10	16944	msu	msu00520	Carbohydrate Metabolism
121	1.1.1:2.5.1:2.3.1:5.4.2:3.5.1:4.2.-:2.7.1:5.3.1:5.3.1:5.4.2	10	16946	msu	msu00520	Carbohydrate Metabolism
122	1.1.1:2.5.1:2.3.1:5.4.2:3.5.1:4.2.-:2.7.1:5.3.1:5.3.1:5.4.2:2.7.7	11	19028	pat	pat00520	Carbohydrate Metabolism
123	1.1.1:2.5.1:2.3.1:5.4.2:3.5.1:4.2.-:2.7.1:5.4.2:2.7.1	9	36361	bsu	bsu00520	Carbohydrate Metabolism
124	1.1.1:2.5.1:2.3.1:5.4.2:3.5.1:4.2.-:2.7.1:5.4.2:2.7.7:1.1.1	10	19025 36362	bsu pat	bsu00520 pat00520	Carbohydrate Metabolism
125	1.1.1:2.5.1:2.3.1:5.4.2:3.5.1:4.2.-:2.7.1:5.4.2:2.7.7:2.7.1	10	19027 36365	bsu pat	bsu00520 pat00520	Carbohydrate Metabolism
126	1.1.1:2.5.1:2.3.1:5.4.2:3.5.1:4.2.-:2.7.1:5.4.2:2.7.7:5.1.3	10	19026 36356	bsu pat	bsu00520 pat00520	Carbohydrate Metabolism
127	1.1.1:2.5.1:2.3.1:5.4.2:3.5.1:5.1.3	6	9432 11847 22362	eco hdu pha	eco00520 hdu00520 pha00520	Carbohydrate Metabolism
128	1.1.1:2.5.1:2.3.1:5.4.2:3.5.1:5.1.3:2.7.1:4.1.3:2.5.1	9	26075 32688	ppr vfi	ppr00520 vfi00520	Carbohydrate Metabolism
129	1.1.1:2.5.1:2.3.1:5.4.2:3.5.1:5.1.3:2.7.1:4.1.3:2.7.7	9	26080 32686	ppr vfi	ppr00520 vfi00520	Carbohydrate Metabolism
130	1.1.1:2.6.1	2	10125 14054 34748 35917	bsu ftu lpn xca	bsu00260 ftu00260 lpn00260 xca00260	Amino Acid Metabolism
131	1.1.1:2.6.1:1.4.4:1.8.1	4	6420 17445 18576 19652 27414 29417 30563 33548	cps noc pat pcr saz sdn shm vvu	cps00260 noc00260 pat00260 pcr00260 saz00260 sdn00260 shm00260 vvu00260	Amino Acid Metabolism
132	1.1.1:2.6.1:1.4.4:2.1.2	4	17444 18573 27415 30558	noc pat saz shm	noc00260 pat00260 saz00260 shm00260	Amino Acid Metabolism
133	1.1.1:2.6.1:1.5.3	3	6421	cps	cps00260	Amino Acid Metabolism
134	1.1.1:2.6.1:2.1.2	3	17450 18575 27412 30555	noc pat saz shm	noc00260 pat00260 saz00260 shm00260	Amino Acid Metabolism
135	1.1.1:2.6.1:2.1.2:2.1.2	4	6423 19654 29424 33543	cps pcr sdn vvu	cps00260 pcr00260 sdn00260 vvu00260	Amino Acid Metabolism
136	1.1.1:2.6.1:2.3.1	3	6425 18580 27411 30557	cps pat saz shm	cps00260 pat00260 saz00260 shm00260	Amino Acid Metabolism
137	1.1.1:2.6.1:2.3.1:1.1.1	4	29418 33544	sdn vvu	sdn00260 vvu00260	Amino Acid Metabolism
138	1.1.1:2.6.1:2.3.1:4.2.1:1.14.11	5	17461	noc	noc00260	Amino Acid Metabolism
139	1.1.1:2.6.1:2.7.8	3	6417 17443 18572 19656 27413 29421 30561 33550	cps noc pat pcr saz sdn shm vvu	cps00260 noc00260 pat00260 pcr00260 saz00260 sdn00260 shm00260 vvu00260	Amino Acid Metabolism
140	1.1.1:2.6.1:3.1.3	3	19655 30560	pcr shm	pcr00260 shm00260	Amino Acid Metabolism
141	1.1.1:2.6.1:3.1.3:2.1.2	4	14882 16739	maq msu	maq00260 msu00260	Amino Acid Metabolism
142	1.1.1:2.6.1:3.1.3:2.1.2:1.4.4	5	379 2255 3357 5726 7610 12328 13249 18583 20651 24408 26745 28573	abo aeh aha cbu csa hha ilo pat pfl plu rma sde	abo00260 aeh00260 aha00260 cbu00260 csa00260 hha00260 ilo00260 pat00260 pfl00260 plu00260 rma00260 sde00260	Amino Acid Metabolism
143	1.1.1:2.6.1:3.1.3:2.1.2:1.4.4:1.8.1	6	8917 21971 23076 25741 29436	eco pha pin ppr sdn	eco00260 pha00260 pin00260 ppr00260 sdn00260	Amino Acid Metabolism
144	1.1.1:2.6.1:3.1.3:2.1.2:1.5.3	5	1307 7612 20653 31493	aci csa pfl tcx	aci00260 csa00260 pfl00260 tcx00260	Amino Acid Metabolism
145	1.1.1:2.6.1:3.1.3:2.1.2:2.1.2	5	6454 8920 10877 17456 19634 21969 23073 25734 27450 29442 30530 32371 33562	cps eco hch noc pcr pha pin ppr saz sdn shm vfi vvu	cps00260 eco00260 hch00260 noc00260 pcr00260 pha00260 pin00260 ppr00260 saz00260 sdn00260 shm00260 vfi00260 vvu00260	Amino Acid Metabolism
146	1.1.1:2.6.1:3.1.3:2.1.2:2.1.2:1.8.1	6	378 2254 3350 5722 7613 12324 13250 18586 20652 24414 26741 28572	abo aeh aha cbu csa hha ilo pat pfl plu rma sde	abo00260 aeh00260 aha00260 cbu00260 csa00260 hha00260 ilo00260 pat00260 pfl00260 plu00260 rma00260 sde00260	Amino Acid Metabolism
147	1.1.1:2.6.1:3.1.3:2.1.2:2.1.4	5	24406 25730	plu ppr	plu00260 ppr00260	Amino Acid Metabolism
148	1.1.1:2.6.1:3.1.3:2.1.2:2.3.1	5	3354 8915 18589 21972 23081 24411 25740 29435	aha eco pat pha pin plu ppr sdn	aha00260 eco00260 pat00260 pha00260 pin00260 plu00260 ppr00260 sdn00260	Amino Acid Metabolism
149	1.1.1:2.6.1:3.1.3:2.1.2:2.3.1:1.1.1	6	5725 13245	cbu ilo	cbu00260 ilo00260	Amino Acid Metabolism
150	1.1.1:2.6.1:3.1.3:2.1.2:4.1.2	5	3353 7615 8919 13247 20646 23078 29441	aha csa eco ilo pfl pin sdn	aha00260 csa00260 eco00260 ilo00260 pfl00260 pin00260 sdn00260	Amino Acid Metabolism
151	1.1.1:2.6.1:3.1.3:2.6.1	4	25738 26742 27420 33541	ppr rma saz vvu	ppr00260 rma00260 saz00260 vvu00260	Amino Acid Metabolism
152	1.1.1:2.6.1:3.1.3:2.6.1:1.1.1	5	6419 6451 17446 17451 18577 18585 29422 29434	cps noc pat sdn	cps00260 noc00260 pat00260 sdn00260	Amino Acid Metabolism
153	1.1.1:2.6.1:3.1.3:2.6.1:1.4.4:1.8.1	6	6450 17452 32372 33566	cps noc vfi vvu	cps00260 noc00260 vfi00260 vvu00260	Amino Acid Metabolism
154	1.1.1:2.6.1:3.1.3:2.6.1:1.5.3	5	6452	cps	cps00260	Amino Acid Metabolism
155	1.1.1:2.6.1:3.1.3:2.6.1:2.3.1	5	6456 32368 33564	cps vfi vvu	cps00260 vfi00260 vvu00260	Amino Acid Metabolism
156	1.1.1:2.6.1:3.1.3:2.6.1:4.1.2	5	32370 33561	vfi vvu	vfi00260 vvu00260	Amino Acid Metabolism
157	1.1.1:2.6.1:3.1.3:2.7.8	4	376 1312 2256 3356 5723 6448 7614 8918 10867 12326 13244 14880 16738 17453 18582 19635 20649 21967 23079 24416 25731 26743 27448 28571 29440 30532 31496 32365 33568	abo aci aeh aha cbu cps csa eco hch hha ilo maq msu noc pat pcr pfl pha pin plu ppr rma saz sde sdn shm tcx vfi vvu	abo00260 aci00260 aeh00260 aha00260 cbu00260 cps00260 csa00260 eco00260 hch00260 hha00260 ilo00260 maq00260 msu00260 noc00260 pat00260 pcr00260 pfl00260 pha00260 pin00260 plu00260 ppr00260 rma00260 saz00260 sde00260 sdn00260 shm00260 tcx00260 vfi00260 vvu00260	Amino Acid Metabolism
158	1.1.1:2.6.1:3.1.3:4.2.1	4	377 1310 2253 3351 5721 6455 7617 8913 10870 10876 12323 13246 13251 14877 16734 17455 18584 19636 20644 21974 23082 24415 25743 26744 27451 28570 29438 30533 31495 32366 33567	abo aci aeh aha cbu cps csa eco hch hha ilo maq msu noc pat pcr pfl pha pin plu ppr rma saz sde sdn shm tcx vfi vvu	abo00260 aci00260 aeh00260 aha00260 cbu00260 cps00260 csa00260 eco00260 hch00260 hha00260 ilo00260 maq00260 msu00260 noc00260 pat00260 pcr00260 pfl00260 pha00260 pin00260 plu00260 ppr00260 rma00260 saz00260 sde00260 sdn00260 shm00260 tcx00260 vfi00260 vvu00260	Amino Acid Metabolism
159	1.1.1:2.6.1:3.1.3:4.2.1:4.4.1	5	24407	plu	plu00260	Amino Acid Metabolism
160	1.1.1:2.6.1:3.1.3:4.3.1	4	5724 13248	cbu ilo	cbu00260 ilo00260	Amino Acid Metabolism
161	1.1.1:2.6.1:3.1.3:4.3.1:1.1.1	5	3352 6457 8914 10874 18587 21973 23080 24410 25733 27454 29437 30528 32367 33563	aha cps eco hch pat pha pin plu ppr saz sdn shm vfi vvu	aha00260 cps00260 eco00260 hch00260 pat00260 pha00260 pin00260 plu00260 ppr00260 saz00260 sdn00260 shm00260 vfi00260 vvu00260	Amino Acid Metabolism
162	1.1.1:2.6.1:3.1.3:4.3.1:4.1.2	5	17457 21970 25736	noc pha ppr	noc00260 pha00260 ppr00260	Amino Acid Metabolism
163	1.1.1:2.6.1:3.1.3:4.3.1:4.2.3	5	17454	noc	noc00260	Amino Acid Metabolism
164	1.1.1:2.6.1:3.1.3:4.3.1:4.2.3:2.7.1:1.1.1:1.2.1:2.7.2	9	374 1306 2257 7609 10871 12325 14879 16736 18588 19632 20647 23075 28568 31494	abo aci aeh csa hch hha maq msu pat pcr pfl pin sde tcx	abo00260 aci00260 aeh00260 csa00260 hch00260 hha00260 maq00260 msu00260 pat00260 pcr00260 pfl00260 pin00260 sde00260 tcx00260	Amino Acid Metabolism
165	1.1.1:2.6.1:3.1.3:4.3.1:4.2.3:2.7.1:1.1.1:2.6.1	8	20650	pfl	pfl00260	Amino Acid Metabolism
166	1.1.1:2.6.1:3.1.3:4.3.1:4.2.3:2.7.1:1.1.1:2.6.1:2.3.1:4.2.1	10	12327 28569 31498	hha sde tcx	hha00260 sde00260 tcx00260	Amino Acid Metabolism
167	1.1.1:2.6.1:3.1.3:4.3.1:4.2.3:2.7.1:1.1.1:2.6.1:2.3.1:4.2.1:1.14.11	11	375 2258 7616 10869 14881	abo aeh csa hch maq	abo00260 aeh00260 csa00260 hch00260 maq00260	Amino Acid Metabolism
168	1.1.1:2.6.1:3.1.3:4.3.1:4.2.3:2.7.1:1.1.1:2.6.1:4.1.1	9	1308 7611 16735 23074	aci csa msu pin	aci00260 csa00260 msu00260 pin00260	Amino Acid Metabolism
169	1.1.1:2.6.1:3.1.3:4.3.1:4.2.3:2.7.1:2.7.2:1.2.1:2.7.2	9	3358 6449 8916 21968 24409 25735 27453 29439 30527 32369 33559	aha cps eco pha plu ppr saz sdn shm vfi vvu	aha00260 cps00260 eco00260 pha00260 plu00260 ppr00260 saz00260 sdn00260 shm00260 vfi00260 vvu00260	Amino Acid Metabolism
170	1.1.1:2.6.1:3.1.3:4.3.1:4.2.3:2.7.1:2.7.2:2.6.1	8	25739 33565	ppr vvu	ppr00260 vvu00260	Amino Acid Metabolism
171	1.1.1:2.6.1:3.1.3:4.3.1:4.2.3:2.7.1:2.7.2:2.6.1:2.3.1:4.2.1	10	32364	vfi	vfi00260	Amino Acid Metabolism
172	1.1.1:2.6.1:3.1.3:4.3.1:4.2.3:2.7.1:2.7.2:2.6.1:4.1.1	9	24405	plu	plu00260	Amino Acid Metabolism
173	1.1.1:2.6.1:3.1.3:4.3.1:4.3.1	5	1309 3359 6453 8922 10868 24413 25732	aci aha cps eco hch plu ppr	aci00260 aha00260 cps00260 eco00260 hch00260 plu00260 ppr00260	Amino Acid Metabolism
174	1.1.1:2.6.1:4.1.2	3	17449 27418 29423 30559	noc saz sdn shm	noc00260 saz00260 sdn00260 shm00260	Amino Acid Metabolism
175	1.1.1:2.6.1:4.1.2:4.2.3:2.7.1:2.7.2:1.2.1:2.7.2	8	33542	vvu	vvu00260	Amino Acid Metabolism
176	1.1.1:2.6.1:4.1.2:4.2.3:2.7.1:2.7.2:2.6.1	7	33547	vvu	vvu00260	Amino Acid Metabolism
177	1.1.1:2.6.1:4.2.1	3	6424 17448 18574 19650 27417 29419 30562 33549	cps noc pat pcr saz sdn shm vvu	cps00260 noc00260 pat00260 pcr00260 saz00260 sdn00260 shm00260 vvu00260	Amino Acid Metabolism
178	1.1.1:2.6.1:4.3.1	3	33545	vvu	vvu00260	Amino Acid Metabolism
179	1.1.1:2.6.1:4.3.1:1.1.1	4	6426 18578 27421 30556	cps pat saz shm	cps00260 pat00260 saz00260 shm00260	Amino Acid Metabolism
180	1.1.1:2.6.1:4.3.1:4.2.3	4	17447	noc	noc00260	Amino Acid Metabolism
181	1.1.1:2.6.1:4.3.1:4.2.3:2.7.1:1.1.1:1.2.1:2.7.2	8	18579 19651	pat pcr	pat00260 pcr00260	Amino Acid Metabolism
182	1.1.1:2.6.1:4.3.1:4.2.3:2.7.1:2.7.2:1.2.1:2.7.2	8	6418 27419 29420 30554	cps saz sdn shm	cps00260 saz00260 sdn00260 shm00260	Amino Acid Metabolism
183	1.1.1:2.6.1:4.3.1:4.3.1	4	6422	cps	cps00260	Amino Acid Metabolism
184	1.1.1:2.7.1	2	5319 5996 28005 31497 32363 34747 35918	bsu buc cbu saz tcx vfi xca	bsu00260 buc00051 cbu00900 saz00630 tcx00260 vfi00260 xca00260	Amino Acid Metabolism	Carbohydrate Metabolism	Metabolism of Terpenoids and Polyketides
185	1.1.1:2.7.1:1.1.1	3	1311 3355 7618 7619 8921 10873 14878 16737 20645 20648 23077 24412 25737 25742 27416 33546 33560	aci aha csa eco hch maq msu pfl pin plu ppr saz vvu	aci00260 aha00260 csa00260 eco00260 hch00260 maq00260 msu00260 pfl00260 pin00260 plu00260 ppr00260 saz00260 vvu00260	Amino Acid Metabolism
186	1.1.1:2.7.1:1.1.1:2.6.1	4	19653 30564	pcr shm	pcr00260 shm00260	Amino Acid Metabolism
187	1.1.1:2.7.1:1.1.1:2.6.1:1.4.4:1.8.1	6	10872 19633 27449 30534	hch pcr saz shm	hch00260 pcr00260 saz00260 shm00260	Amino Acid Metabolism
188	1.1.1:2.7.1:1.1.1:2.6.1:2.3.1	5	10875 27447 30529	hch saz shm	hch00260 saz00260 shm00260	Amino Acid Metabolism
189	1.1.1:2.7.1:1.1.1:2.6.1:3.1.3:2.1.2	6	14865 16755	maq msu	maq00260 msu00260	Amino Acid Metabolism
190	1.1.1:2.7.1:1.1.1:2.6.1:3.1.3:2.1.2:1.4.4	7	3337 7581 7591 20661 20689 24343	aha csa pfl plu	aha00260 csa00260 pfl00260 plu00260	Amino Acid Metabolism
191	1.1.1:2.7.1:1.1.1:2.6.1:3.1.3:2.1.2:1.4.4:1.8.1	8	8944 23096	eco pin	eco00260 pin00260	Amino Acid Metabolism
192	1.1.1:2.7.1:1.1.1:2.6.1:3.1.3:2.1.2:1.5.3	7	1314 7583 7593 20663 20691	aci csa pfl	aci00260 csa00260 pfl00260	Amino Acid Metabolism
193	1.1.1:2.7.1:1.1.1:2.6.1:3.1.3:2.1.2:2.1.2	7	8947 23093	eco pin	eco00260 pin00260	Amino Acid Metabolism
194	1.1.1:2.7.1:1.1.1:2.6.1:3.1.3:2.1.2:2.1.2:1.8.1	8	3331 7584 7594 20662 20690 24348	aha csa pfl plu	aha00260 csa00260 pfl00260 plu00260	Amino Acid Metabolism
195	1.1.1:2.7.1:1.1.1:2.6.1:3.1.3:2.1.2:2.1.4	7	24341	plu	plu00260	Amino Acid Metabolism
196	1.1.1:2.7.1:1.1.1:2.6.1:3.1.3:2.1.2:2.3.1	7	3335 8942 23100 24346	aha eco pin plu	aha00260 eco00260 pin00260 plu00260	Amino Acid Metabolism
197	1.1.1:2.7.1:1.1.1:2.6.1:3.1.3:2.1.2:4.1.2	7	3334 7586 7596 8946 20656 20685 23097	aha csa eco pfl pin	aha00260 csa00260 eco00260 pfl00260 pin00260	Amino Acid Metabolism
198	1.1.1:2.7.1:1.1.1:2.6.1:3.1.3:2.7.8	6	1318 3336 7585 7595 8945 14863 16754 20659 20687 23098 24350	aci aha csa eco maq msu pfl pin plu	aci00260 aha00260 csa00260 eco00260 maq00260 msu00260 pfl00260 pin00260 plu00260	Amino Acid Metabolism
199	1.1.1:2.7.1:1.1.1:2.6.1:3.1.3:4.2.1	6	1317 3332 7588 7598 8940 14861 16751 20655 20683 23101 24349	aci aha csa eco maq msu pfl pin plu	aci00260 aha00260 csa00260 eco00260 maq00260 msu00260 pfl00260 pin00260 plu00260	Amino Acid Metabolism
200	1.1.1:2.7.1:1.1.1:2.6.1:3.1.3:4.2.1:4.4.1	7	24342	plu	plu00260	Amino Acid Metabolism
201	1.1.1:2.7.1:1.1.1:2.6.1:3.1.3:4.3.1:1.1.1	7	3333 8941 23099 24345	aha eco pin plu	aha00260 eco00260 pin00260 plu00260	Amino Acid Metabolism
202	1.1.1:2.7.1:1.1.1:2.6.1:3.1.3:4.3.1:4.2.3:2.7.1:1.1.1:1.2.1:2.7.2	11	1313 7580 7590 14862 16753 20657 20686 23095	aci csa maq msu pfl pin	aci00260 csa00260 maq00260 msu00260 pfl00260 pin00260	Amino Acid Metabolism
203	1.1.1:2.7.1:1.1.1:2.6.1:3.1.3:4.3.1:4.2.3:2.7.1:1.1.1:2.6.1	10	20660 20688	pfl	pfl00260	Amino Acid Metabolism
204	1.1.1:2.7.1:1.1.1:2.6.1:3.1.3:4.3.1:4.2.3:2.7.1:1.1.1:2.6.1:2.3.1:4.2.1:1.14.11	13	7587 7597 14864	csa maq	csa00260 maq00260	Amino Acid Metabolism
205	1.1.1:2.7.1:1.1.1:2.6.1:3.1.3:4.3.1:4.2.3:2.7.1:1.1.1:2.6.1:4.1.1	11	1315 7582 7592 16752 23094	aci csa msu pin	aci00260 csa00260 msu00260 pin00260	Amino Acid Metabolism
206	1.1.1:2.7.1:1.1.1:2.6.1:3.1.3:4.3.1:4.2.3:2.7.1:2.7.2:1.2.1:2.7.2	11	3338 8943 24344	aha eco plu	aha00260 eco00260 plu00260	Amino Acid Metabolism
207	1.1.1:2.7.1:1.1.1:2.6.1:3.1.3:4.3.1:4.2.3:2.7.1:2.7.2:2.6.1:4.1.1	11	24340	plu	plu00260	Amino Acid Metabolism
208	1.1.1:2.7.1:1.1.1:2.6.1:3.1.3:4.3.1:4.3.1	7	1316 3339 8948 24347	aci aha eco plu	aci00260 aha00260 eco00260 plu00260	Amino Acid Metabolism
209	1.1.1:2.7.1:1.1.1:2.6.1:4.1.2	5	10866 27452 30531	hch saz shm	hch00260 saz00260 shm00260	Amino Acid Metabolism
210	1.1.1:2.7.1:2.3.1:2.3.1	4	19066	pat	pat00561	Lipid Metabolism
211	1.1.1:2.7.1:2.7.1	3	7304 7307 20308	csa pfl	csa00051 pfl00051	Carbohydrate Metabolism
212	1.1.1:2.7.1:2.7.1:3.1.3	4	10516	hch	hch00051	Carbohydrate Metabolism
213	1.1.1:2.7.1:2.7.1:4.1.2:5.3.1	5	10514	hch	hch00051	Carbohydrate Metabolism
214	1.1.1:2.7.1:2.7.7:5.4.2	4	10515	hch	hch00051	Carbohydrate Metabolism
215	1.1.1:2.7.1:2.7.7:5.4.2:2.7.7	5	7306	csa	csa00051	Carbohydrate Metabolism
216	1.1.1:2.7.1:4.1.1	3	33051 35448	bsu vvu	bsu00010 vvu00010	Carbohydrate Metabolism
217	1.1.1:2.7.1:4.1.2	3	34426	xca	xca00040	Carbohydrate Metabolism
218	1.1.1:2.7.1:4.1.2:3.1.3	4	20307	pfl	pfl00051	Carbohydrate Metabolism
219	1.1.1:2.7.1:4.1.2:5.3.1	4	5318 7305 20306	buc csa pfl	buc00051 csa00051 pfl00051	Carbohydrate Metabolism
220	1.1.1:2.7.1:4.1.3	3	31979 33131	vfi vvu	vfi00040 vvu00040	Carbohydrate Metabolism
221	1.1.1:2.7.1:4.2.1:2.7.9	4	1806 4112 8191 15357 21414	aci aha csa maq pfl	aci00680 aha00680 csa00680 maq00680 pfl00680	Energy Metabolism
222	1.1.1:2.7.1:4.2.1:4.1.1	4	8190 15356 21413	csa maq pfl	csa00680 maq00680 pfl00680	Energy Metabolism
223	1.1.1:2.7.1:4.2.1:4.1.1:1.1.1	5	1807 4114 17114	aci aha msu	aci00680 aha00680 msu00680	Energy Metabolism
224	1.1.1:2.7.1:4.2.1:5.4.2:2.7.2:1.2.1:4.1.2:2.7.1:5.3.1:2.7.1	10	33049 35443 35449	bsu vvu	bsu00010 vvu00010	Carbohydrate Metabolism
225	1.1.1:2.7.1:4.2.1:5.4.2:2.7.2:1.2.1:4.1.2:2.7.1:5.3.1:3.2.1:2.7.1	11	33052 35445	bsu vvu	bsu00010 vvu00010	Carbohydrate Metabolism
226	1.1.1:2.7.1:4.2.1:5.4.2:2.7.2:1.2.1:4.1.2:2.7.1:5.3.1:5.1.3	10	33048	vvu	vvu00010	Carbohydrate Metabolism
227	1.1.1:2.7.1:4.2.1:5.4.2:2.7.2:1.2.1:4.1.2:2.7.1:5.3.1:5.4.2	10	33054 35444	bsu vvu	bsu00010 vvu00010	Carbohydrate Metabolism
228	1.1.1:2.7.1:4.2.1:5.4.2:2.7.2:1.2.1:4.1.2:3.1.3	8	33050 35441	bsu vvu	bsu00010 vvu00010	Carbohydrate Metabolism
229	1.1.1:2.7.1:4.2.1:5.4.2:2.7.2:1.2.1:5.3.1	7	33047 35447	bsu vvu	bsu00010 vvu00010	Carbohydrate Metabolism
230	1.1.1:2.7.1:4.2.3	3	4329 5371	bcc buc	bcc00260 buc00260	Amino Acid Metabolism
231	1.1.1:2.7.1:4.2.3:1.1.1	4	34786	xca	xca00260	Amino Acid Metabolism
232	1.1.1:2.7.1:4.2.3:1.1.1:2.3.1	5	18612	pat	pat00260	Amino Acid Metabolism
233	1.1.1:2.7.1:4.2.3:1.1.1:2.3.1:1.4.4:1.8.1	7	35962	bsu	bsu00260	Amino Acid Metabolism
234	1.1.1:2.7.1:4.2.3:4.1.2:1.4.4:1.8.1	6	34791	xca	xca00260	Amino Acid Metabolism
235	1.1.1:2.7.1:4.2.3:4.1.2:1.4.4:2.1.2	6	34784	xca	xca00260	Amino Acid Metabolism
236	1.1.1:2.7.1:4.2.3:4.1.2:2.1.2	5	34789	xca	xca00260	Amino Acid Metabolism
237	1.1.1:2.7.1:4.2.3:4.1.2:2.3.1	5	34790	xca	xca00260	Amino Acid Metabolism
238	1.1.1:2.7.1:4.2.3:4.3.1:2.1.2	5	4774 5067	bfl bpn	bfl00260 bpn00260	Amino Acid Metabolism
239	1.1.1:2.7.1:4.2.3:4.3.1:2.1.2:1.4.4	6	18606 19649	pat pcr	pat00260 pcr00260	Amino Acid Metabolism
240	1.1.1:2.7.1:4.2.3:4.3.1:2.1.2:2.1.2	6	35957	bsu	bsu00260	Amino Acid Metabolism
241	1.1.1:2.7.1:4.2.3:4.3.1:2.1.2:2.1.2:1.8.1	7	18609 19645	pat pcr	pat00260 pcr00260	Amino Acid Metabolism
242	1.1.1:2.7.1:4.2.3:4.3.1:2.6.1:1.1.1	6	18608	pat	pat00260	Amino Acid Metabolism
243	1.1.1:2.7.1:4.2.3:4.3.1:2.6.1:1.1.1:2.7.1	7	19643	pcr	pcr00260	Amino Acid Metabolism
244	1.1.1:2.7.1:4.2.3:4.3.1:2.7.8	5	4776 5069 18605 19647 34788 35961	bfl bpn bsu pat pcr xca	bfl00260 bpn00260 bsu00260 pat00260 pcr00260 xca00260	Amino Acid Metabolism
245	1.1.1:2.7.1:4.2.3:4.3.1:3.1.3:2.6.1:1.1.1	7	18610 19648	pat pcr	pat00260 pcr00260	Amino Acid Metabolism
246	1.1.1:2.7.1:4.2.3:4.3.1:4.2.1	5	4773 5070 18607 19644 34785 35958	bfl bpn bsu pat pcr xca	bfl00260 bpn00260 bsu00260 pat00260 pcr00260 xca00260	Amino Acid Metabolism
247	1.1.1:2.7.1:4.2.3:4.3.1:4.2.1:4.4.1	6	34787	xca	xca00260	Amino Acid Metabolism
248	1.1.1:2.7.1:4.2.3:4.3.1:4.3.1	5	35959	bsu	bsu00260	Amino Acid Metabolism
249	1.1.1:2.7.1:5.3.1:5.4.2:2.7.7	5	20311	pfl	pfl00051	Carbohydrate Metabolism
250	1.1.1:2.7.1:5.3.1:5.4.2:2.7.7:1.1.1	6	20310	pfl	pfl00051	Carbohydrate Metabolism
251	1.1.1:2.7.1:5.3.1:5.4.2:2.7.7:4.2.1	6	20309	pfl	pfl00051	Carbohydrate Metabolism
252	1.1.1:2.7.1:5.4.2:1.1.1:2.6.1:3.1.3:2.1.2	7	1805 4113 8192 15358 17113 21415	aci aha csa maq msu pfl	aci00680 aha00680 csa00680 maq00680 msu00680 pfl00680	Energy Metabolism
253	1.1.1:2.7.7	2	86 914 2002 2891 5545 6097 7296 8448 10513 12075 12936 14618 15568 17259 18203 19385 19931 20296 20322 21660 24001 25424 26895 27089 28310 30182 31286 33134 34432 35550	abo aci aeh aha bsu cbu cps csa eco hch hha ilo maq mca noc pat pcr pfl pha plu ppr rma saz sde shm tcx vvu xca	abo00040 aci00040 aeh00040 aha00040 bsu00040 cbu00040 cps00040 csa00040 eco00040 hch00040 hha00040 ilo00040 maq00040 mca00040 noc00040 pat00040 pcr00040 pcr00520 pfl00040 pfl00051 pha00040 plu00040 ppr00040 rma00564 saz00040 sde00040 shm00040 tcx00040 vvu00040 xca00040	Carbohydrate Metabolism	Lipid Metabolism
254	1.1.1:2.7.7:2.7.1	3	96 561	abo	abo00051 abo00520	Carbohydrate Metabolism
255	1.1.1:2.7.7:2.7.1:4.1.2:5.3.1	5	97	abo	abo00051	Carbohydrate Metabolism
256	1.1.1:2.7.7:3.13.1	3	17763	noc	noc00520	Carbohydrate Metabolism
257	1.1.1:2.7.7:4.2.1	3	20321	pfl	pfl00051	Carbohydrate Metabolism
258	1.1.1:2.7.7:5.3.1:5.4.2:2.7.7:1.1.1	6	562	abo	abo00520	Carbohydrate Metabolism
259	1.1.1:2.7.7:5.3.1:5.4.2:2.7.7:5.1.3	6	560	abo	abo00520	Carbohydrate Metabolism
260	1.1.1:2.7.7:5.4.2	3	95 563	abo	abo00051 abo00520	Carbohydrate Metabolism
261	1.1.1:2.7.7:5.4.2:2.7.1	4	2499 6847 7937 11271 12533 15158 17767 27887 35083	aeh cps csa hch hha maq noc saz xca	aeh00520 cps00520 csa00520 hch00520 hha00520 maq00520 noc00520 saz00520 xca00520	Carbohydrate Metabolism
262	1.1.1:2.7.7:5.4.2:2.7.7	4	2498 7938 12534 35080	aeh csa hha xca	aeh00520 csa00520 hha00520 xca00520	Carbohydrate Metabolism
263	1.1.1:2.7.7:5.4.2:2.7.7:2.7.1	5	7941 35082	csa xca	csa00520 xca00520	Carbohydrate Metabolism
264	1.1.1:2.7.7:5.4.2:2.7.7:4.2.1	5	35081	xca	xca00520	Carbohydrate Metabolism
265	1.1.1:2.7.7:5.4.2:5.3.1	4	2496 7939 12535 13515 35079	aeh csa hha ilo xca	aeh00520 csa00520 hha00520 ilo00520 xca00520	Carbohydrate Metabolism
266	1.1.1:2.7.7:5.4.2:5.3.1:2.7.1	5	571 6848 11270 15159 17762 27886	abo cps hch maq noc saz	abo00520 cps00520 hch00520 maq00520 noc00520 saz00520	Carbohydrate Metabolism
267	1.1.1:2.7.7:5.4.2:5.3.1:2.7.1:1.1.1:2.7.1	7	20319	pfl	pfl00051	Carbohydrate Metabolism
268	1.1.1:2.7.7:5.4.2:5.3.1:2.7.7:1.1.1	6	569	abo	abo00520	Carbohydrate Metabolism
269	1.1.1:2.7.7:5.4.2:5.3.1:2.7.7:2.7.7	6	17768	noc	noc00520	Carbohydrate Metabolism
270	1.1.1:2.7.7:5.4.2:5.3.1:2.7.7:4.2.1:1.1.1	7	17765	noc	noc00520	Carbohydrate Metabolism
271	1.1.1:2.7.7:5.4.2:5.3.1:2.7.7:5.4.2	6	572 1618 11273 17764	abo aci hch noc	abo00520 aci00520 hch00520 noc00520	Carbohydrate Metabolism
272	1.1.1:2.7.7:5.4.2:5.3.1:3.1.3:2.7.1	6	20320	pfl	pfl00051	Carbohydrate Metabolism
273	1.1.1:2.7.7:5.4.2:5.3.1:3.1.3:4.1.2:5.3.1	7	20318	pfl	pfl00051	Carbohydrate Metabolism
274	1.1.1:2.8.3	2	950 6131 18269 21691 25092	aci cps pat pha plu	aci00072 cps00072 pat00072 pha00072 plu00650	Carbohydrate Metabolism	Lipid Metabolism
275	1.1.1:2.8.3:1.1.1	3	22491 28046	pha saz	pha00650 saz00650	Carbohydrate Metabolism
276	1.1.1:2.8.3:1.1.1:2.3.1:3.1.1	5	6967 35295	cps xca	cps00650 xca00650	Carbohydrate Metabolism
277	1.1.1:2.8.3:1.1.1:4.2.1	4	35296 36449	bsu xca	bsu00650 xca00650	Carbohydrate Metabolism
278	1.1.1:2.8.3:1.1.1:4.2.1:1.3.99	5	20082	pcr	pcr00650	Carbohydrate Metabolism
279	1.1.1:2.8.3:1.1.1:4.2.1:1.3.99:2.8.3	6	1783	aci	aci00650	Carbohydrate Metabolism
280	1.1.1:2.8.3:2.3.1	3	19413 20081 20353 27125 34482 35298 35632 36452	bsu pcr pfl saz xca	bsu00072 bsu00650 pcr00072 pcr00650 pfl00072 saz00072 xca00072 xca00650	Carbohydrate Metabolism	Lipid Metabolism
281	1.1.1:2.8.3:2.3.1:2.3.1	4	28048	saz	saz00650	Carbohydrate Metabolism
282	1.1.1:2.8.3:2.3.3	3	35631 36451	bsu	bsu00072 bsu00650	Carbohydrate Metabolism	Lipid Metabolism
283	1.1.1:2.8.3:5.1.2	3	1784 20083	aci pcr	aci00650 pcr00650	Carbohydrate Metabolism
284	1.1.1:2.8.3:5.1.2:4.2.1	4	6966	cps	cps00650	Carbohydrate Metabolism
285	1.1.1:2.8.3:5.1.2:4.2.1:1.3.99	5	19195	pat	pat00650	Carbohydrate Metabolism
286	1.1.1:2.8.3:5.1.2:4.2.1:1.3.99:1.1.1	6	28047	saz	saz00650	Carbohydrate Metabolism
287	1.1.1:2.8.3:5.1.2:4.2.1:1.3.99:1.2.1:1.1.1	7	22489	pha	pha00650	Carbohydrate Metabolism
288	1.1.1:3.1.2	2	761 11412 13637 17970 22507 29964	abo hch ilo noc pha sdn	abo00680 hch00680 ilo00680 noc00680 pha00680 sdn00680	Energy Metabolism
289	1.1.1:3.1.2:1.2.1	3	1801 4111 9665 15360 17110 20109 23748 25111 28074 28925 31051 34165	aci aha eco maq msu pcr pin plu saz sde shm vvu	aci00680 aha00680 eco00680 maq00680 msu00680 pcr00680 pin00680 plu00680 saz00680 sde00680 shm00680 vvu00680	Energy Metabolism
290	1.1.1:3.1.2:1.2.1:1.2.1:1.11.1	5	6981 8194 19223 21409	cps csa pat pfl	cps00680 csa00680 pat00680 pfl00680	Energy Metabolism
291	1.1.1:3.1.2:1.2.1:1.2.1:1.4.99	5	19224	pat	pat00680	Energy Metabolism
292	1.1.1:3.1.3:4.1.1	3	17938	noc	noc00630	Carbohydrate Metabolism
293	1.1.1:3.1.4	2	2567 16093	aeh mca	aeh00564 mca00564	Lipid Metabolism
294	1.1.1:3.1.4:3.1.1:3.1.1:2.7.8	5	6889 13579	cps ilo	cps00564 ilo00564	Lipid Metabolism
295	1.1.1:3.1.4:3.1.1:3.1.1:4.1.1	5	6892	cps	cps00564	Lipid Metabolism
296	1.1.1:3.1.4:3.1.1:3.1.1:4.1.1:3.1.4	6	13578	ilo	ilo00564	Lipid Metabolism
297	1.1.1:3.2.1	2	34451	xca	xca00052	Carbohydrate Metabolism
298	1.1.1:3.2.1:2.7.1:5.4.2:2.7.7:5.1.3	6	34450	xca	xca00052	Carbohydrate Metabolism
299	1.1.1:4.1.1	2	5902 13817 15966 17689	cbu lpn mca noc	cbu00620 lpn00072 mca00340 noc00340	Amino Acid Metabolism	Carbohydrate Metabolism	Lipid Metabolism
300	1.1.1:4.1.1:1.1.1:3.1.2:4.4.1	5	16100	mca	mca00620	Carbohydrate Metabolism
301	1.1.1:4.1.1:1.2.4:1.8.1	4	16098	mca	mca00620	Carbohydrate Metabolism
302	1.1.1:4.1.1:1.2.4:2.3.1:2.3.3	5	16099 16101	mca	mca00620	Carbohydrate Metabolism
303	1.1.1:4.1.1:1.2.4:2.3.1:6.2.1:2.7.2	6	16103	mca	mca00620	Carbohydrate Metabolism
304	1.1.1:4.1.1:1.2.4:2.3.1:6.2.1:3.6.1	6	16105	mca	mca00620	Carbohydrate Metabolism
305	1.1.1:4.1.1:1.2.4:2.3.1:6.4.1	5	16106	mca	mca00620	Carbohydrate Metabolism
306	1.1.1:4.1.1:2.7.1	3	10345	ftu	ftu00620	Carbohydrate Metabolism
307	1.1.1:4.1.1:2.7.1:5.1.3:2.2.1:4.1.2:5.3.1	7	8214	csa	csa00710	Energy Metabolism
308	1.1.1:4.1.1:2.7.1:5.3.1	4	8212	csa	csa00710	Energy Metabolism
309	1.1.1:4.1.1:2.7.2	3	8213	csa	csa00710	Energy Metabolism
310	1.1.1:4.1.1:2.7.9	3	10346 16104 17934	ftu mca noc	ftu00620 mca00620 noc00620	Carbohydrate Metabolism
311	1.1.1:4.1.1:4.1.1:2.7.1	4	8211	csa	csa00710	Energy Metabolism
312	1.1.1:4.1.3	2	747 19414 20080 20354 27126 28049 29909 29911 34483 35297 35633 36450	abo bsu pcr pfl saz sdn xca	abo00650 bsu00072 bsu00650 pcr00072 pcr00650 pfl00072 saz00072 saz00650 sdn00621 sdn00622 xca00072 xca00650	Biodegradation and Metabolism	Carbohydrate Metabolism	Lipid Metabolism
313	1.1.1:4.1.3:2.3.1	3	121 951 1785 6132 6965 13818 14433 14650 18270 19196 21690 22490	abo aci cps lpn maq pat pha	abo00072 aci00072 aci00650 cps00072 cps00650 lpn00072 lpn00650 maq00072 pat00072 pat00650 pha00072 pha00650	Carbohydrate Metabolism	Lipid Metabolism
314	1.1.1:4.1.3:4.2.1	3	24747 25044 25048	plu	plu00362 plu00621 plu00622	Biodegradation and Metabolism
315	1.1.1:4.2.1	2	2781 5571 6011 8321 14542 23886 29010 35418	aeh cbu csa lpn pin sde xca	aeh00930 cbu00071 cbu00930 csa00930 lpn00930 pin00930 sde00930 xca00930	Biodegradation and Metabolism	Lipid Metabolism
316	1.1.1:4.2.1:1.1.1:5.3.1	4	33132	vvu	vvu00040	Carbohydrate Metabolism
317	1.1.1:4.2.1:1.3.1:2.3.1	4	4341 4841 5136 7185 26801 31567	bcc bfl bpn crp rma tcx	bcc00300 bfl00300 bpn00300 crp00300 rma00300 tcx00300	Amino Acid Metabolism
318	1.1.1:4.2.1:1.3.1:2.3.1:2.6.1:3.5.1:3.5.1	7	36102	bsu	bsu00300	Amino Acid Metabolism
319	1.1.1:4.2.1:1.3.1:2.3.1:2.6.1:3.5.1:5.1.1:4.1.1	8	476 1451 2352 5392 7763 11009 12416 14992 15925 16848 17591 19790 23257 34915 36100	abo aci aeh bsu buc csa hch hha maq mca msu noc pcr pin xca	abo00300 aci00300 aeh00300 bsu00300 buc00300 csa00300 hch00300 hha00300 maq00300 mca00300 msu00300 noc00300 pcr00300 pin00300 xca00300	Amino Acid Metabolism
320	1.1.1:4.2.1:1.3.1:2.3.1:2.6.1:3.5.1:5.1.1:4.1.1:1.5.1	9	13354 18730 20877 28632	ilo pat pfl sde	ilo00300 pat00300 pfl00300 sde00300	Amino Acid Metabolism
321	1.1.1:4.2.1:1.3.1:2.3.1:2.6.1:3.5.1:5.1.1:6.3.2:6.3.2	9	477 1452 2350 5391 7761 11008 12418 13353 14994 15923 16847 17590 18731 19791 20879 23258 28633 34914 36099	abo aci aeh bsu buc csa hch hha ilo maq mca msu noc pat pcr pfl pin sde xca	abo00300 aci00300 aeh00300 bsu00300 buc00300 csa00300 hch00300 hha00300 ilo00300 maq00300 mca00300 msu00300 noc00300 pat00300 pcr00300 pfl00300 pin00300 sde00300 xca00300	Amino Acid Metabolism
322	1.1.1:4.2.1:1.3.99:6.2.1	4	15554 17240 34392	mca noc xca	mca00020 noc00020 xca00020	Carbohydrate Metabolism
323	1.1.1:4.2.1:2.3.3:1.1.1:4.2.1	5	894 5526 9902 12033 15547 16373 17232 19369 22687 23953 25404 28273 31951 33078 35515	aci bsu cbu ftu hha mca msu noc pcr pin plu ppr sde vfi vvu	aci00020 bsu00020 cbu00020 ftu00020 hha00020 mca00020 msu00020 noc00020 pcr00020 pin00020 plu00020 ppr00020 sde00020 vfi00020 vvu00020	Carbohydrate Metabolism
324	1.1.1:4.2.1:2.3.3:2.3.1	4	8408 9899 12029 15544 16372 19370 23952 31952 33081	eco ftu hha mca msu pcr plu vfi vvu	eco00020 ftu00020 hha00020 mca00020 msu00020 pcr00020 plu00020 vfi00020 vvu00020	Carbohydrate Metabolism
325	1.1.1:4.2.1:2.3.3:2.3.1:1.2.4	5	26536 31265	rma tcx	rma00020 tcx00020	Carbohydrate Metabolism
326	1.1.1:4.2.1:2.3.3:2.3.1:1.8.1	5	26537 31263	rma tcx	rma00020 tcx00020	Carbohydrate Metabolism
327	1.1.1:4.2.1:2.3.3:4.1.1	4	892 5523 9900 12031 14591 16369 20246 22688 23950 25402 28277 31949 33080 35511	aci bsu cbu ftu hha maq msu pfl pin plu ppr sde vfi vvu	aci00020 bsu00020 cbu00020 ftu00020 hha00020 maq00020 msu00020 pfl00020 pin00020 plu00020 ppr00020 sde00020 vfi00020 vvu00020	Carbohydrate Metabolism
328	1.1.1:4.2.1:2.3.3:6.4.1	4	10482 12030 20245 35510	bsu hch hha pfl	bsu00020 hch00020 hha00020 pfl00020	Carbohydrate Metabolism
329	1.1.1:4.2.1:4.1.3	3	19373 20249 25406	pcr pfl ppr	pcr00020 pfl00020 ppr00020	Carbohydrate Metabolism
330	1.1.1:4.2.1:4.1.3:1.1.1:4.2.1	5	8411 10485	eco hch	eco00020 hch00020	Carbohydrate Metabolism
331	1.1.1:4.2.1:4.1.3:4.1.1	4	8406 10486	eco hch	eco00020 hch00020	Carbohydrate Metabolism
332	1.1.1:4.2.3	2	8040 11353 22450 23663 25025	csa hch pha pin plu	csa00620 hch00620 pha00620 pin00620 plu00620	Carbohydrate Metabolism
333	1.1.1:4.3.1:3.4.13	3	11147	hch	hch00340	Amino Acid Metabolism
334	1.1.1:4.3.1:4.2.1:1.14.13	4	1513	aci	aci00340	Amino Acid Metabolism
335	1.1.1:4.3.1:4.2.1:3.5.2:3.5.3	5	11146 19862 21085	hch pcr pfl	hch00340 pcr00340 pfl00340	Amino Acid Metabolism
336	1.1.1:4.3.1:4.2.1:3.5.2:3.5.3:3.5.1	6	21083	pfl	pfl00340	Amino Acid Metabolism
337	1.1.1:4.4.1:3.1.2	3	11352 22451	hch pha	hch00620 pha00620	Carbohydrate Metabolism
338	1.1.1:4.4.1:3.1.2:1.1.1:1.1.1	5	8036 23658 25030	csa pin plu	csa00620 pin00620 plu00620	Carbohydrate Metabolism
339	1.1.1:4.4.1:3.1.2:1.1.1:1.1.1:1.1.1	6	23666 25037	pin plu	pin00620 plu00620	Carbohydrate Metabolism
340	1.1.1:4.4.1:3.1.2:1.1.1:1.1.1:2.3.3	6	23671	pin	pin00620	Carbohydrate Metabolism
341	1.1.1:4.4.1:3.1.2:1.1.1:1.1.1:2.3.3:6.2.1:1.2.1	8	8042	csa	csa00620	Carbohydrate Metabolism
342	1.1.1:4.4.1:3.1.2:1.1.1:1.1.1:2.3.3:6.2.1:3.6.1	8	8039	csa	csa00620	Carbohydrate Metabolism
343	1.1.1:4.4.1:3.1.2:1.1.1:1.1.2	5	8037 25028	csa plu	csa00620 plu00620	Carbohydrate Metabolism
344	1.1.1:4.4.1:3.1.2:1.1.1:1.2.4:1.8.1	6	8041 23659 25033	csa pin plu	csa00620 pin00620 plu00620	Carbohydrate Metabolism
345	1.1.1:4.4.1:3.1.2:1.1.1:1.2.4:2.3.1	6	23669	pin	pin00620	Carbohydrate Metabolism
346	1.1.1:4.4.1:3.1.2:1.1.1:1.2.4:2.3.1:2.3.1	7	8035	csa	csa00620	Carbohydrate Metabolism
347	1.1.1:4.4.1:3.1.2:1.1.1:1.2.4:2.3.1:2.3.3	7	8044	csa	csa00620	Carbohydrate Metabolism
348	1.1.1:4.4.1:3.1.2:1.1.1:1.2.4:2.3.1:6.4.1	7	8045	csa	csa00620	Carbohydrate Metabolism
349	1.1.1:4.4.1:3.1.2:1.1.1:2.3.1:1.1.1	6	23665 25040	pin plu	pin00620 plu00620	Carbohydrate Metabolism
350	1.1.1:4.4.1:3.1.2:1.1.1:2.3.1:2.3.1	6	23656 23667 25036	pin plu	pin00620 plu00620	Carbohydrate Metabolism
351	1.1.1:4.4.1:3.1.2:1.1.1:2.3.1:2.3.1:2.7.2	7	25034	plu	plu00620	Carbohydrate Metabolism
352	1.1.1:4.4.1:3.1.2:1.1.1:2.3.1:2.3.1:3.6.1	7	25039	plu	plu00620	Carbohydrate Metabolism
353	1.1.1:4.4.1:3.1.2:1.1.1:2.3.1:2.3.3	6	23664 25029 25031	pin plu	pin00620 plu00620	Carbohydrate Metabolism
354	1.1.1:4.4.1:3.1.2:1.1.1:2.3.1:6.2.1:1.2.1	7	23661 25035	pin plu	pin00620 plu00620	Carbohydrate Metabolism
355	1.1.1:4.4.1:3.1.2:1.1.1:2.3.1:6.2.1:2.7.2	7	23660	pin	pin00620	Carbohydrate Metabolism
356	1.1.1:4.4.1:3.1.2:1.1.1:2.3.1:6.2.1:3.6.1	7	23657	pin	pin00620	Carbohydrate Metabolism
357	1.1.1:4.4.1:3.1.2:1.1.1:2.3.1:6.4.1	6	25026	plu	plu00620	Carbohydrate Metabolism
358	1.1.1:4.4.1:3.1.2:1.1.1:2.7.1	5	23670 25027	pin plu	pin00620 plu00620	Carbohydrate Metabolism
359	1.1.1:4.4.1:3.1.2:1.1.1:2.7.1:4.1.1	6	8046	csa	csa00620	Carbohydrate Metabolism
360	1.1.1:4.4.1:3.1.2:1.1.1:2.7.9:4.1.1	6	8034 23655 23662 25032 25038	csa pin plu	csa00620 pin00620 plu00620	Carbohydrate Metabolism
361	1.1.1:4.4.1:3.1.2:1.1.1:4.1.1	5	8038 23668	csa pin	csa00620 pin00620	Carbohydrate Metabolism
362	1.1.1:4.4.1:3.1.2:1.1.1:6.4.1:1.1.5	6	8043	csa	csa00620	Carbohydrate Metabolism
363	1.1.1:5.1.3	2	570 1617 2497 6846 7940 11272 12532 13514 15157 17766 19932 27885 35084	abo aci aeh cps csa hch hha ilo maq noc pcr saz xca	abo00520 aci00520 aeh00520 cps00520 csa00520 hch00520 hha00520 ilo00520 maq00520 noc00520 pcr00520 saz00520 xca00520	Carbohydrate Metabolism
364	1.1.1:5.1.3:2.2.1:2.2.1	4	7152	crp	crp00030	Carbohydrate Metabolism
365	1.1.1:5.1.3:4.2.1:2.7.7	4	595 1630 2527 3926 9447 11280 14326 15184 16043 17807 19037 19951 21250 23555 27912 29809 30905 35095 36385	abo aci aeh aha bsu eco hch lpn maq mca noc pat pcr pfl pin saz sdn shm xca	abo00523 aci00523 aeh00523 aha00523 bsu00523 eco00523 hch00523 lpn00523 maq00523 mca00523 noc00523 pat00523 pcr00523 pfl00523 pin00523 saz00523 sdn00523 shm00523 xca00523	Metabolism of Terpenoids and Polyketides
366	1.1.1:5.3.1	2	725 31980 34425	abo vfi xca	abo00630 vfi00040 xca00040	Carbohydrate Metabolism
367	1.1.1:5.3.1:2.7.1:2.7.1:3.1.3	5	18214	pat	pat00051	Carbohydrate Metabolism
368	1.1.1:5.3.1:2.7.1:2.7.1:4.1.2:5.3.1	6	18215	pat	pat00051	Carbohydrate Metabolism
369	1.1.1:5.3.1:2.7.1:5.1.3	4	18201	pat	pat00040	Carbohydrate Metabolism
370	1.1.1:5.3.1:2.7.1:5.3.1:5.4.2:2.7.7	6	18216	pat	pat00051	Carbohydrate Metabolism
371	1.1.1:6.2.1:1.1.1	3	14432 14434	lpn	lpn00650	Carbohydrate Metabolism
372	1.1.1:6.2.1:1.1.1:2.3.1	4	8169 14437	csa lpn	csa00650 lpn00650	Carbohydrate Metabolism
373	1.1.1:6.2.1:1.1.1:2.3.1:3.1.1	5	28912	sde	sde00650	Carbohydrate Metabolism
374	1.1.1:6.2.1:1.1.1:4.2.1	4	8170 14436 28910	csa lpn sde	csa00650 lpn00650 sde00650	Carbohydrate Metabolism
375	1.1.1:6.2.1:1.1.1:4.2.1:1.3.99	5	14435	lpn	lpn00650	Carbohydrate Metabolism
376	1.1.1:6.2.1:2.3.1	3	745 8168 28911	abo csa sde	abo00650 csa00650 sde00650	Carbohydrate Metabolism
377	1.1.1:6.2.1:4.1.3	3	16176	mca	mca00680	Energy Metabolism
378	1.1.1:6.2.1:4.1.3:1.1.3:3.1.3:4.1.1	6	16159	mca	mca00630	Carbohydrate Metabolism
379	1.1.1:6.2.1:4.1.3:4.1.2	4	16157	mca	mca00630	Carbohydrate Metabolism
380	1.1.1:6.2.1:5.1.2:2.3.1	4	748	abo	abo00650	Carbohydrate Metabolism
381	1.1.1:6.2.1:5.1.2:4.2.1:1.3.99	5	746	abo	abo00650	Carbohydrate Metabolism
382	1.1.2:1.1.1	2	1709 6924 8094 20041 25013	aci cps csa pcr plu	aci00620 cps00620 csa00620 pcr00620 plu00620	Carbohydrate Metabolism
383	1.1.2:1.1.1:1.1.1	3	1714 6922 10330 11930 20039 25021 35222	aci cps ftu hdu pcr plu xca	aci00620 cps00620 ftu00620 hdu00620 pcr00620 plu00620 xca00620	Carbohydrate Metabolism
384	1.1.2:1.1.1:1.1.5	3	1706 15257	aci maq	aci00620 maq00620	Carbohydrate Metabolism
385	1.1.2:1.1.1:1.1.5:4.1.1	4	11935	hdu	hdu00620	Carbohydrate Metabolism
386	1.1.2:1.1.1:2.3.3	3	1705 35219	aci xca	aci00620 xca00620	Carbohydrate Metabolism
387	1.1.2:1.1.1:2.3.3:2.3.1	4	6918	cps	cps00620	Carbohydrate Metabolism
388	1.1.2:1.1.1:2.3.3:2.3.1:2.7.2	5	20038	pcr	pcr00620	Carbohydrate Metabolism
389	1.1.2:1.1.1:2.3.3:6.2.1:1.2.1	5	6920 8100 15270 20034	cps csa maq pcr	cps00620 csa00620 maq00620 pcr00620	Carbohydrate Metabolism
390	1.1.2:1.1.1:2.3.3:6.2.1:2.7.2	5	6919 15260	cps maq	cps00620 maq00620	Carbohydrate Metabolism
391	1.1.2:1.1.1:2.3.3:6.2.1:3.6.1	5	6917 8095 15268	cps csa maq	cps00620 csa00620 maq00620	Carbohydrate Metabolism
392	1.1.2:1.1.1:2.3.3:9.9.9	4	15256 15258	maq	maq00620	Carbohydrate Metabolism
393	1.1.2:1.1.1:2.7.1	3	10333 11931	ftu hdu	ftu00620 hdu00620	Carbohydrate Metabolism
394	1.1.2:1.1.1:3.1.2:4.4.1	4	1704 35217	aci xca	aci00620 xca00620	Carbohydrate Metabolism
395	1.1.2:1.1.1:3.1.2:4.4.1:1.1.1	5	8098 25017	csa plu	csa00620 plu00620	Carbohydrate Metabolism
396	1.1.2:1.1.1:3.1.2:4.4.1:4.2.3	5	8097 15269 25009	csa maq plu	csa00620 maq00620 plu00620	Carbohydrate Metabolism
397	1.1.2:1.1.1:4.1.1	3	11929	hdu	hdu00620	Carbohydrate Metabolism
398	1.1.2:1.2.1	2	2622 6948 19190 21379	aeh cps pat pfl	aeh00640 cps00640 pat00640 pfl00640	Carbohydrate Metabolism
399	1.1.2:1.2.1:1.1.1	3	2592 21352	aeh pfl	aeh00625 pfl00625	Biodegradation and Metabolism
400	1.1.2:1.2.1:3.8.1	3	21351	pfl	pfl00625	Biodegradation and Metabolism
401	1.1.2:1.2.4:1.8.1	3	1710 6914 8099 10335 11932 15259 20035 25016 35223	aci cps csa ftu hdu maq pcr plu xca	aci00620 cps00620 csa00620 ftu00620 hdu00620 maq00620 pcr00620 plu00620 xca00620	Carbohydrate Metabolism
402	1.1.2:1.2.4:2.3.1	3	11933	hdu	hdu00620	Carbohydrate Metabolism
403	1.1.2:1.2.4:2.3.1:2.3.1	4	1701 1711 6916 8093 15261 20036 35220	aci cps csa maq pcr xca	aci00620 cps00620 csa00620 maq00620 pcr00620 xca00620	Carbohydrate Metabolism
404	1.1.2:1.2.4:2.3.1:2.3.1:2.7.2:1.2.1	6	10329	ftu	ftu00620	Carbohydrate Metabolism
405	1.1.2:1.2.4:2.3.1:2.3.3	4	1707 6921 8103 10334 15262 20042 35212	aci cps csa ftu maq pcr xca	aci00620 cps00620 csa00620 ftu00620 maq00620 pcr00620 xca00620	Carbohydrate Metabolism
406	1.1.2:1.2.4:2.3.1:3.1.2	4	20033 35221	pcr xca	pcr00620 xca00620	Carbohydrate Metabolism
407	1.1.2:1.2.4:2.3.1:6.4.1	4	1703 6912 8104 10331 15265 20040 35213	aci cps csa ftu maq pcr xca	aci00620 cps00620 csa00620 ftu00620 maq00620 pcr00620 xca00620	Carbohydrate Metabolism
408	1.1.2:1.2.4:2.7.1	3	35215	xca	xca00620	Carbohydrate Metabolism
409	1.1.2:1.2.5:1.2.1	3	1713	aci	aci00620	Carbohydrate Metabolism
410	1.1.2:1.2.5:1.2.1:3.6.1	4	35218	xca	xca00620	Carbohydrate Metabolism
411	1.1.2:1.2.5:2.7.2	3	1700	aci	aci00620	Carbohydrate Metabolism
412	1.1.2:1.2.5:6.2.1	3	1702 35216	aci xca	aci00620 xca00620	Carbohydrate Metabolism
413	1.1.2:2.3.1:1.1.1	3	25024	plu	plu00620	Carbohydrate Metabolism
414	1.1.2:2.3.1:2.3.1	3	25020	plu	plu00620	Carbohydrate Metabolism
415	1.1.2:2.3.1:2.3.1:2.7.2	4	11934 25018	hdu plu	hdu00620 plu00620	Carbohydrate Metabolism
416	1.1.2:2.3.1:2.3.1:3.6.1	4	25010	plu	plu00620	Carbohydrate Metabolism
417	1.1.2:2.3.1:2.3.3	3	25012 25014	plu	plu00620	Carbohydrate Metabolism
418	1.1.2:2.3.1:2.7.1	3	25011	plu	plu00620	Carbohydrate Metabolism
419	1.1.2:2.3.1:6.2.1:1.2.1	4	25019	plu	plu00620	Carbohydrate Metabolism
420	1.1.2:2.3.1:6.4.1	3	11928 25023	hdu plu	hdu00620 plu00620	Carbohydrate Metabolism
421	1.1.2:2.7.9:2.7.1	3	6923 8096 15263	cps csa maq	cps00620 csa00620 maq00620	Carbohydrate Metabolism
422	1.1.2:2.7.9:4.1.1	3	1708 1712 6913 6915 8092 8101 8105 10332 15264 15266 15267 20037 25015 25022 35214	aci cps csa ftu maq pcr plu xca	aci00620 cps00620 csa00620 ftu00620 maq00620 pcr00620 plu00620 xca00620	Carbohydrate Metabolism
423	1.1.2:6.4.1:1.1.5	3	8102	csa	csa00620	Carbohydrate Metabolism
424	1.1.3:1.1.1	2	17944	noc	noc00630	Carbohydrate Metabolism
425	1.1.3:3.1.3:4.1.1	3	17945 26922	noc rma	noc00630 rma00630	Carbohydrate Metabolism
426	1.1.3:4.1.2	2	36438	bsu	bsu00630	Carbohydrate Metabolism
427	1.1.5:1.1.1	2	11925 12589 20282	hdu hha pfl	hdu00564 hha00564 pfl00030	Carbohydrate Metabolism	Lipid Metabolism
428	1.1.5:2.3.1:2.3.1:2.7.7:2.7.1	5	11924	hdu	hdu00564	Lipid Metabolism
429	1.1.5:2.3.1:2.3.1:2.7.7:2.7.8	5	12587	hha	hha00564	Lipid Metabolism
430	1.1.5:2.3.1:2.3.1:2.7.7:2.7.8:3.1.3	6	11926 12586	hdu hha	hdu00564 hha00564	Lipid Metabolism
431	1.1.5:2.3.1:2.3.1:2.7.7:2.7.8:4.1.1	6	11923	hdu	hdu00564	Lipid Metabolism
432	1.1.5:2.3.1:2.3.1:2.7.7:2.7.8:4.1.1:2.1.1	7	12588	hha	hha00564	Lipid Metabolism
433	1.1.5:3.1.1:1.1.1	3	905 7273 34397	aci csa xca	aci00030 csa00030 xca00030	Carbohydrate Metabolism
434	1.1.5:3.1.1:2.7.1:1.1.1:5.1.3:2.2.1	6	34396	xca	xca00030	Carbohydrate Metabolism
435	1.1.5:3.1.1:2.7.1:1.1.1:5.1.3:2.2.1:2.7.1	7	7274 18189	csa pat	csa00030 pat00030	Carbohydrate Metabolism
436	1.1.5:3.1.1:2.7.1:1.1.1:5.1.3:2.2.1:3.1.3	7	18192	pat	pat00030	Carbohydrate Metabolism
437	1.1.5:3.1.1:2.7.1:1.1.1:5.3.1:2.7.1	6	18193 34403	pat xca	pat00030 xca00030	Carbohydrate Metabolism
438	1.1.5:3.1.1:2.7.1:1.1.1:5.3.1:2.7.1:5.4.2	7	7275	csa	csa00030	Carbohydrate Metabolism
439	1.1.5:3.1.1:2.7.1:1.1.1:5.3.1:2.7.6	6	7278 18197 34401	csa pat xca	csa00030 pat00030 xca00030	Carbohydrate Metabolism
440	1.1.5:3.1.1:2.7.1:1.1.1:5.3.1:5.4.2	6	7279 18196 34399	csa pat xca	csa00030 pat00030 xca00030	Carbohydrate Metabolism
441	1.1.5:3.1.1:2.7.1:3.1.1:1.1.1:5.3.1	6	7277 18194	csa pat	csa00030 pat00030	Carbohydrate Metabolism
442	1.1.5:3.1.1:2.7.1:3.1.1:1.1.1:5.3.1:2.7.1	7	34400	xca	xca00030	Carbohydrate Metabolism
443	1.1.5:3.1.1:2.7.1:3.1.1:1.1.1:5.3.1:3.1.3	7	34398	xca	xca00030	Carbohydrate Metabolism
444	1.1.5:3.1.1:2.7.1:4.2.1:4.1.2:2.2.1	6	911 7270 34405	aci csa xca	aci00030 csa00030 xca00030	Carbohydrate Metabolism
445	1.1.5:3.1.1:2.7.1:4.2.1:4.1.2:2.2.1:2.7.1	7	913	aci	aci00030	Carbohydrate Metabolism
446	1.1.5:3.1.1:2.7.1:4.2.1:4.1.2:2.2.1:2.7.6	7	907	aci	aci00030	Carbohydrate Metabolism
447	1.1.5:3.1.1:2.7.1:4.2.1:4.1.2:2.2.1:5.1.3	7	906	aci	aci00030	Carbohydrate Metabolism
448	1.1.5:3.1.1:2.7.1:4.2.1:4.1.2:2.2.1:5.3.1	7	909 912	aci	aci00030	Carbohydrate Metabolism
449	1.1.5:3.1.1:2.7.1:4.2.1:4.1.2:2.2.1:5.4.2	7	908	aci	aci00030	Carbohydrate Metabolism
450	1.1.5:3.1.1:2.7.1:4.2.1:4.1.2:2.7.1	6	7276 34402	csa xca	csa00030 xca00030	Carbohydrate Metabolism
451	1.1.5:3.1.1:2.7.1:4.2.1:4.1.2:4.1.2	6	7271 7272 34404	csa xca	csa00030 xca00030	Carbohydrate Metabolism
452	1.1.5:3.1.1:2.7.1:4.2.1:4.1.2:4.1.2:3.1.3	7	910	aci	aci00030	Carbohydrate Metabolism
453	1.1.5:3.1.1:2.7.1:4.2.1:4.1.3:2.2.1	6	18195	pat	pat00030	Carbohydrate Metabolism
454	1.1.5:3.1.1:2.7.1:4.2.1:4.1.3:2.7.1	6	18190	pat	pat00030	Carbohydrate Metabolism
455	1.1.5:3.1.1:2.7.1:4.2.1:4.1.3:4.1.2	6	18191	pat	pat00030	Carbohydrate Metabolism
456	1.1.5:4.1.1:2.7.1:1.2.4:1.8.1	5	4589	bci	bci00620	Carbohydrate Metabolism
457	1.1.5:4.1.1:2.7.1:1.2.4:2.3.1:2.3.1:2.7.2	7	4590	bci	bci00620	Carbohydrate Metabolism
458	1.1.5:4.1.1:2.7.1:1.2.4:2.3.1:6.4.1	6	4588	bci	bci00620	Carbohydrate Metabolism
459	1.1.5:4.1.1:2.7.9:1.1.1:1.2.4:1.8.1	6	31764	tcx	tcx00620	Carbohydrate Metabolism
460	1.1.5:4.1.1:2.7.9:1.1.1:1.2.4:2.3.1:2.3.3	7	31763	tcx	tcx00620	Carbohydrate Metabolism
461	1.1.5:4.1.1:2.7.9:1.1.1:1.2.4:2.3.1:6.2.1	7	31766	tcx	tcx00620	Carbohydrate Metabolism
462	1.1.5:4.1.1:2.7.9:1.1.1:1.2.4:2.3.1:6.4.1	7	31765	tcx	tcx00620	Carbohydrate Metabolism
463	1.1.5:4.1.1:2.7.9:1.1.1:3.1.2:4.4.1	6	31767	tcx	tcx00620	Carbohydrate Metabolism
464	1.1.5:4.1.1:2.7.9:2.7.1	4	31762	tcx	tcx00620	Carbohydrate Metabolism
465	1.1.99:1.2.1	2	1305 6387 8876 10829 14854 18581 19678 20654 21982 23083 25729 29433 33522 34738	aci cps eco hch maq pat pcr pfl pha pin ppr sdn vvu xca	aci00260 cps00260 eco00260 hch00260 maq00260 pat00260 pcr00260 pfl00260 pha00260 pin00260 ppr00260 sdn00260 vvu00260 xca00260	Amino Acid Metabolism
466	1.1.99:1.2.1:2.1.1	3	7660	csa	csa00260	Amino Acid Metabolism
467	1.11.1:1.13.11	2	29895	sdn	sdn00590	Lipid Metabolism
468	1.11.1:1.2.1:1.2.1	3	36476	bsu	bsu00680	Energy Metabolism
469	1.11.1:1.2.1:1.2.1:3.1.2:1.1.1	5	6987 8195 19216 21416	cps csa pat pfl	cps00680 csa00680 pat00680 pfl00680	Energy Metabolism
470	1.11.1:1.2.1:1.4.99	3	19215	pat	pat00680	Energy Metabolism
471	1.11.1:2.6.1	2	10186 28679	ftu sde	ftu00360 sde00360	Amino Acid Metabolism
472	1.11.1:2.6.1:1.13.11	3	6726 7850 11157 13450 14249 18874 21097 27775 29706 30790 33846 34970	cps csa hch ilo lpn pat pfl saz sdn shm vvu xca	cps00360 csa00360 hch00360 ilo00360 lpn00360 pat00360 pfl00360 saz00360 sdn00360 shm00360 vvu00360 xca00360	Amino Acid Metabolism
473	1.11.1:2.6.1:1.14.16	3	6727 11156 13451 14250 18876 21096 27777 29705 30792 33848 34971	cps hch ilo lpn pat pfl saz sdn shm vvu xca	cps00360 hch00360 ilo00360 lpn00360 pat00360 pfl00360 saz00360 sdn00360 shm00360 vvu00360 xca00360	Amino Acid Metabolism
474	1.11.1:2.6.1:1.4.99	3	2425 6725 7849 9253 11155 12479 15091 21098 23391 27778 33847 34969	aeh cps csa eco hch hha maq pfl pin saz vvu xca	aeh00360 cps00360 csa00360 eco00360 hch00360 hha00360 maq00360 pfl00360 pin00360 saz00360 vvu00360 xca00360	Amino Acid Metabolism
475	1.11.1:2.6.1:2.6.1	3	2426 12480 14251 18875	aeh hha lpn pat	aeh00360 hha00360 lpn00360 pat00360	Amino Acid Metabolism
476	1.11.1:3.5.1	2	14248 15090 27776 30791 34968	lpn maq saz shm xca	lpn00360 maq00360 saz00360 shm00360 xca00360	Amino Acid Metabolism
477	1.11.1:3.5.1:6.2.1	3	11154	hch	hch00360	Amino Acid Metabolism
478	1.11.1:3.5.1:6.2.1:1.2.1:1.4.3	5	21099	pfl	pfl00360	Amino Acid Metabolism
479	1.11.1:4.1.2:5.3.1:2.7.1:4.1.2	5	36475	bsu	bsu00680	Energy Metabolism
480	1.11.1:4.4.1:1.1.1:3.1.2:1.2.1	5	32832 35319	vfi xca	vfi00680 xca00680	Energy Metabolism
481	1.11.1:4.4.1:1.1.1:3.1.2:1.2.1:1.2.99	6	26316	ppr	ppr00680	Energy Metabolism
482	1.12.99:1.8.99	2	2610	aeh	aeh00633	Biodegradation and Metabolism
483	1.13.11:1.11.1	2	29894	sdn	sdn00590	Lipid Metabolism
484	1.13.11:1.4.99	2	3736 11159 19873 21095 25996 27771 33849 34963	aha hch pcr pfl ppr saz vvu xca	aha00360 hch00360 pcr00360 pfl00360 ppr00360 saz00360 vvu00360 xca00360	Amino Acid Metabolism
485	1.13.11:2.5.1:3.7.1	3	22485	pha	pha00643	Biodegradation and Metabolism
486	1.13.11:2.6.1	2	14247 17693 18871	lpn noc pat	lpn00360 noc00360 pat00360	Amino Acid Metabolism
487	1.13.11:2.6.1:1.11.1	3	13448 18872 29704 33851	ilo pat sdn vvu	ilo00360 pat00360 sdn00360 vvu00360	Amino Acid Metabolism
488	1.13.11:2.6.1:1.11.1:3.5.1	4	14245 27769 30786 34962	lpn saz shm xca	lpn00360 saz00360 shm00360 xca00360	Amino Acid Metabolism
489	1.13.11:2.6.1:1.11.1:3.5.1:6.2.1	5	11158	hch	hch00360	Amino Acid Metabolism
490	1.13.11:2.6.1:1.11.1:3.5.1:6.2.1:1.2.1:1.4.3	7	21094	pfl	pfl00360	Amino Acid Metabolism
491	1.13.11:2.6.1:1.14.16	3	3737 11160 13449 14246 18873 19874 21093 22244 25997 27770 29703 30787 33850 34964	aha hch ilo lpn pat pcr pfl pha ppr saz sdn shm vvu xca	aha00360 hch00360 ilo00360 lpn00360 pat00360 pcr00360 pfl00360 pha00360 ppr00360 saz00360 sdn00360 shm00360 vvu00360 xca00360	Amino Acid Metabolism
492	1.13.11:2.6.1:2.5.1:2.1.1	4	20735	pfl	pfl00270	Amino Acid Metabolism
493	1.13.11:2.6.1:2.5.1:2.1.1:2.5.1:2.3.1:1.1.1:1.2.1:2.7.2	9	20739	pfl	pfl00270	Amino Acid Metabolism
494	1.13.11:2.6.1:2.5.1:2.1.1:2.5.1:2.3.1:2.5.1	7	20738	pfl	pfl00270	Amino Acid Metabolism
495	1.13.11:2.6.1:2.5.1:2.1.1:2.5.1:2.3.1:4.3.1	7	20734	pfl	pfl00270	Amino Acid Metabolism
496	1.13.11:2.6.1:2.5.1:2.1.1:2.5.1:2.6.1	6	20740	pfl	pfl00270	Amino Acid Metabolism
497	1.13.11:2.6.1:2.5.1:2.1.1:3.3.1	5	20736	pfl	pfl00270	Amino Acid Metabolism
498	1.13.11:2.6.1:2.5.1:2.1.1:4.4.1:2.5.1	6	20732	pfl	pfl00270	Amino Acid Metabolism
499	1.13.11:2.6.1:2.5.1:2.1.1:4.4.1:2.8.1	6	20733	pfl	pfl00270	Amino Acid Metabolism
500	1.13.11:2.6.1:2.5.1:2.1.1:4.4.1:4.4.1	6	20737	pfl	pfl00270	Amino Acid Metabolism
501	1.13.11:2.6.1:4.1.1	3	17694	noc	noc00360	Amino Acid Metabolism
502	1.13.11:2.6.1:4.4.1	3	20731	pfl	pfl00270	Amino Acid Metabolism
503	1.13.11:3.1.1	2	19157	pat	pat00627	Biodegradation and Metabolism
504	1.13.11:3.7.1:1.11.1	3	18886 21117 34980	pat pfl xca	pat00380 pfl00380 xca00380	Amino Acid Metabolism
505	1.13.11:3.7.1:1.13.11	3	34982	xca	xca00380	Amino Acid Metabolism
506	1.13.11:3.7.1:1.14.13	3	34981	xca	xca00380	Amino Acid Metabolism
507	1.13.11:4.1.1	2	17699	noc	noc00380	Amino Acid Metabolism
508	1.13.11:5.2.1	2	4078 11392 13625 14420 17956 26287 28039 29933 31023 34139 35292	aha hch ilo lpn noc ppr saz sdn shm vvu xca	aha00643 hch00643 ilo00643 lpn00643 noc00643 ppr00643 saz00643 sdn00643 shm00643 vvu00643 xca00643	Biodegradation and Metabolism
509	1.13.11:5.2.1:3.7.1	3	21389	pfl	pfl00643	Biodegradation and Metabolism
510	1.13.11:5.5.1	2	1732 19875 20053 21103 21350	aci pcr pfl	aci00623 pcr00361 pcr00623 pfl00361 pfl00623	Biodegradation and Metabolism
511	1.13.11:5.5.1:3.1.1	3	1518	aci	aci00361	Biodegradation and Metabolism
512	1.13.12:1.7.1	2	4255	aha	aha00910	Energy Metabolism
513	1.13.12:1.7.1:1.7.99	3	1901 15455 20176 35392 36605	aci bsu maq pcr xca	aci00910 bsu00910 maq00910 pcr00910 xca00910	Energy Metabolism
514	1.13.12:1.7.2:1.4.1	3	4244 31167	aha shm	aha00910 shm00910	Energy Metabolism
515	1.13.12:1.7.2:1.4.1:1.4.1	4	4254	aha	aha00910	Energy Metabolism
516	1.13.12:1.7.2:1.4.1:3.5.1	4	4249 4252	aha	aha00910	Energy Metabolism
517	1.13.12:1.7.2:1.4.1:4.3.1	4	4241	aha	aha00910	Energy Metabolism
518	1.13.12:1.7.2:1.4.1:4.4.1	4	4240	aha	aha00910	Energy Metabolism
519	1.13.12:1.7.2:1.4.1:6.3.5	4	4250	aha	aha00910	Energy Metabolism
520	1.13.12:1.7.2:1.4.99	3	4247	aha	aha00910	Energy Metabolism
521	1.13.12:1.7.2:1.7.99	3	4245 22597 31169	aha pha shm	aha00910 pha00910 shm00910	Energy Metabolism
522	1.13.12:1.7.2:2.1.2	3	4243 31166	aha shm	aha00910 shm00910	Energy Metabolism
523	1.13.12:1.7.2:2.7.2	3	4246	aha	aha00910	Energy Metabolism
524	1.13.12:1.7.2:4.1.99	3	4248	aha	aha00910	Energy Metabolism
525	1.13.12:1.7.2:4.3.1	3	4251 31170	aha shm	aha00910 shm00910	Energy Metabolism
526	1.13.12:1.7.2:6.3.1	3	4242 4253 31165	aha shm	aha00910 shm00910	Energy Metabolism
527	1.13.12:1.7.2:6.3.1:1.4.1	4	31168	shm	shm00910	Energy Metabolism
528	1.13.12:1.7.2:6.3.1:3.5.1	4	31171 31172	shm	shm00910	Energy Metabolism
529	1.13.12:1.7.2:6.3.1:4.4.1	4	31163	shm	shm00910	Energy Metabolism
530	1.13.12:1.7.2:6.3.1:6.3.5	4	31164	shm	shm00910	Energy Metabolism
531	1.13.12:3.5.1	2	21111	pfl	pfl00380	Amino Acid Metabolism
532	1.14.-:1.14.13	2	10349 35271	ftu xca	ftu00627 xca00627	Biodegradation and Metabolism
533	1.14.-:1.14.13:1.1.1	3	505	abo	abo00363	Biodegradation and Metabolism
534	1.14.-:1.14.99:2.5.1	3	25242	plu	plu00906	Metabolism of Terpenoids and Polyketides
535	1.14.-:3.1.1	2	504 9272 10188 34975	abo eco ftu xca	abo00363 eco00363 ftu00363 xca00363	Biodegradation and Metabolism
536	1.14.11:4.1.1	2	33888	vvu	vvu00430	Metabolism of Other Amino Acids
537	1.14.11:4.1.1:2.3.2	3	3783 9304 22288	aha eco pha	aha00430 eco00430 pha00430	Metabolism of Other Amino Acids
538	1.14.12:1.3.1:1.13.11:1.14.13	4	9246 24730	eco plu	eco00360 plu00360	Amino Acid Metabolism
539	1.14.12:1.3.1:1.13.11:3.7.1:4.2.1:4.1.3	6	9247 24728	eco plu	eco00360 plu00360	Amino Acid Metabolism
540	1.14.12:1.3.1:1.13.11:5.5.1	4	19882 21110	pcr pfl	pcr00364 pfl00364	Biodegradation and Metabolism
541	1.14.12:1.3.1:1.13.11:5.5.1:3.1.1	5	1528	aci	aci00364	Biodegradation and Metabolism
542	1.14.12:1.3.1:1.13.11:5.5.1:5.3.3:3.1.1	6	21104	pfl	pfl00362	Biodegradation and Metabolism
543	1.14.12:1.3.1:1.13.11:5.5.1:5.3.3:3.1.1:2.8.3:2.3.1	8	1522 19881	aci pcr	aci00362 pcr00362	Biodegradation and Metabolism
544	1.14.12:1.3.1:1.13.11:5.5.1:5.3.3:4.1.1	6	19880	pcr	pcr00362	Biodegradation and Metabolism
545	1.14.12:1.3.1:1.13.11:5.5.1:5.3.3:4.1.1:5.5.1:1.13.11:1.14.13	9	1523	aci	aci00362	Biodegradation and Metabolism
546	1.14.12:1.3.1:1.13.11:5.5.1:5.3.3:4.1.1:5.5.1:1.13.11:1.14.13:3.1.2	10	21105	pfl	pfl00362	Biodegradation and Metabolism
547	1.14.12:1.4.1	2	1924 21564 21571	aci pfl	aci00910 pfl00910	Energy Metabolism
548	1.14.12:1.4.99	2	1929 21573	aci pfl	aci00910 pfl00910	Energy Metabolism
549	1.14.12:2.1.2	2	21565	pfl	pfl00910	Energy Metabolism
550	1.14.12:2.7.2:4.2.1:4.2.1	4	21576	pfl	pfl00910	Energy Metabolism
551	1.14.12:4.3.1	2	1927 21574	aci pfl	aci00910 pfl00910	Energy Metabolism
552	1.14.12:4.3.1:2.6.1:1.4.99	4	24729	plu	plu00360	Amino Acid Metabolism
553	1.14.12:6.3.1	2	21567	pfl	pfl00910	Energy Metabolism
554	1.14.12:6.3.1:1.4.1	3	1926 21566	aci pfl	aci00910 pfl00910	Energy Metabolism
555	1.14.12:6.3.1:3.5.1	3	1925 1928 21569 21570	aci pfl	aci00910 pfl00910	Energy Metabolism
556	1.14.12:6.3.1:3.5.5	3	21575	pfl	pfl00910	Energy Metabolism
557	1.14.12:6.3.1:4.4.1	3	1923 21572	aci pfl	aci00910 pfl00910	Energy Metabolism
558	1.14.12:6.3.1:6.3.5	3	21568	pfl	pfl00910	Energy Metabolism
559	1.14.13:1.1.-	2	1745	aci	aci00627	Biodegradation and Metabolism
560	1.14.13:1.1.1	2	502 1527 1936	abo aci	abo00363 aci00363 aci00930	Biodegradation and Metabolism
561	1.14.13:1.1.1:1.2.1	3	707	abo	abo00626	Biodegradation and Metabolism
562	1.14.13:1.1.1:1.2.1:1.14.13	4	1738	aci	aci00626	Biodegradation and Metabolism
563	1.14.13:1.1.2:4.1.2:5.3.1:2.7.1:4.1.2:4.1.2	7	16174	mca	mca00680	Energy Metabolism
564	1.14.13:1.13.11:1.2.1:5.3.3:5.3.3:4.2.1:4.1.2	7	21088	pfl	pfl00350	Amino Acid Metabolism
565	1.14.13:1.13.11:1.2.1:5.3.3:5.3.3:4.2.1:4.1.2:1.2.1	8	24723	plu	plu00350	Amino Acid Metabolism
566	1.14.13:1.13.11:1.3.1:1.14.12	4	9255	eco	eco00360	Amino Acid Metabolism
567	1.14.13:1.13.11:1.3.1:1.14.12:4.3.1:2.6.1:1.4.99	7	24741	plu	plu00360	Amino Acid Metabolism
568	1.14.13:1.13.11:3.7.1:4.2.1:4.1.3	5	9256 24740	eco plu	eco00360 plu00360	Amino Acid Metabolism
569	1.14.13:1.14.-	2	10350 35272	ftu xca	ftu00627 xca00627	Biodegradation and Metabolism
570	1.14.13:1.14.-:3.1.1	3	501	abo	abo00363	Biodegradation and Metabolism
571	1.14.13:1.2.1:1.1.1:1.14.13	4	1742	aci	aci00626	Biodegradation and Metabolism
572	1.14.13:2.1.1	2	701 1734	abo aci	abo00624 aci00624	Biodegradation and Metabolism
573	1.14.13:2.3.1:6.3.2	3	17605 32480	noc vfi	noc00310 vfi00310	Amino Acid Metabolism
574	1.14.13:3.1.1	2	1937	aci	aci00930	Biodegradation and Metabolism
575	1.14.13:3.1.3	2	709	abo	abo00627	Biodegradation and Metabolism
576	1.14.13:3.7.1:1.11.1	3	34983	xca	xca00380	Amino Acid Metabolism
577	1.14.13:3.7.1:1.13.11	3	34984 34985	xca	xca00380	Amino Acid Metabolism
578	1.14.15:1.1.1:1.2.1	3	118 940 10541 13816 14638 20339	abo aci hch lpn maq pfl	abo00071 aci00071 hch00071 lpn00071 maq00071 pfl00071	Lipid Metabolism
579	1.14.15:1.18.1	2	117 941 10542 14637 20338	abo aci hch maq pfl	abo00071 aci00071 hch00071 maq00071 pfl00071	Lipid Metabolism
580	1.14.15:1.2.1	2	14053	lpn	lpn00260	Amino Acid Metabolism
581	1.14.16:2.6.1	2	11187 13469 14268 26005 27797 35005	hch ilo lpn ppr saz xca	hch00400 ilo00400 lpn00400 ppr00400 saz00400 xca00400	Amino Acid Metabolism
582	1.14.16:2.6.1:1.11.1	3	6730 13453 18878 29701 33854	cps ilo pat sdn vvu	cps00360 ilo00360 pat00360 sdn00360 vvu00360	Amino Acid Metabolism
583	1.14.16:2.6.1:1.11.1:3.5.1	4	14242 27780 30789 34965	lpn saz shm xca	lpn00360 saz00360 shm00360 xca00360	Amino Acid Metabolism
584	1.14.16:2.6.1:1.11.1:3.5.1:6.2.1	5	11161	hch	hch00360	Amino Acid Metabolism
585	1.14.16:2.6.1:1.11.1:3.5.1:6.2.1:1.2.1:1.4.3	7	21100	pfl	pfl00360	Amino Acid Metabolism
586	1.14.16:2.6.1:1.13.11	3	3742 6729 11163 13452 14243 18877 19872 21101 22247 25995 27779 29702 30788 33853 34967	aha cps hch ilo lpn pat pcr pfl pha ppr saz sdn shm vvu xca	aha00360 cps00360 hch00360 ilo00360 lpn00360 pat00360 pcr00360 pfl00360 pha00360 ppr00360 saz00360 sdn00360 shm00360 vvu00360 xca00360	Amino Acid Metabolism
587	1.14.16:2.6.1:1.3.1	3	3764 6750 18902 21122 22265 29721 30801 33866	aha cps pat pfl pha sdn shm vvu	aha00400 cps00400 pat00400 pfl00400 pha00400 sdn00400 shm00400 vvu00400	Amino Acid Metabolism
588	1.14.16:2.6.1:1.3.1:2.7.1:1.1.1:4.2.1:4.2.3:2.5.1	8	19900	pcr	pcr00400	Amino Acid Metabolism
589	1.14.16:2.6.1:1.4.99	3	3741 6728 11162 19871 21102 25994 27781 33852 34966	aha cps hch pcr pfl ppr saz vvu xca	aha00360 cps00360 hch00360 pcr00360 pfl00360 ppr00360 saz00360 vvu00360 xca00360	Amino Acid Metabolism
590	1.14.16:2.6.1:2.6.1	3	14244 18879	lpn pat	lpn00360 pat00360	Amino Acid Metabolism
591	1.14.16:4.2.1	2	14267	lpn	lpn00400	Amino Acid Metabolism
592	1.14.16:4.2.1:1.3.1	3	26004 27799 35006	ppr saz xca	ppr00400 saz00400 xca00400	Amino Acid Metabolism
593	1.14.16:4.2.1:1.3.1:4.1.3:2.4.2:4.1.1:4.2.1	7	13466	ilo	ilo00400	Amino Acid Metabolism
594	1.14.16:4.2.1:1.3.1:4.1.3:2.4.2:4.1.1:4.2.1:4.2.1	8	13467	ilo	ilo00400	Amino Acid Metabolism
595	1.14.16:4.2.1:1.3.1:4.2.3:2.5.1:2.7.1:1.1.1:4.2.1:4.2.3:2.5.1	10	13468	ilo	ilo00400	Amino Acid Metabolism
596	1.14.16:4.2.1:2.6.1	3	3761 19898 21118 26008 27798 29724 30799 33869 35003	aha pcr pfl ppr saz sdn shm vvu xca	aha00400 pcr00400 pfl00400 ppr00400 saz00400 sdn00400 shm00400 vvu00400 xca00400	Amino Acid Metabolism
597	1.14.16:4.2.1:4.1.3:2.4.2:5.3.1:4.1.1:4.2.1	7	19901	pcr	pcr00400	Amino Acid Metabolism
598	1.14.16:4.2.1:4.1.3:2.4.2:5.3.1:4.1.1:4.2.1:4.2.1	8	19899	pcr	pcr00400	Amino Acid Metabolism
599	1.14.16:4.2.1:4.2.3	3	19897	pcr	pcr00400	Amino Acid Metabolism
600	1.14.16:4.2.1:5.4.99:4.1.3:2.4.2:4.1.1:4.2.1	7	3760 6752 18899 22266 26006 27795 29722 30803 33867	aha cps pat pha ppr saz sdn shm vvu	aha00400 cps00400 pat00400 pha00400 ppr00400 saz00400 sdn00400 shm00400 vvu00400	Amino Acid Metabolism
601	1.14.16:4.2.1:5.4.99:4.1.3:2.4.2:4.1.1:4.2.1:4.2.1	8	3762 6753 18901 22264 26007 27796 29720 30802 33870	aha cps pat pha ppr saz sdn shm vvu	aha00400 cps00400 pat00400 pha00400 ppr00400 saz00400 sdn00400 shm00400 vvu00400	Amino Acid Metabolism
602	1.14.16:4.2.1:5.4.99:4.1.3:2.4.2:5.3.1:4.1.1:4.2.1	8	11188 21120 35001	hch pfl xca	hch00400 pfl00400 xca00400	Amino Acid Metabolism
603	1.14.16:4.2.1:5.4.99:4.1.3:2.4.2:5.3.1:4.1.1:4.2.1:4.2.1	9	11186 21121 35002	hch pfl xca	hch00400 pfl00400 xca00400	Amino Acid Metabolism
604	1.14.16:4.2.1:5.4.99:4.2.3:2.5.1:2.7.1:1.1.1:4.2.1	8	21119	pfl	pfl00400	Amino Acid Metabolism
605	1.14.16:4.2.1:5.4.99:4.2.3:2.5.1:2.7.1:1.1.1:4.2.1:4.2.3:2.5.1	10	3763 6751 11189 18900 22263 26009 27794 29723 30800 33868 35004	aha cps hch pat pha ppr saz sdn shm vvu xca	aha00400 cps00400 hch00400 pat00400 pha00400 ppr00400 saz00400 sdn00400 shm00400 vvu00400 xca00400	Amino Acid Metabolism
606	1.14.16:4.2.1:5.4.99:4.2.3:2.5.1:2.7.1:1.1.5:4.2.3:2.5.1	9	21123	pfl	pfl00400	Amino Acid Metabolism
607	1.17.1:3.5.4:2.4.2:2.1.2	4	18445	pat	pat00230	Nucleotide Metabolism
608	1.17.1:3.5.4:2.4.2:2.7.4:1.17.4	5	18443	pat	pat00230	Nucleotide Metabolism
609	1.17.1:3.5.4:2.4.2:2.7.4:2.7.6:3.6.1	6	18435	pat	pat00230	Nucleotide Metabolism
610	1.17.1:3.5.4:2.4.2:2.7.4:2.7.7	5	18439	pat	pat00230	Nucleotide Metabolism
611	1.17.1:3.5.4:2.4.2:2.7.4:3.6.1	5	18437 18440	pat	pat00230	Nucleotide Metabolism
612	1.17.1:3.5.4:2.4.2:3.1.3:3.1.5	5	18434	pat	pat00230	Nucleotide Metabolism
613	1.17.1:3.5.4:2.4.2:3.1.3:3.5.4	5	18436	pat	pat00230	Nucleotide Metabolism
614	1.17.1:3.5.4:2.4.2:3.1.4:4.6.1	5	18448	pat	pat00230	Nucleotide Metabolism
615	1.17.1:3.5.4:2.4.2:3.6.1:1.1.1	5	18451	pat	pat00230	Nucleotide Metabolism
616	1.17.1:3.5.4:2.4.2:3.6.1:2.7.1	5	18446	pat	pat00230	Nucleotide Metabolism
617	1.17.1:3.5.4:2.4.2:3.6.1:2.7.4	5	18441	pat	pat00230	Nucleotide Metabolism
618	1.17.1:3.5.4:2.4.2:3.6.1:2.7.7	5	18442	pat	pat00230	Nucleotide Metabolism
619	1.17.1:3.5.4:2.4.2:3.6.1:2.7.7:2.7.6	6	18447	pat	pat00230	Nucleotide Metabolism
620	1.17.1:3.5.4:2.4.2:3.6.1:6.3.4	5	18449	pat	pat00230	Nucleotide Metabolism
621	1.17.1:3.5.4:2.4.2:4.3.2:6.3.2:5.4.99:6.3.4:6.3.3:6.3.5:2.1.2:6.3.4:2.4.2:2.7.6:3.6.1	14	18450	pat	pat00230	Nucleotide Metabolism
622	1.17.1:3.5.4:2.4.2:4.3.2:6.3.2:5.4.99:6.3.4:6.3.3:6.3.5:2.1.2:6.3.4:2.4.2:2.7.6:5.4.2	14	18438	pat	pat00230	Nucleotide Metabolism
623	1.17.1:3.5.4:2.4.2:6.3.5	4	18444	pat	pat00230	Nucleotide Metabolism
624	1.18.6:1.4.1	2	16305	mca	mca00910	Energy Metabolism
625	1.18.6:1.4.1:1.4.1	3	12866	hha	hha00910	Energy Metabolism
626	1.18.6:1.4.1:6.3.5	3	12862	hha	hha00910	Energy Metabolism
627	1.18.6:1.4.99	2	12864	hha	hha00910	Energy Metabolism
628	1.18.6:2.1.2	2	16306	mca	mca00910	Energy Metabolism
629	1.18.6:2.1.2:1.7.2	3	12860	hha	hha00910	Energy Metabolism
630	1.18.6:2.1.2:3.5.5	3	12863	hha	hha00910	Energy Metabolism
631	1.18.6:4.3.1	2	12861	hha	hha00910	Energy Metabolism
632	1.18.6:6.3.1	2	12865	hha	hha00910	Energy Metabolism
633	1.18.6:6.3.1:1.4.1	3	16309	mca	mca00910	Energy Metabolism
634	1.18.6:6.3.1:3.5.5	3	16307	mca	mca00910	Energy Metabolism
635	1.18.6:6.3.1:4.4.1	3	16308	mca	mca00910	Energy Metabolism
636	1.18.6:6.3.1:6.3.5	3	16310	mca	mca00910	Energy Metabolism
637	1.2.1:1.1.1	2	1733 1736 2021 2968 4036 5745 6122 6931 7155 7324 8123 11358 12965 13255 13607 13609 14403 14938 15821 16484 17078 17292 17937 18268 19146 19151 19407 19746 20814 21687 22459 22799 24031 25050 25482 26754 27119 29129 30205 33191 34110 34468 35630 36430	aci aeh aha bsu cbu cps crp csa hch ilo lpn maq mca msu noc pat pcr pfl pha pin plu ppr rma saz sdn shm vvu xca	aci00623 aci00625 aeh00071 aha00071 aha00625 bsu00071 bsu00625 cbu00280 cps00071 cps00626 crp00260 csa00071 csa00625 hch00626 ilo00071 ilo00260 ilo00625 ilo00626 lpn00625 maq00280 mca00260 msu00071 msu00625 noc00071 noc00625 pat00071 pat00620 pcr00071 pcr00280 pfl00280 pha00071 pha00625 pin00071 plu00071 plu00625 ppr00071 rma00260 saz00071 sdn00071 shm00071 vvu00071 vvu00625 xca00071	Amino Acid Metabolism	Biodegradation and Metabolism	Carbohydrate Metabolism	Lipid Metabolism
638	1.2.1:1.1.1:1.1.1	3	19140	pat	pat00620	Carbohydrate Metabolism
639	1.2.1:1.1.1:1.1.1:4.1.1	4	28863 28869	sde	sde00620	Carbohydrate Metabolism
640	1.2.1:1.1.1:1.14.13	3	708 1739	abo aci	abo00626 aci00626	Biodegradation and Metabolism
641	1.2.1:1.1.1:1.14.15	3	13806	lpn	lpn00071	Lipid Metabolism
642	1.2.1:1.1.1:1.14.15:1.18.1	4	113 939 10546 14636 20347	abo aci hch maq pfl	abo00071 aci00071 hch00071 maq00071 pfl00071	Lipid Metabolism
643	1.2.1:1.1.1:1.2.1	3	423 1400 10949 13292 18675 22037 25846 29553 33658 34875	abo aci hch ilo pat pha ppr sdn vvu xca	abo00280 aci00280 hch00280 ilo00280 pat00280 pha00280 ppr00280 sdn00280 vvu00280 xca00280	Amino Acid Metabolism
644	1.2.1:1.1.1:2.3.1:2.3.1	4	23220	pin	pin00280	Amino Acid Metabolism
645	1.2.1:1.1.1:2.3.3:2.3.1:2.7.2	5	19152	pat	pat00620	Carbohydrate Metabolism
646	1.2.1:1.1.1:2.3.3:6.2.1:1.2.1	5	19149	pat	pat00620	Carbohydrate Metabolism
647	1.2.1:1.1.1:2.6.1:1.1.1	4	4141 7011 9708 13662 19234 21432 22525 23785 25145 26355 32873 34196	aha cps eco ilo pat pfl pha pin plu ppr vfi vvu	aha00750 cps00750 eco00750 ilo00750 pat00750 pfl00750 pha00750 pin00750 plu00750 ppr00750 vfi00750 vvu00750	Metabolism of Cofactors and Vitamins
648	1.2.1:1.1.1:2.6.1:4.2.3	4	4140 7010 9707 19235 21431 22526 23784 25146 26354 32872 34195	aha cps eco pat pfl pha pin plu ppr vfi vvu	aha00750 cps00750 eco00750 pat00750 pfl00750 pha00750 pin00750 plu00750 ppr00750 vfi00750 vvu00750	Metabolism of Cofactors and Vitamins
649	1.2.1:1.1.1:2.7.1	3	19145 28872	pat sde	pat00620 sde00620	Carbohydrate Metabolism
650	1.2.1:1.1.1:2.7.1:4.2.3	4	4332 5370	bcc buc	bcc00260 buc00260	Amino Acid Metabolism
651	1.2.1:1.1.1:2.7.1:4.2.3:1.1.1	5	34769	xca	xca00260	Amino Acid Metabolism
652	1.2.1:1.1.1:2.7.1:4.2.3:1.1.1:2.3.1	6	18571	pat	pat00260	Amino Acid Metabolism
653	1.2.1:1.1.1:2.7.1:4.2.3:1.1.1:2.3.1:1.4.4:1.8.1	8	35950	bsu	bsu00260	Amino Acid Metabolism
654	1.2.1:1.1.1:2.7.1:4.2.3:4.1.2:1.4.4:1.8.1	7	34774	xca	xca00260	Amino Acid Metabolism
655	1.2.1:1.1.1:2.7.1:4.2.3:4.1.2:1.4.4:2.1.2	7	34767	xca	xca00260	Amino Acid Metabolism
656	1.2.1:1.1.1:2.7.1:4.2.3:4.1.2:2.1.2	6	34772	xca	xca00260	Amino Acid Metabolism
657	1.2.1:1.1.1:2.7.1:4.2.3:4.1.2:2.3.1	6	34773	xca	xca00260	Amino Acid Metabolism
658	1.2.1:1.1.1:2.7.1:4.2.3:4.3.1:2.1.2	6	4778 5071	bfl bpn	bfl00260 bpn00260	Amino Acid Metabolism
659	1.2.1:1.1.1:2.7.1:4.2.3:4.3.1:2.1.2:1.4.4	7	18565 19670	pat pcr	pat00260 pcr00260	Amino Acid Metabolism
660	1.2.1:1.1.1:2.7.1:4.2.3:4.3.1:2.1.2:2.1.2	7	35945	bsu	bsu00260	Amino Acid Metabolism
661	1.2.1:1.1.1:2.7.1:4.2.3:4.3.1:2.1.2:2.1.2:1.8.1	8	18568 19666	pat pcr	pat00260 pcr00260	Amino Acid Metabolism
662	1.2.1:1.1.1:2.7.1:4.2.3:4.3.1:2.6.1:1.1.1	7	18567	pat	pat00260	Amino Acid Metabolism
663	1.2.1:1.1.1:2.7.1:4.2.3:4.3.1:2.6.1:1.1.1:2.7.1	8	19664	pcr	pcr00260	Amino Acid Metabolism
664	1.2.1:1.1.1:2.7.1:4.2.3:4.3.1:2.7.8	6	4779 5072 18564 19668 34771 35949	bfl bpn bsu pat pcr xca	bfl00260 bpn00260 bsu00260 pat00260 pcr00260 xca00260	Amino Acid Metabolism
665	1.2.1:1.1.1:2.7.1:4.2.3:4.3.1:3.1.3:2.6.1:1.1.1	8	18569 19669	pat pcr	pat00260 pcr00260	Amino Acid Metabolism
666	1.2.1:1.1.1:2.7.1:4.2.3:4.3.1:4.2.1	6	4777 5073 18566 19665 34768 35946	bfl bpn bsu pat pcr xca	bfl00260 bpn00260 bsu00260 pat00260 pcr00260 xca00260	Amino Acid Metabolism
667	1.2.1:1.1.1:2.7.1:4.2.3:4.3.1:4.2.1:4.4.1	7	34770	xca	xca00260	Amino Acid Metabolism
668	1.2.1:1.1.1:2.7.1:4.2.3:4.3.1:4.3.1	6	35947	bsu	bsu00260	Amino Acid Metabolism
669	1.2.1:1.1.1:3.1.2	3	19141 28862	pat sde	pat00620 sde00620	Carbohydrate Metabolism
670	1.2.1:1.1.1:3.8.1	3	705 11356 15299 20056 23689 26252 27999 29914 30996 35269	abo hch maq pcr pin ppr saz sdn shm xca	abo00625 hch00625 maq00625 pcr00625 pin00625 ppr00625 saz00625 sdn00625 shm00625 xca00625	Biodegradation and Metabolism
671	1.2.1:1.1.1:4.1.1	3	19138 28871	pat sde	pat00620 sde00620	Carbohydrate Metabolism
672	1.2.1:1.1.1:4.2.1	3	23222	pin	pin00280	Amino Acid Metabolism
673	1.2.1:1.13.11:1.14.13	3	18880	pat	pat00362	Biodegradation and Metabolism
674	1.2.1:1.13.11:1.14.13:1.13.11:5.5.1:3.1.1	6	7852	csa	csa00362	Biodegradation and Metabolism
675	1.2.1:1.13.11:1.14.13:3.1.2	4	7851	csa	csa00362	Biodegradation and Metabolism
676	1.2.1:1.14.11	2	7767 20885	csa pfl	csa00310 pfl00310	Amino Acid Metabolism
677	1.2.1:1.14.13	2	1740	aci	aci00626	Biodegradation and Metabolism
678	1.2.1:1.2.4:1.8.1	3	19137 28866	pat sde	pat00620 sde00620	Carbohydrate Metabolism
679	1.2.1:1.2.4:2.3.1:2.3.1	4	19143 28864	pat sde	pat00620 sde00620	Carbohydrate Metabolism
680	1.2.1:1.2.4:2.3.1:2.3.3	4	19136 28868	pat sde	pat00620 sde00620	Carbohydrate Metabolism
681	1.2.1:1.2.4:2.3.1:3.1.2	4	19148	pat	pat00620	Carbohydrate Metabolism
682	1.2.1:1.2.4:2.3.1:6.2.1:3.6.1	5	28861	sde	sde00620	Carbohydrate Metabolism
683	1.2.1:1.2.4:2.3.1:6.4.1	4	19139 28870	pat sde	pat00620 sde00620	Carbohydrate Metabolism
684	1.2.1:1.2.99	2	2645	aeh	aeh00680	Energy Metabolism
685	1.2.1:1.3.1:4.2.1	3	28033 31017	saz shm	saz00640 shm00640	Carbohydrate Metabolism
686	1.2.1:1.3.99	2	738 1781 2631 4093 5923 8167 9631 12678 13629 14431 15336 16162 17957 19197 20089 22487 25089 26295 28061 28914 29940 31034 31772 34149 36457	abo aci aeh aha bsu cbu csa eco hha ilo lpn maq mca noc pat pcr pha plu ppr saz sde sdn shm tcx vvu	abo00650 aci00650 aeh00650 aha00650 bsu00650 cbu00650 csa00650 eco00650 hha00650 ilo00650 lpn00650 maq00650 mca00650 noc00650 pat00650 pcr00650 pha00650 plu00650 ppr00650 saz00650 sde00650 sdn00650 shm00650 tcx00650 vvu00650	Carbohydrate Metabolism
687	1.2.1:1.3.99:4.2.1	3	733 1775 11385 15329 19189 21383 22482	abo aci hch maq pat pfl pha	abo00640 aci00640 hch00640 maq00640 pat00640 pfl00640 pha00640	Carbohydrate Metabolism
688	1.2.1:1.3.99:5.2.1	3	6958 23734	cps pin	cps00650 pin00650	Carbohydrate Metabolism
689	1.2.1:1.4.3	2	19808 23331 34944	pcr pin xca	pcr00330 pin00330 xca00330	Amino Acid Metabolism
690	1.2.1:1.4.3:2.3.1:3.5.1	4	18738	pat	pat00330	Amino Acid Metabolism
691	1.2.1:1.5.99	2	3780	aha	aha00410	Metabolism of Other Amino Acids
692	1.2.1:1.5.99:1.2.1	3	3554	aha	aha00330	Amino Acid Metabolism
693	1.2.1:2.1.4:2.3.1:3.5.3	4	25978	ppr	ppr00330	Amino Acid Metabolism
694	1.2.1:2.1.4:2.3.1:3.5.3:2.6.1:1.2.1:3.5.1:1.4.1:3.5.1	9	24688	plu	plu00330	Amino Acid Metabolism
695	1.2.1:2.1.4:2.3.1:3.5.3:2.6.1:1.2.1:3.5.1:1.4.1:6.3.1	9	24692	plu	plu00330	Amino Acid Metabolism
696	1.2.1:2.1.4:2.3.1:3.5.3:2.6.1:1.2.1:3.5.1:2.3.1	8	24695	plu	plu00330	Amino Acid Metabolism
697	1.2.1:2.1.4:2.3.1:3.5.3:2.6.1:1.2.1:3.5.1:2.7.2	8	24697	plu	plu00330	Amino Acid Metabolism
698	1.2.1:2.1.4:2.3.1:6.3.4	4	25972	ppr	ppr00330	Amino Acid Metabolism
699	1.2.1:2.1.4:3.5.3:2.1.3:2.7.2:1.4.1:2.3.1:2.7.2:1.2.1:2.6.1	10	25971	ppr	ppr00330	Amino Acid Metabolism
700	1.2.1:2.1.4:3.5.3:2.1.3:2.7.2:1.4.1:2.7.2	7	25979	ppr	ppr00330	Amino Acid Metabolism
701	1.2.1:2.1.4:3.5.3:2.1.3:2.7.2:1.4.1:3.5.1:1.2.1	8	25977	ppr	ppr00330	Amino Acid Metabolism
702	1.2.1:2.1.4:3.5.3:2.1.3:2.7.2:3.5.1	6	25976	ppr	ppr00330	Amino Acid Metabolism
703	1.2.1:2.1.4:3.5.3:2.1.3:2.7.2:6.3.1	6	25973	ppr	ppr00330	Amino Acid Metabolism
704	1.2.1:2.1.4:3.5.3:2.1.3:4.3.1:1.5.1	6	25981	ppr	ppr00330	Amino Acid Metabolism
705	1.2.1:2.1.4:3.5.3:2.1.3:4.3.1:1.5.1:1.2.1	7	25975	ppr	ppr00330	Amino Acid Metabolism
706	1.2.1:2.1.4:3.5.3:2.1.3:4.3.1:1.5.1:2.6.1:4.1.3	8	25974	ppr	ppr00330	Amino Acid Metabolism
707	1.2.1:2.1.4:4.1.1:3.5.3:2.3.1	5	24694	plu	plu00330	Amino Acid Metabolism
708	1.2.1:2.1.4:4.1.1:3.5.3:2.5.1:4.1.1	6	24689	plu	plu00330	Amino Acid Metabolism
709	1.2.1:2.1.4:4.3.2:6.3.4:2.1.3	5	24691	plu	plu00330	Amino Acid Metabolism
710	1.2.1:2.1.4:4.3.2:6.3.4:3.5.1:2.6.1:1.2.1:2.7.2	8	24700	plu	plu00330	Amino Acid Metabolism
711	1.2.1:2.1.4:4.3.2:6.3.4:3.5.1:4.3.1:1.5.1:5.1.1	8	24693	plu	plu00330	Amino Acid Metabolism
712	1.2.1:2.1.4:4.3.2:6.3.4:3.5.1:4.3.1:1.5.99:1.5.1:1.2.1	9	24698	plu	plu00330	Amino Acid Metabolism
713	1.2.1:2.1.4:4.3.2:6.3.4:3.5.1:4.3.1:1.5.99:2.6.1:4.1.2	9	24690	plu	plu00330	Amino Acid Metabolism
714	1.2.1:2.1.4:4.3.2:6.3.4:3.5.1:4.3.1:3.4.11	7	24699	plu	plu00330	Amino Acid Metabolism
715	1.2.1:2.3.1	2	1773 2623 4068 11387 14413 21384 23731 25080 25081 26281 26284 29932 31018 31019 34138 36445	aci aeh aha bsu hch lpn pfl pin plu ppr sdn shm vvu	aci00640 aeh00650 aha00640 bsu00640 hch00640 lpn00640 pfl00640 pin00640 plu00640 ppr00640 sdn00640 shm00640 vvu00640	Carbohydrate Metabolism
716	1.2.1:2.3.1:1.1.1	3	34137	vvu	vvu00640	Carbohydrate Metabolism
717	1.2.1:2.3.1:2.7.2	3	6951 15327 19187 20075 28034 29931	cps maq pat pcr saz sdn	cps00640 maq00640 pat00640 pcr00640 saz00640 sdn00640	Carbohydrate Metabolism
718	1.2.1:2.3.1:3.5.99	3	4070 23728 28032	aha pin saz	aha00640 pin00640 saz00640	Carbohydrate Metabolism
719	1.2.1:2.3.3	2	1774 6950 19186 28035 29930 31020 34135 35287	aci cps pat saz sdn shm vvu xca	aci00640 cps00640 pat00640 saz00640 sdn00640 shm00640 vvu00640 xca00640	Carbohydrate Metabolism
720	1.2.1:2.3.3:4.2.1	3	734 4067 5918 8155 11386 13622 14414 15330 20074 21381 22481 23730 25083 26283	abo aha cbu csa hch ilo lpn maq pcr pfl pha pin plu ppr	abo00640 aha00640 cbu00640 csa00640 hch00640 ilo00640 lpn00640 maq00640 pcr00640 pfl00640 pha00640 pin00640 plu00640 ppr00640	Carbohydrate Metabolism
721	1.2.1:2.6.1	2	1198 1563 1782 2230 2632 3767 6763 7555 7881 8166 12279 12677 14017 14430 19604 20090 23046 23425 23733 24282 24509 24777 24779 25090 27819 29554 30490 30816 30817 31033 34876 35012 35908 36259 36456	aci aeh aha bsu cps csa hha lpn pcr pin plu saz sdn shm xca	aci00250 aci00410 aci00650 aeh00250 aeh00650 aha00410 bsu00250 bsu00410 bsu00650 cps00410 csa00250 csa00410 csa00650 hha00250 hha00650 lpn00250 lpn00650 pcr00250 pcr00650 pin00250 pin00410 pin00650 plu00250 plu00280 plu00410 plu00650 saz00410 sdn00280 shm00250 shm00410 shm00650 xca00280 xca00410	Amino Acid Metabolism	Carbohydrate Metabolism	Metabolism of Other Amino Acids
722	1.2.1:2.6.1:1.2.1	3	14937 19747 20815 23221	maq pcr pfl pin	maq00280 pcr00280 pfl00280 pin00280	Amino Acid Metabolism
723	1.2.1:2.6.1:3.4.13	3	3770 6761 7884 27816 29732 33884	aha cps csa saz sdn vvu	aha00410 cps00410 csa00410 saz00410 sdn00410 vvu00410	Metabolism of Other Amino Acids
724	1.2.1:2.6.1:3.5.1:2.5.1:4.1.1	5	34943	xca	xca00330	Amino Acid Metabolism
725	1.2.1:2.6.1:3.5.3:2.5.1:4.1.1	5	6659	cps	cps00330	Amino Acid Metabolism
726	1.2.1:2.6.1:3.5.3:4.1.1:4.3.2:2.3.1:3.5.3	7	9173	eco	eco00330	Amino Acid Metabolism
727	1.2.1:2.6.1:4.1.1	3	2455 3768 4092 6760 6957 7882 9630 11780 15122 15337 19906 21143 27817 28060 29734 29939 33886 34148	aeh aha cps csa eco hdu maq pcr pfl saz sdn vvu	aeh00410 aha00410 aha00650 cps00410 cps00650 csa00410 eco00650 hdu00260 maq00410 maq00650 pcr00410 pfl00410 saz00410 saz00650 sdn00410 sdn00650 vvu00410 vvu00650	Amino Acid Metabolism	Carbohydrate Metabolism	Metabolism of Other Amino Acids
728	1.2.1:2.6.1:4.1.1:1.4.1	4	3270 3272 6367 8850 14832 14834 27385 29388 29391 33503	aha cps eco maq saz sdn vvu	aha00250 cps00250 eco00250 maq00250 saz00250 sdn00250 vvu00250	Amino Acid Metabolism
729	1.2.1:2.6.1:4.1.1:1.4.1:6.3.1	5	3269 6366 8853 27386 33499	aha cps eco saz vvu	aha00250 cps00250 eco00250 saz00250 vvu00250	Amino Acid Metabolism
730	1.2.1:2.6.1:4.1.1:1.4.1:6.3.1:2.4.2	6	14831	maq	maq00250	Amino Acid Metabolism
731	1.2.1:2.6.1:4.1.1:1.4.1:6.3.1:2.6.1	6	14830	maq	maq00250	Amino Acid Metabolism
732	1.2.1:2.6.1:4.1.1:1.4.1:6.3.1:6.3.5	6	14835	maq	maq00250	Amino Acid Metabolism
733	1.2.1:2.6.1:4.1.1:1.5.1	4	3273 6365 8849 14833 27389 33504	aha cps eco maq saz vvu	aha00250 cps00250 eco00250 maq00250 saz00250 vvu00250	Amino Acid Metabolism
734	1.2.1:2.6.1:4.1.1:1.5.1:6.3.1	5	29387	sdn	sdn00250	Amino Acid Metabolism
735	1.2.1:2.6.1:4.1.1:2.3.1	4	3548 9161	aha eco	aha00330 eco00330	Amino Acid Metabolism
736	1.2.1:2.6.1:4.1.1:2.5.1:4.1.1	5	9165 27729	eco saz	eco00330 saz00330	Amino Acid Metabolism
737	1.2.1:2.6.1:4.1.1:3.5.1:2.1.3	5	9160 27717	eco saz	eco00330 saz00330	Amino Acid Metabolism
738	1.2.1:2.6.1:4.1.1:3.5.1:2.1.3:2.7.2:1.4.1	7	3563	aha	aha00330	Amino Acid Metabolism
739	1.2.1:2.6.1:4.1.1:3.5.1:2.1.3:2.7.2:1.4.1:1.5.1:1.2.1	9	3549	aha	aha00330	Amino Acid Metabolism
740	1.2.1:2.6.1:4.1.1:3.5.1:2.1.3:2.7.2:1.4.1:1.5.1:1.5.1	9	3551	aha	aha00330	Amino Acid Metabolism
741	1.2.1:2.6.1:4.1.1:3.5.1:2.1.3:2.7.2:1.4.1:1.5.1:2.6.1:4.1.2	10	3553	aha	aha00330	Amino Acid Metabolism
742	1.2.1:2.6.1:4.1.1:3.5.1:2.1.3:2.7.2:1.4.1:1.5.1:3.4.11	9	3555	aha	aha00330	Amino Acid Metabolism
743	1.2.1:2.6.1:4.1.1:3.5.1:2.1.3:2.7.2:1.4.1:2.3.1	8	3561	aha	aha00330	Amino Acid Metabolism
744	1.2.1:2.6.1:4.1.1:3.5.1:2.1.3:2.7.2:1.4.1:2.7.2	8	3550	aha	aha00330	Amino Acid Metabolism
745	1.2.1:2.6.1:4.1.1:3.5.1:2.1.3:2.7.2:1.4.1:3.5.1:1.2.1	9	3556	aha	aha00330	Amino Acid Metabolism
746	1.2.1:2.6.1:4.1.1:3.5.1:2.1.3:2.7.2:3.5.1	7	3547	aha	aha00330	Amino Acid Metabolism
747	1.2.1:2.6.1:4.1.1:3.5.1:2.1.3:2.7.2:6.3.1	7	3557	aha	aha00330	Amino Acid Metabolism
748	1.2.1:2.6.1:4.1.1:3.5.1:2.4.2	5	3275 6363 8852 27390 29390 33500	aha cps eco saz sdn vvu	aha00250 cps00250 eco00250 saz00250 sdn00250 vvu00250	Amino Acid Metabolism
749	1.2.1:2.6.1:4.1.1:3.5.1:2.6.1	5	3274 6368 8851 27388 29392 33502	aha cps eco saz sdn vvu	aha00250 cps00250 eco00250 saz00250 sdn00250 vvu00250	Amino Acid Metabolism
750	1.2.1:2.6.1:4.1.1:3.5.1:2.6.1:1.2.1	6	9172	eco	eco00330	Amino Acid Metabolism
751	1.2.1:2.6.1:4.1.1:3.5.1:2.6.1:1.2.1:2.7.2	7	3560 27721	aha saz	aha00330 saz00330	Amino Acid Metabolism
752	1.2.1:2.6.1:4.1.1:3.5.1:3.5.3:2.3.1:3.5.3	7	3564	aha	aha00330	Amino Acid Metabolism
753	1.2.1:2.6.1:4.1.1:3.5.1:3.5.3:4.1.1:3.5.3	7	3562	aha	aha00330	Amino Acid Metabolism
754	1.2.1:2.6.1:4.1.1:3.5.1:3.5.3:4.3.2	6	3558	aha	aha00330	Amino Acid Metabolism
755	1.2.1:2.6.1:4.1.1:3.5.1:6.3.4	5	3559 9174	aha eco	aha00330 eco00330	Amino Acid Metabolism
756	1.2.1:2.6.1:4.1.1:3.5.1:6.3.4:4.3.2:2.3.1:3.5.3	8	27725	saz	saz00330	Amino Acid Metabolism
757	1.2.1:2.6.1:4.1.1:3.5.1:6.3.4:4.3.2:4.1.1:3.5.3	8	27722	saz	saz00330	Amino Acid Metabolism
758	1.2.1:2.6.1:4.1.1:3.5.1:6.3.5	5	3271 6364 8854 27387 29389 33501	aha cps eco saz sdn vvu	aha00250 cps00250 eco00250 saz00250 sdn00250 vvu00250	Amino Acid Metabolism
759	1.2.1:2.6.1:4.1.1:4.3.1:1.5.1	5	27720	saz	saz00330	Amino Acid Metabolism
760	1.2.1:2.6.1:4.1.1:4.3.1:1.5.1:1.2.1	6	27731	saz	saz00330	Amino Acid Metabolism
761	1.2.1:2.6.1:4.1.1:4.3.1:1.5.1:1.4.1:3.5.1	7	27726	saz	saz00330	Amino Acid Metabolism
762	1.2.1:2.6.1:4.1.1:4.3.1:1.5.1:1.4.1:6.3.1	7	27724	saz	saz00330	Amino Acid Metabolism
763	1.2.1:2.6.1:4.1.1:4.3.1:1.5.1:2.3.1	6	27723	saz	saz00330	Amino Acid Metabolism
764	1.2.1:2.6.1:4.1.1:4.3.1:1.5.1:2.6.1:4.1.2	7	27728	saz	saz00330	Amino Acid Metabolism
765	1.2.1:2.6.1:4.1.1:4.3.1:1.5.1:2.7.2	6	27732	saz	saz00330	Amino Acid Metabolism
766	1.2.1:2.6.1:4.1.1:4.3.1:1.5.1:3.5.1:1.2.1	7	27718	saz	saz00330	Amino Acid Metabolism
767	1.2.1:2.6.1:4.1.1:4.3.1:3.4.11	5	27730	saz	saz00330	Amino Acid Metabolism
768	1.2.1:2.6.1:4.1.1:4.3.1:5.1.1	5	27727	saz	saz00330	Amino Acid Metabolism
769	1.2.1:2.6.1:4.1.1:6.3.1:1.4.3	5	9168	eco	eco00330	Amino Acid Metabolism
770	1.2.1:2.6.1:4.1.1:6.3.1:3.5.1:1.2.1:2.6.1	7	9164	eco	eco00330	Amino Acid Metabolism
771	1.2.1:2.7.2	2	3320 5720 6391 7156 8897 11781 13254 14038 15820 18570 19667 21976 26753 27458 29447 30535 34775 35948	aha bsu cbu cps crp eco hdu ilo lpn mca pat pcr pha rma saz sdn shm xca	aha00260 bsu00260 cbu00260 cps00260 crp00260 eco00260 hdu00260 ilo00260 lpn00260 mca00260 pat00260 pcr00260 pha00260 rma00260 saz00260 sdn00260 shm00260 xca00260	Amino Acid Metabolism
772	1.2.1:2.7.2:2.7.1:4.2.3:1.1.1	5	3314 8895 29446 30537	aha eco sdn shm	aha00260 eco00260 sdn00260 shm00260	Amino Acid Metabolism
773	1.2.1:2.7.2:2.7.1:4.2.3:1.1.1:2.3.1	6	6397 21980 27462	cps pha saz	cps00260 pha00260 saz00260	Amino Acid Metabolism
774	1.2.1:2.7.2:2.7.1:4.2.3:4.1.2:1.4.4:1.8.1	7	3315 8898 21978 27456 29445 30540	aha eco pha saz sdn shm	aha00260 eco00260 pha00260 saz00260 sdn00260 shm00260	Amino Acid Metabolism
775	1.2.1:2.7.2:2.7.1:4.2.3:4.1.2:1.4.4:2.1.2	7	3311	aha	aha00260	Amino Acid Metabolism
776	1.2.1:2.7.2:2.7.1:4.2.3:4.1.2:2.1.2	6	3319	aha	aha00260	Amino Acid Metabolism
777	1.2.1:2.7.2:2.7.1:4.2.3:4.1.2:2.1.2:2.1.2	7	8900 30539	eco shm	eco00260 shm00260	Amino Acid Metabolism
778	1.2.1:2.7.2:2.7.1:4.2.3:4.1.2:2.3.1	6	3313 8896 29444 30538	aha eco sdn shm	aha00260 eco00260 sdn00260 shm00260	Amino Acid Metabolism
779	1.2.1:2.7.2:2.7.1:4.2.3:4.1.2:2.6.1:1.1.1:2.7.1	8	30541	shm	shm00260	Amino Acid Metabolism
780	1.2.1:2.7.2:2.7.1:4.2.3:4.3.1:2.1.2:1.4.4:1.8.1	8	6393	cps	cps00260	Amino Acid Metabolism
781	1.2.1:2.7.2:2.7.1:4.2.3:4.3.1:2.1.2:1.5.3	7	6389	cps	cps00260	Amino Acid Metabolism
782	1.2.1:2.7.2:2.7.1:4.2.3:4.3.1:2.1.2:2.1.2	7	6392 21979 27459 29450	cps pha saz sdn	cps00260 pha00260 saz00260 sdn00260	Amino Acid Metabolism
783	1.2.1:2.7.2:2.7.1:4.2.3:4.3.1:2.6.1:1.1.1	7	6390 29443	cps sdn	cps00260 sdn00260	Amino Acid Metabolism
784	1.2.1:2.7.2:2.7.1:4.2.3:4.3.1:2.6.1:1.1.1:2.7.1	8	27455	saz	saz00260	Amino Acid Metabolism
785	1.2.1:2.7.2:2.7.1:4.2.3:4.3.1:2.7.8	6	3318 6388 8899 21975 27457 29449 30542	aha cps eco pha saz sdn shm	aha00260 cps00260 eco00260 pha00260 saz00260 sdn00260 shm00260	Amino Acid Metabolism
786	1.2.1:2.7.2:2.7.1:4.2.3:4.3.1:3.1.3:2.6.1:1.1.1	8	6395 21977 27460 29448 30536	cps pha saz sdn shm	cps00260 pha00260 saz00260 sdn00260 shm00260	Amino Acid Metabolism
787	1.2.1:2.7.2:2.7.1:4.2.3:4.3.1:3.1.3:2.6.1:1.1.1:2.7.1:1.1.1	10	3317 8901	aha eco	aha00260 eco00260	Amino Acid Metabolism
788	1.2.1:2.7.2:2.7.1:4.2.3:4.3.1:4.2.1	6	3312 6396 8894 21981 27461 29451 30543	aha cps eco pha saz sdn shm	aha00260 cps00260 eco00260 pha00260 saz00260 sdn00260 shm00260	Amino Acid Metabolism
789	1.2.1:2.7.2:2.7.1:4.2.3:4.3.1:4.3.1	6	3316 6394 8902	aha cps eco	aha00260 cps00260 eco00260	Amino Acid Metabolism
790	1.2.1:2.7.9:4.1.1	3	19142 19144	pat	pat00620	Carbohydrate Metabolism
791	1.2.1:2.8.3	2	9632	eco	eco00650	Carbohydrate Metabolism
792	1.2.1:3.1.1:5.3.3:4.2.1:4.1.3	5	18881	pat	pat00362	Biodegradation and Metabolism
793	1.2.1:3.1.3	2	28903	sde	sde00630	Carbohydrate Metabolism
794	1.2.1:3.4.13	2	1509 3552 6658 7829 11129 16869 22133 23330 24696 25980 27719 29602 30747 33737	aci aha cps csa hch msu pha pin plu ppr saz sdn shm vvu	aci00330 aha00330 cps00330 csa00330 hch00330 msu00330 pha00330 pin00330 plu00330 ppr00330 saz00330 sdn00330 shm00330 vvu00330	Amino Acid Metabolism
795	1.2.1:3.4.13:3.5.1:1.2.1	4	9167	eco	eco00330	Amino Acid Metabolism
796	1.2.1:3.4.13:3.5.1:1.4.1:2.7.2	5	9159	eco	eco00330	Amino Acid Metabolism
797	1.2.1:3.4.13:3.5.1:1.4.1:3.5.1	5	9158	eco	eco00330	Amino Acid Metabolism
798	1.2.1:3.4.13:3.5.1:1.4.1:6.3.1	5	9170	eco	eco00330	Amino Acid Metabolism
799	1.2.1:3.4.13:3.5.1:1.5.1:1.2.1	5	9163	eco	eco00330	Amino Acid Metabolism
800	1.2.1:3.4.13:3.5.1:1.5.1:1.5.1	5	9171	eco	eco00330	Amino Acid Metabolism
801	1.2.1:3.4.13:3.5.1:1.5.1:2.6.1:4.1.2	6	9162	eco	eco00330	Amino Acid Metabolism
802	1.2.1:3.4.13:3.5.1:2.3.1:2.7.2	5	9169	eco	eco00330	Amino Acid Metabolism
803	1.2.1:3.4.13:3.5.1:2.7.2	4	9166	eco	eco00330	Amino Acid Metabolism
804	1.2.1:3.5.1	2	1748 2593 4038 6941 6942 8147 9619 15323 15324 17088 19183 20066 21367 21368 23700 26278 28023 28899 28900 31012 32813 34126 35273 36435	aci aeh aha bsu cps csa eco maq msu pat pcr pfl pin ppr saz sde shm vfi vvu xca	aci00630 aeh00630 aha00630 bsu00630 cps00630 csa00630 eco00630 maq00630 msu00630 pat00630 pcr00630 pfl00630 pin00630 ppr00630 saz00630 sde00630 shm00630 vfi00630 vvu00630 xca00630	Carbohydrate Metabolism
805	1.2.1:3.5.1:1.4.1	3	3616 13425 15017 18842 20916 22171	aha ilo maq pat pfl pha	aha00330 ilo00330 maq00330 pat00330 pfl00330 pha00330	Amino Acid Metabolism
806	1.2.1:3.5.1:1.4.1:2.7.2:2.1.3:2.3.1	6	11128	hch	hch00330	Amino Acid Metabolism
807	1.2.1:3.5.1:1.4.1:2.7.2:2.1.3:3.5.1	6	11116 32499	hch vfi	hch00330 vfi00330	Amino Acid Metabolism
808	1.2.1:3.5.1:1.4.1:2.7.2:2.1.3:3.5.1:4.1.1:2.3.1	8	3604	aha	aha00330	Amino Acid Metabolism
809	1.2.1:3.5.1:1.4.1:2.7.2:2.1.3:3.5.1:4.1.1:2.6.1:1.2.1	9	3611	aha	aha00330	Amino Acid Metabolism
810	1.2.1:3.5.1:1.4.1:2.7.2:2.1.3:3.5.1:4.1.1:2.6.1:1.2.1:1.5.99	10	3603	aha	aha00330	Amino Acid Metabolism
811	1.2.1:3.5.1:1.4.1:2.7.2:2.1.3:3.5.1:4.1.1:2.6.1:1.2.1:3.4.13	10	3608	aha	aha00330	Amino Acid Metabolism
812	1.2.1:3.5.1:1.4.1:2.7.2:2.1.3:3.5.3:2.1.4:1.2.1:3.4.13	9	25913	ppr	ppr00330	Amino Acid Metabolism
813	1.2.1:3.5.1:1.4.1:2.7.2:2.1.3:3.5.3:2.3.1:3.5.3	8	3617 11125 20912 25912 32494	aha hch pfl ppr vfi	aha00330 hch00330 pfl00330 ppr00330 vfi00330	Amino Acid Metabolism
814	1.2.1:3.5.1:1.4.1:2.7.2:2.1.3:3.5.3:2.6.1:4.1.1	8	20917	pfl	pfl00330	Amino Acid Metabolism
815	1.2.1:3.5.1:1.4.1:2.7.2:2.1.3:3.5.3:4.1.1:3.5.3	8	3615 20923	aha pfl	aha00330 pfl00330	Amino Acid Metabolism
816	1.2.1:3.5.1:1.4.1:2.7.2:2.1.3:3.5.3:4.1.1:3.5.3:2.3.1	9	32503	vfi	vfi00330	Amino Acid Metabolism
817	1.2.1:3.5.1:1.4.1:2.7.2:2.1.3:3.5.3:4.1.1:3.5.3:2.5.1:3.5.1	10	11120	hch	hch00330	Amino Acid Metabolism
818	1.2.1:3.5.1:1.4.1:2.7.2:2.1.3:3.5.3:4.1.1:3.5.3:2.5.1:4.1.1	10	11121	hch	hch00330	Amino Acid Metabolism
819	1.2.1:3.5.1:1.4.1:2.7.2:2.1.3:3.5.3:4.3.2	7	3614 20927	aha pfl	aha00330 pfl00330	Amino Acid Metabolism
820	1.2.1:3.5.1:1.4.1:2.7.2:2.1.3:6.3.4	6	3609 20921	aha pfl	aha00330 pfl00330	Amino Acid Metabolism
821	1.2.1:3.5.1:1.4.1:2.7.2:2.1.3:6.3.4:2.3.1	7	25905 32501	ppr vfi	ppr00330 vfi00330	Amino Acid Metabolism
822	1.2.1:3.5.1:1.4.1:2.7.2:2.1.3:6.3.4:4.3.2	7	11118	hch	hch00330	Amino Acid Metabolism
823	1.2.1:3.5.1:1.4.1:3.5.1	4	3601 6638 11117 13430 18839 20920 22169 25911 27680 29661 30754 32500 33786	aha cps hch ilo pat pfl pha ppr saz sdn shm vfi vvu	aha00330 cps00330 hch00330 ilo00330 pat00330 pfl00330 pha00330 ppr00330 saz00330 sdn00330 shm00330 vfi00330 vvu00330	Amino Acid Metabolism
824	1.2.1:3.5.1:1.4.1:6.3.1	4	3613 6641 7816 11123 13429 15011 18846 20924 22167 25907 27678 29666 30749 32504 33784	aha cps csa hch ilo maq pat pfl pha ppr saz sdn shm vfi vvu	aha00330 cps00330 csa00330 hch00330 ilo00330 maq00330 pat00330 pfl00330 pha00330 ppr00330 saz00330 sdn00330 shm00330 vfi00330 vvu00330	Amino Acid Metabolism
825	1.2.1:3.5.1:1.5.1:1.2.1	4	3605 7807 11122 13427 15009 27685 29667 33788	aha csa hch ilo maq saz sdn vvu	aha00330 csa00330 hch00330 ilo00330 maq00330 saz00330 sdn00330 vvu00330	Amino Acid Metabolism
826	1.2.1:3.5.1:1.5.1:1.5.1	4	3607 6640 11119 13431 15014 18845 22168 25914 29663 30755 32496 33776	aha cps hch ilo maq pat pha ppr sdn shm vfi vvu	aha00330 cps00330 hch00330 ilo00330 maq00330 pat00330 pha00330 ppr00330 sdn00330 shm00330 vfi00330 vvu00330	Amino Acid Metabolism
827	1.2.1:3.5.1:1.5.1:1.5.1:5.1.1	5	7813 20919 27681	csa pfl saz	csa00330 pfl00330 saz00330	Amino Acid Metabolism
828	1.2.1:3.5.1:1.5.1:2.6.1	4	18841	pat	pat00330	Amino Acid Metabolism
829	1.2.1:3.5.1:1.5.1:2.6.1:4.1.1	5	13432	ilo	ilo00330	Amino Acid Metabolism
830	1.2.1:3.5.1:1.5.1:2.6.1:4.1.2	5	3610 6644 11127 15012 20915 27682 29662 30752	aha cps hch maq pfl saz sdn shm	aha00330 cps00330 hch00330 maq00330 pfl00330 saz00330 sdn00330 shm00330	Amino Acid Metabolism
831	1.2.1:3.5.1:1.5.1:2.6.1:4.1.3	5	18847 22172 25908 32498 33777	pat pha ppr vfi vvu	pat00330 pha00330 ppr00330 vfi00330 vvu00330	Amino Acid Metabolism
832	1.2.1:3.5.1:1.5.1:3.4.11	4	3612 11124 15018 18844 20918 27684 30750 32502	aha hch maq pat pfl saz shm vfi	aha00330 hch00330 maq00330 pat00330 pfl00330 saz00330 shm00330 vfi00330	Amino Acid Metabolism
833	1.2.1:3.5.1:1.5.1:3.4.11:5.1.1	5	6639	cps	cps00330	Amino Acid Metabolism
834	1.2.1:3.5.1:1.5.1:4.3.1	4	22174 25906	pha ppr	pha00330 ppr00330	Amino Acid Metabolism
835	1.2.1:3.5.1:1.5.1:4.3.1:2.1.3:6.3.4:2.3.1:2.3.1	8	6637	cps	cps00330	Amino Acid Metabolism
836	1.2.1:3.5.1:1.5.1:4.3.1:2.1.3:6.3.4:4.3.2:2.3.1:3.5.3	9	27679 29659	saz sdn	saz00330 sdn00330	Amino Acid Metabolism
837	1.2.1:3.5.1:1.5.1:4.3.1:2.1.3:6.3.4:4.3.2:4.1.1:3.5.3	9	27677	saz	saz00330	Amino Acid Metabolism
838	1.2.1:3.5.1:1.5.1:4.3.1:2.1.3:6.3.4:4.3.2:4.1.1:3.5.3:2.5.1:4.1.1	11	29665	sdn	sdn00330	Amino Acid Metabolism
839	1.2.1:3.5.1:1.5.1:4.3.1:2.3.1	5	7811 20910	csa pfl	csa00330 pfl00330	Amino Acid Metabolism
840	1.2.1:3.5.1:1.5.1:4.3.1:2.3.1:2.6.1	6	6636	cps	cps00330	Amino Acid Metabolism
841	1.2.1:3.5.1:1.5.1:4.3.1:3.5.1	5	6643 20922 27675	cps pfl saz	cps00330 pfl00330 saz00330	Amino Acid Metabolism
842	1.2.1:3.5.1:1.5.1:4.3.1:3.5.1:2.6.1	6	29660	sdn	sdn00330	Amino Acid Metabolism
843	1.2.1:3.5.1:1.5.1:4.3.1:3.5.1:6.3.4:4.3.2:2.3.1:3.5.3	9	7812	csa	csa00330	Amino Acid Metabolism
844	1.2.1:3.5.1:1.5.1:4.3.1:3.5.1:6.3.4:4.3.2:2.6.1	8	7814	csa	csa00330	Amino Acid Metabolism
845	1.2.1:3.5.1:1.5.1:4.3.1:3.5.1:6.3.4:4.3.2:4.1.1:3.5.3:2.5.1:4.1.1	11	7808	csa	csa00330	Amino Acid Metabolism
846	1.2.1:3.5.1:1.5.1:4.3.1:3.5.1:6.3.4:4.3.2:4.1.1:3.5.3:3.5.1	10	7809	csa	csa00330	Amino Acid Metabolism
847	1.2.1:3.5.1:1.5.1:4.3.1:4.1.1:2.5.1:4.1.1	7	27683	saz	saz00330	Amino Acid Metabolism
848	1.2.1:3.5.1:1.5.1:4.3.1:4.1.1:2.6.1:1.2.1:1.4.3	8	20911	pfl	pfl00330	Amino Acid Metabolism
849	1.2.1:3.5.1:1.5.1:4.3.1:4.1.1:2.6.1:1.2.1:3.4.13	8	27674	saz	saz00330	Amino Acid Metabolism
850	1.2.1:3.5.1:1.5.1:4.3.1:4.1.1:2.6.1:1.2.1:3.5.3:3.5.1	9	20914	pfl	pfl00330	Amino Acid Metabolism
851	1.2.1:3.5.1:1.5.1:4.3.1:4.1.1:2.6.1:3.5.1	7	20925	pfl	pfl00330	Amino Acid Metabolism
852	1.2.1:3.5.1:1.5.1:4.3.1:4.1.1:2.6.1:3.5.3	7	20926	pfl	pfl00330	Amino Acid Metabolism
853	1.2.1:3.5.1:2.3.1:2.3.1:3.5.3	5	13424 22165	ilo pha	ilo00330 pha00330	Amino Acid Metabolism
854	1.2.1:3.5.1:2.3.1:2.7.2:1.2.1	5	6635 22166 29658	cps pha sdn	cps00330 pha00330 sdn00330	Amino Acid Metabolism
855	1.2.1:3.5.1:2.3.1:2.7.2:1.2.1:2.6.1	6	3602 7810 11126 13426 20909 25909 27676 30753 32495	aha csa hch ilo pfl ppr saz shm vfi	aha00330 csa00330 hch00330 ilo00330 pfl00330 ppr00330 saz00330 shm00330 vfi00330	Amino Acid Metabolism
856	1.2.1:3.5.1:2.3.1:2.7.2:1.2.1:2.6.1:2.3.1:4.1.1:2.5.1:3.5.1:3.5.3	11	15016	maq	maq00330	Amino Acid Metabolism
857	1.2.1:3.5.1:2.3.1:2.7.2:1.2.1:2.6.1:2.3.1:4.1.1:2.5.1:4.1.1	10	15015	maq	maq00330	Amino Acid Metabolism
858	1.2.1:3.5.1:2.3.1:2.7.2:1.2.1:2.6.1:3.5.1:2.1.3	8	18848 33781	pat vvu	pat00330 vvu00330	Amino Acid Metabolism
859	1.2.1:3.5.1:2.3.1:2.7.2:1.2.1:2.6.1:3.5.1:3.5.3:2.3.1	9	33783 33785	vvu	vvu00330	Amino Acid Metabolism
860	1.2.1:3.5.1:2.3.1:2.7.2:1.2.1:2.6.1:3.5.1:3.5.3:4.1.1	9	33778	vvu	vvu00330	Amino Acid Metabolism
861	1.2.1:3.5.1:2.3.1:2.7.2:1.2.1:2.6.1:3.5.1:4.1.1:2.5.1	9	33782	vvu	vvu00330	Amino Acid Metabolism
862	1.2.1:3.5.1:2.3.1:2.7.2:1.2.1:2.6.1:3.5.1:4.1.1:9.9.9:3.5.3	10	33779	vvu	vvu00330	Amino Acid Metabolism
863	1.2.1:3.5.1:2.3.1:2.7.2:1.2.1:2.6.1:3.5.1:4.1.1:9.9.9:4.1.1	10	33780	vvu	vvu00330	Amino Acid Metabolism
864	1.2.1:3.5.1:2.3.1:2.7.2:1.2.1:2.6.1:3.5.1:6.3.4	8	33787	vvu	vvu00330	Amino Acid Metabolism
865	1.2.1:3.5.1:2.3.1:2.7.2:1.2.1:2.6.1:3.5.1:6.3.4:4.3.2:2.3.1:3.5.3	11	15013 18838	maq pat	maq00330 pat00330	Amino Acid Metabolism
866	1.2.1:3.5.1:2.3.1:2.7.2:1.2.1:2.6.1:3.5.1:6.3.4:4.3.2:4.1.1	10	15008 18843	maq pat	maq00330 pat00330	Amino Acid Metabolism
867	1.2.1:3.5.1:2.3.1:4.1.1:3.5.3	5	13421	ilo	ilo00330	Amino Acid Metabolism
868	1.2.1:3.5.1:2.3.1:4.1.1:3.5.3:2.5.1:3.5.1	7	22176	pha	pha00330	Amino Acid Metabolism
869	1.2.1:3.5.1:2.3.1:4.1.1:3.5.3:2.5.1:4.1.1	7	22175	pha	pha00330	Amino Acid Metabolism
870	1.2.1:3.5.1:2.3.1:6.3.4:2.1.3	5	13423 22173	ilo pha	ilo00330 pha00330	Amino Acid Metabolism
871	1.2.1:3.5.1:2.3.1:6.3.4:3.5.1	5	13422	ilo	ilo00330	Amino Acid Metabolism
872	1.2.1:3.5.1:2.3.1:6.3.4:3.5.1:2.6.1	6	22164	pha	pha00330	Amino Acid Metabolism
873	1.2.1:3.5.1:2.7.2	3	3606 7815 11115 13428 15010 27686 29664 33789	aha csa hch ilo maq saz sdn vvu	aha00330 csa00330 hch00330 ilo00330 maq00330 saz00330 sdn00330 vvu00330	Amino Acid Metabolism
874	1.2.1:3.5.1:2.7.2:1.2.1	4	6642 18840 20913 22170 25910 30751 32497	cps pat pfl pha ppr shm vfi	cps00330 pat00330 pfl00330 pha00330 ppr00330 shm00330 vfi00330	Amino Acid Metabolism
875	1.2.1:3.5.3:3.5.1	3	1510 19807	aci pcr	aci00330 pcr00330	Amino Acid Metabolism
876	1.2.1:3.8.1	2	706 8122 13608 20055 22458 23690 36429	abo bsu csa ilo pcr pha pin	abo00625 bsu00625 csa00625 ilo00625 pcr00625 pha00625 pin00625	Biodegradation and Metabolism
877	1.2.1:4.1.1	2	10190 11172 14255 36436	bsu ftu hch lpn	bsu00630 ftu00380 hch00380 lpn00380	Amino Acid Metabolism	Carbohydrate Metabolism
878	1.2.1:4.1.2	2	7846 29700	csa sdn	csa00350 sdn00350	Amino Acid Metabolism
879	1.2.1:4.1.2:4.2.1:5.3.3:5.3.3:1.2.1:1.13.11:1.14.13	8	24724	plu	plu00350	Amino Acid Metabolism
880	1.2.1:4.1.3	2	2587 2589 22452 22454	aeh pha	aeh00621 aeh00622 pha00621 pha00622	Biodegradation and Metabolism
881	1.2.1:4.1.3:4.2.1	3	9582 9586	eco	eco00621 eco00622	Biodegradation and Metabolism
882	1.2.1:4.2.3	2	19147 28867	pat sde	pat00620 sde00620	Carbohydrate Metabolism
883	1.2.1:4.4.1	2	28865	sde	sde00620	Carbohydrate Metabolism
884	1.2.1:4.4.1:1.1.1	3	19150	pat	pat00620	Carbohydrate Metabolism
885	1.2.1:5.1.2:1.2.1	3	24510	plu	plu00280	Amino Acid Metabolism
886	1.2.1:5.1.2:2.3.1	3	24511	plu	plu00280	Amino Acid Metabolism
887	1.2.1:5.1.2:4.2.1	3	24508	plu	plu00280	Amino Acid Metabolism
888	1.2.1:5.4.3:4.2.1:2.5.1:4.2.1:2.1.1:1.3.1:4.99.1	8	36566	bsu	bsu00860	Metabolism of Cofactors and Vitamins
889	1.2.1:5.4.3:4.2.1:2.5.1:4.2.1:4.1.1:1.3.99:1.3.3:4.99.1:2.5.1:9.9.9	11	36565	bsu	bsu00860	Metabolism of Cofactors and Vitamins
890	1.2.1:6.2.1	2	735 6952 8156 13621 15328 19188 20076 21382 22480 24725 28031 29929 35288	abo cps csa ilo maq pat pcr pfl pha plu saz sdn xca	abo00640 cps00640 csa00640 ilo00640 maq00640 pat00640 pcr00640 pfl00640 pha00640 plu00360 saz00640 sdn00640 xca00640	Amino Acid Metabolism	Carbohydrate Metabolism
891	1.2.1:6.2.1:2.7.2	3	1772 4069 11388 14416 23729 25082 26282 31016 34136 36444	aci aha bsu hch lpn pin plu ppr shm vvu	aci00640 aha00640 bsu00640 hch00640 lpn00640 pin00640 plu00640 ppr00640 shm00640 vvu00640	Carbohydrate Metabolism
892	1.2.1:6.3.2	2	2454 3769 6762 7883 15123 19907 21144 27818 29733 33885	aeh aha cps csa maq pcr pfl saz sdn vvu	aeh00410 aha00410 cps00410 csa00410 maq00410 pcr00410 pfl00410 saz00410 sdn00410 vvu00410	Metabolism of Other Amino Acids
893	1.2.1:6.3.2:3.4.13	3	1561 11195 22283 23426 24776 26022 30818	aci hch pha pin plu ppr shm	aci00410 hch00410 pha00410 pin00410 plu00410 ppr00410 shm00410	Metabolism of Other Amino Acids
894	1.2.1:6.3.2:4.1.1	3	528 1562 10206 11194 13479 17721 18915 22282 23427 24778 26023 35011 36258	abo aci bsu ftu hch ilo noc pat pha pin plu ppr xca	abo00410 aci00410 bsu00410 ftu00410 hch00410 ilo00410 noc00410 pat00410 pha00410 pin00410 plu00410 ppr00410 xca00410	Metabolism of Other Amino Acids
895	1.2.1:6.4.1	2	14415 36443	bsu lpn	bsu00640 lpn00640	Carbohydrate Metabolism
896	1.2.4:1.1.1	2	744 2628 8172 12681 15344 21397 36454	abo aeh bsu csa hha maq pfl	abo00650 aeh00650 bsu00650 csa00650 hha00650 maq00650 pfl00650	Carbohydrate Metabolism
897	1.2.4:1.1.1:2.3.1	3	17098	msu	msu00650	Carbohydrate Metabolism
898	1.2.4:1.1.1:2.3.1:2.3.1:1.1.1	5	9640	eco	eco00650	Carbohydrate Metabolism
899	1.2.4:1.1.1:2.3.1:2.3.1:5.1.2:4.2.1	6	9641	eco	eco00650	Carbohydrate Metabolism
900	1.2.4:1.2.4	2	4701 4986 5295 5297 11637 11643	bfl bpn buc hdu	bfl00020 bpn00020 buc00020 hdu00020	Carbohydrate Metabolism
901	1.2.4:1.2.4:1.1.1	3	59 880 1977 2849 2854 6062 6066 7230 7234 8383 12044 12916 13769 14608 15531 18172 18173 19364 20276 21628 23958 25389 27050 27052 29049 30123 31942 34387 35520	abo aci aeh aha bsu cps csa eco hha ilo lpn maq mca pat pcr pfl pha plu ppr saz sdn shm vfi xca	abo00020 aci00020 aeh00020 aha00020 bsu00020 cps00020 csa00020 eco00020 hha00020 ilo00020 lpn00020 maq00020 mca00020 pat00020 pcr00020 pfl00020 pha00020 plu00020 ppr00020 saz00020 sdn00020 shm00020 vfi00020 xca00020	Carbohydrate Metabolism
902	1.2.4:1.2.4:1.1.1:1.2.7	4	1976	aeh	aeh00020	Carbohydrate Metabolism
903	1.2.4:1.2.4:1.1.1:4.2.1	4	58 1979 5516 9883 10467 12915 16379 17227 21626 22711 28269 29051 30125 33103 34386	abo aeh cbu ftu hch ilo msu noc pha pin sde sdn shm vvu xca	abo00020 aeh00020 cbu00020 ftu00020 hch00020 ilo00020 msu00020 noc00020 pha00020 pin00020 sde00020 sdn00020 shm00020 vvu00020 xca00020	Carbohydrate Metabolism
904	1.2.4:1.2.4:2.3.1	3	4303 4305 4999	bcc bpn	bcc00020 bpn00020	Carbohydrate Metabolism
905	1.2.4:1.2.4:2.3.1:6.2.1:1.3.99	5	1973 16380 22712 28271 29047 30122 33104 34385	aeh msu pin sde sdn shm vvu xca	aeh00020 msu00020 pin00020 sde00020 sdn00020 shm00020 vvu00020 xca00020	Carbohydrate Metabolism
906	1.2.4:1.2.4:2.3.1:6.2.1:1.3.99:4.2.1	6	4703	bfl	bfl00020	Carbohydrate Metabolism
907	1.2.4:1.3.99:4.2.1:1.1.1:2.3.1	5	14257 34988	lpn xca	lpn00380 xca00380	Amino Acid Metabolism
908	1.2.4:1.3.99:4.2.1:5.1.2:2.3.1	5	507 1530 3748 6735 11169 13455 15099 18888 19884 21115 27786 29713	abo aci aha cps hch ilo maq pat pcr pfl saz sdn	abo00380 aci00380 aha00380 cps00380 hch00380 ilo00380 maq00380 pat00380 pcr00380 pfl00380 saz00380 sdn00380	Amino Acid Metabolism
909	1.2.4:1.4.1	2	14072	lpn	lpn00280	Amino Acid Metabolism
910	1.2.4:1.8.1	2	854 882 1975 2855 4301 4304 4390 4702 4705 4998 5293 6065 7231 8385 11638 12040 14071 14605 15529 16382 18176 19347 19363 22708 25391 26539 27047 28270 29050 30124 31269 31947 33101 34389 35523	aci aeh aha bcc bci bfl bpn bsu buc cps csa eco hdu hha lpn maq mca msu pat pcr pin ppr rma saz sde sdn shm tcx vfi vvu xca	aci00010 aci00020 aeh00020 aha00020 bcc00020 bci00020 bfl00020 bpn00020 bsu00020 buc00020 cps00020 csa00020 eco00020 hdu00020 hha00020 lpn00280 maq00020 mca00020 msu00020 pat00020 pcr00010 pcr00020 pin00020 ppr00020 rma00020 saz00020 sde00020 sdn00020 shm00020 tcx00020 vfi00020 vvu00020 xca00020	Amino Acid Metabolism	Carbohydrate Metabolism
911	1.2.4:1.8.1:2.3.1	3	5296 11642	buc hdu	buc00020 hdu00020	Carbohydrate Metabolism
912	1.2.4:1.8.1:2.3.1:1.2.7	4	13768	lpn	lpn00020	Carbohydrate Metabolism
913	1.2.4:1.8.1:2.3.1:6.2.1:1.3.99	5	56 5517 9882 10462 12917 13766 17229 21629 23960	abo cbu ftu hch ilo lpn noc pha plu	abo00020 cbu00020 ftu00020 hch00020 ilo00020 lpn00020 noc00020 pha00020 plu00020	Carbohydrate Metabolism
914	1.2.4:1.8.1:2.3.1:6.2.1:1.3.99:4.2.1	6	4987 20280	bpn pfl	bpn00020 pfl00020	Carbohydrate Metabolism
915	1.2.4:2.2.1	2	743 1780 2629 4359 4930 5228 5453 6969 8171 9642 10357 11393 12680 13628 15343 17099 17960 20091 21396 22488 23732 25088 26293 26925 28040 28913 29938 31024 31771 32817 34150 35294	abo aci aeh bcc bfl bpn buc cps csa eco ftu hch hha ilo maq msu noc pcr pfl pha pin plu ppr rma saz sde sdn shm tcx vfi vvu xca	abo00650 aci00650 aeh00650 bcc00650 bfl00650 bpn00650 buc00650 cps00650 csa00650 eco00650 ftu00650 hch00650 hha00650 ilo00650 maq00650 msu00650 noc00650 pcr00650 pfl00650 pha00650 pin00650 plu00650 ppr00650 rma00650 saz00650 sde00650 sdn00650 shm00650 tcx00650 vfi00650 vvu00650 xca00650	Carbohydrate Metabolism
916	1.2.4:2.2.1:4.1.1	3	4081 16161 19194 36455	aha bsu mca pat	aha00650 bsu00650 mca00650 pat00650	Carbohydrate Metabolism
917	1.2.4:2.3.1	2	2361 4302 4306 4344 4389 4704 4846 4988 5140 5298 5397 5776 7770 9107 10176 11644 11806 12422 15929 16859 17604 22103 23269 24566 25902 28638 30727 32478 33707 36107	aeh bcc bci bfl bpn bsu buc cbu csa eco ftu hdu hha mca msu noc pha pin plu ppr sde shm vfi vvu	aeh00310 bcc00020 bcc00310 bci00020 bfl00020 bfl00310 bpn00020 bpn00310 bsu00310 buc00020 buc00310 cbu00310 csa00310 eco00310 ftu00310 hdu00020 hdu00310 hha00310 mca00310 msu00310 noc00310 pha00310 pin00310 plu00310 ppr00310 sde00310 shm00310 vfi00310 vvu00310	Amino Acid Metabolism	Carbohydrate Metabolism
918	1.2.4:2.3.1:1.3.99:4.2.1:1.1.1:2.3.1	6	14119 34921	lpn xca	lpn00310 xca00310	Amino Acid Metabolism
919	1.2.4:2.3.1:1.3.99:4.2.1:5.1.2:2.3.1	6	479 1455 3545 6596 11014 13357 14995 18736 19793 20884 27600 29601	abo aci aha cps hch ilo maq pat pcr pfl saz sdn	abo00310 aci00310 aha00310 cps00310 hch00310 ilo00310 maq00310 pat00310 pcr00310 pfl00310 saz00310 sdn00310	Amino Acid Metabolism
920	1.2.4:2.3.1:2.3.1	3	4700 5294 11639	bfl buc hdu	bfl00020 buc00020 hdu00020	Carbohydrate Metabolism
921	1.2.4:2.3.1:2.3.1:6.2.1:1.3.99	5	879 2852 6063 8386 12041 15530 18170 19366 25393 27049 31944 35519	aci aha bsu cps eco hha mca pat pcr ppr saz vfi	aci00020 aha00020 bsu00020 cps00020 eco00020 hha00020 mca00020 pat00020 pcr00020 ppr00020 saz00020 vfi00020	Carbohydrate Metabolism
922	1.2.4:2.3.1:2.3.1:6.2.1:1.3.99:4.2.1	6	7235 14609	csa maq	csa00020 maq00020	Carbohydrate Metabolism
923	1.2.4:2.3.1:2.3.3:1.1.1:4.2.1	5	57 884 1978 2850 5515 6067 8387 9881 10465 12046 12913 13764 15532 16383 17228 18177 19365 21625 22709 23959 25390 27051 28268 29052 30126 31945 33100 34388 35521	abo aci aeh aha bsu cbu cps eco ftu hch hha ilo lpn mca msu noc pat pcr pha pin plu ppr saz sde sdn shm vfi vvu xca	abo00020 aci00020 aeh00020 aha00020 bsu00020 cbu00020 cps00020 eco00020 ftu00020 hch00020 hha00020 ilo00020 lpn00020 mca00020 msu00020 noc00020 pat00020 pcr00020 pha00020 pin00020 plu00020 ppr00020 saz00020 sde00020 sdn00020 shm00020 vfi00020 vvu00020 xca00020	Carbohydrate Metabolism
924	1.2.4:2.3.1:2.3.3:4.1.1	4	60 881 1974 2851 5514 6064 7232 8381 9880 10466 12043 12914 14607 16381 18174 20278 21627 22710 23956 25388 27053 28272 29048 30127 31943 33102 35518	abo aci aeh aha bsu cbu cps csa eco ftu hch hha ilo maq msu pat pfl pha pin plu ppr saz sde sdn shm vfi vvu	abo00020 aci00020 aeh00020 aha00020 bsu00020 cbu00020 cps00020 csa00020 eco00020 ftu00020 hch00020 hha00020 ilo00020 maq00020 msu00020 pat00020 pfl00020 pha00020 pin00020 plu00020 ppr00020 saz00020 sde00020 sdn00020 shm00020 vfi00020 vvu00020	Carbohydrate Metabolism
925	1.2.4:2.3.1:2.3.3:4.1.3	4	7236 8382 10463 18175 19367 20281 25392	csa eco hch pat pcr pfl ppr	csa00020 eco00020 hch00020 pat00020 pcr00020 pfl00020 ppr00020	Carbohydrate Metabolism
926	1.2.4:2.3.1:2.3.3:4.2.1	4	883 2853 6068 7233 8384 12045 13765 14606 15533 18171 19362 20279 23957 25394 27048 31946 35522	aci aha bsu cps csa eco hha lpn maq mca pat pcr pfl plu ppr saz vfi	aci00020 aha00020 bsu00020 cps00020 csa00020 eco00020 hha00020 lpn00020 maq00020 mca00020 pat00020 pcr00020 pfl00020 plu00020 ppr00020 saz00020 vfi00020	Carbohydrate Metabolism
927	1.2.4:2.3.1:2.3.3:4.2.1:1.1.1	5	26538	rma	rma00020	Carbohydrate Metabolism
928	1.2.4:2.3.1:2.3.3:4.2.1:1.1.1:1.2.7:6.2.1:1.3.99:4.2.1	9	31270	tcx	tcx00020	Carbohydrate Metabolism
929	1.2.4:2.3.1:2.3.3:6.4.1	4	7229 10464 12042 13767 20277 35517	bsu csa hch hha lpn pfl	bsu00020 csa00020 hch00020 hha00020 lpn00020 pfl00020	Carbohydrate Metabolism
930	1.2.4:2.3.1:6.2.1:1.2.1:1.1.1	5	855 19348	aci pcr	aci00010 pcr00010	Carbohydrate Metabolism
931	1.2.4:2.3.1:6.2.1:1.3.99:4.2.1	5	4699 4997	bfl bpn	bfl00020 bpn00020	Carbohydrate Metabolism
932	1.2.7:1.1.1:4.2.1:2.3.3:2.3.1:1.2.4	6	31273	tcx	tcx00020	Carbohydrate Metabolism
933	1.2.7:1.1.1:4.2.1:2.3.3:2.3.1:1.8.1	6	31271	tcx	tcx00020	Carbohydrate Metabolism
934	1.2.7:6.2.1:1.3.99:4.2.1	4	31272	tcx	tcx00020	Carbohydrate Metabolism
935	1.3.1:1.-.-:1.18.-	3	12814	hha	hha00860	Metabolism of Cofactors and Vitamins
936	1.3.1:1.-.-:4.2.1:1.18.-:1.-.-:4.-.-:2.1.1:6.6.1	8	12815	hha	hha00860	Metabolism of Cofactors and Vitamins
937	1.3.1:1.-.-:4.2.1:1.18.-:2.5.1	5	12816	hha	hha00860	Metabolism of Cofactors and Vitamins
938	1.3.1:1.-.-:5.4.1:6.3.1:6.6.1	5	11491	hch	hch00860	Metabolism of Cofactors and Vitamins
939	1.3.1:1.-.-:5.4.1:6.3.5	4	12801	hha	hha00860	Metabolism of Cofactors and Vitamins
940	1.3.1:2.1.1:1.-.-:5.4.1:6.3.1	5	25219	plu	plu00860	Metabolism of Cofactors and Vitamins
941	1.3.1:2.5.1:1.17.1:1.17.7:4.6.1:2.7.1:2.7.7:1.1.1:2.2.1	9	12829	hha	hha00900	Metabolism of Terpenoids and Polyketides
942	1.3.1:2.5.1:2.5.1:2.5.1	4	12831 12832	hha	hha00900	Metabolism of Terpenoids and Polyketides
943	1.3.1:2.5.1:5.3.3	3	12830	hha	hha00900	Metabolism of Terpenoids and Polyketides
944	1.3.1:2.6.1	2	527 1555 2452 3765 4867 5161 5806 6755 7871 9297 12498 13474 15117 15984 16906 17719 18909 19902 21137 22278 23418 24767 26020 26828 27807 29730 30815 31609 32595 33877 35008 36255	abo aci aeh aha bfl bpn bsu cbu cps csa eco hha ilo maq mca msu noc pat pcr pfl pha pin plu ppr rma saz sdn shm tcx vfi vvu xca	abo00401 aci00401 aeh00401 aha00401 bfl00401 bpn00401 bsu00401 cbu00401 cps00401 csa00401 eco00401 hha00401 ilo00401 maq00401 mca00401 msu00401 noc00401 pat00401 pcr00401 pfl00401 pha00401 pin00401 plu00401 ppr00401 rma00401 saz00401 sdn00401 shm00401 tcx00401 vfi00401 vvu00401 xca00401	Biosynthesis of Other Secondary Metabolites
945	1.3.1:3.5.2	2	21139	pfl	pfl00410	Metabolism of Other Amino Acids
946	1.3.1:9.9.9:9.9.9:2.1.1:2.1.1	5	11490 12802 25220	hch hha plu	hch00860 hha00860 plu00860	Metabolism of Cofactors and Vitamins
947	1.3.3:2.3.1	2	24991	plu	plu00592	Lipid Metabolism
948	1.3.99:1.2.1	2	750 5926 13630 16163 17961 19201 22492 26294 28909 31770	abo cbu ilo mca noc pat pha ppr sde tcx	abo00650 cbu00650 ilo00650 mca00650 noc00650 pat00650 pha00650 ppr00650 sde00650 tcx00650	Carbohydrate Metabolism
949	1.3.99:1.2.1:2.6.1	3	1787 2633 8173 12679 14421 20092 23736 25091 31025 36448	aci aeh bsu csa hha lpn pcr pin plu shm	aci00650 aeh00650 bsu00650 csa00650 hha00650 lpn00650 pcr00650 pin00650 plu00650 shm00650	Carbohydrate Metabolism
950	1.3.99:1.2.1:2.6.1:4.1.1	4	4080 6970 9643 15335 28041 29937 34147	aha cps eco maq saz sdn vvu	aha00650 cps00650 eco00650 maq00650 saz00650 sdn00650 vvu00650	Carbohydrate Metabolism
951	1.3.99:2.3.1	2	12095	hha	hha00071	Lipid Metabolism
952	1.3.99:2.3.1:1.1.1	3	5567	cbu	cbu00071	Lipid Metabolism
953	1.3.99:2.3.1:2.7.2	3	10356	ftu	ftu00640	Carbohydrate Metabolism
954	1.3.99:2.3.3:4.2.1	3	12671	hha	hha00640	Carbohydrate Metabolism
955	1.3.99:4.2.1	2	530 1560 4695 4991 5566 7244 11198 14583 15121 18912 20273 21142 22281 28697 28906 31275	abo aci bfl bpn cbu csa hch maq pat pfl pha sde tcx	abo00410 aci00410 bfl00020 bpn00020 cbu00071 csa00020 hch00410 maq00020 maq00410 pat00410 pfl00020 pfl00410 pha00410 sde00410 sde00640 tcx00020	Carbohydrate Metabolism	Lipid Metabolism	Metabolism of Other Amino Acids
956	1.3.99:4.2.1:1.1.1	3	5748 13802 34473	cbu lpn xca	cbu00280 lpn00071 xca00071	Amino Acid Metabolism	Lipid Metabolism
957	1.3.99:4.2.1:1.1.1:2.3.1	4	13803 13804 18264 20334 20337 34472 34475 34872	lpn pat pfl xca	lpn00071 pat00071 pfl00071 xca00071 xca00280	Amino Acid Metabolism	Lipid Metabolism
958	1.3.99:4.2.1:1.1.1:2.3.1:2.3.1	5	14085 14098	lpn	lpn00280	Amino Acid Metabolism
959	1.3.99:4.2.1:1.1.1:2.3.1:6.4.1:1.2.1:1.1.1:1.2.1	8	14083 14095	lpn	lpn00280	Amino Acid Metabolism
960	1.3.99:4.2.1:1.1.1:2.3.1:6.4.1:1.2.1:2.6.1	7	14087 14099	lpn	lpn00280	Amino Acid Metabolism
961	1.3.99:4.2.1:1.1.1:2.3.3	4	18151	pat	pat00020	Carbohydrate Metabolism
962	1.3.99:4.2.1:1.1.1:2.3.3:4.2.1	5	51 904 2000 2846 5531 6074 8397 9898 10474 12035 12931 13771 15541 16357 17250 19374 21619 22705 23947 25387 27061 28286 29077 30152 31967 33097 34376 35502	abo aci aeh aha bsu cbu cps eco ftu hch hha ilo lpn mca msu noc pcr pha pin plu ppr saz sde sdn shm vfi vvu xca	abo00020 aci00020 aeh00020 aha00020 bsu00020 cbu00020 cps00020 eco00020 ftu00020 hch00020 hha00020 ilo00020 lpn00020 mca00020 msu00020 noc00020 pcr00020 pha00020 pin00020 plu00020 ppr00020 saz00020 sde00020 sdn00020 shm00020 vfi00020 vvu00020 xca00020	Carbohydrate Metabolism
963	1.3.99:4.2.1:1.1.1:4.1.1	4	54 903 1994 2844 5528 6070 8394 9894 10473 11636 12037 12935 16359 18152 21621 22704 23945 25383 27065 28288 29074 30153 31966 33096 35497	abo aci aeh aha bsu cbu cps eco ftu hch hdu hha ilo msu pat pha pin plu ppr saz sde sdn shm vfi vvu	abo00020 aci00020 aeh00020 aha00020 bsu00020 cbu00020 cps00020 eco00020 ftu00020 hch00020 hdu00020 hha00020 ilo00020 msu00020 pat00020 pha00020 pin00020 plu00020 ppr00020 saz00020 sde00020 sdn00020 shm00020 vfi00020 vvu00020	Carbohydrate Metabolism
964	1.3.99:4.2.1:1.1.1:4.1.3	4	8395 10471 11635 19378 25386	eco hch hdu pcr ppr	eco00020 hch00020 hdu00020 pcr00020 ppr00020	Carbohydrate Metabolism
965	1.3.99:4.2.1:1.1.1:4.1.3:4.2.1	5	18149	pat	pat00020	Carbohydrate Metabolism
966	1.3.99:4.2.1:1.1.1:6.4.1	4	10470 12036 13772 35500	bsu hch hha lpn	bsu00020 hch00020 hha00020 lpn00020	Carbohydrate Metabolism
967	1.3.99:4.2.1:1.2.1:1.1.1	4	14405	lpn	lpn00626	Biodegradation and Metabolism
968	1.3.99:4.2.1:1.3.99	3	417 13805 14086 14096 19405 19736 19739 27117	abo lpn pcr saz	abo00280 lpn00071 lpn00280 pcr00071 pcr00280 saz00071	Amino Acid Metabolism	Lipid Metabolism
969	1.3.99:4.2.1:1.3.99:2.3.1	4	111 937 2972 6125 10537 12959 18266 19406 27118 29127	abo aci aha cps hch ilo pat pcr saz sdn	abo00071 aci00071 aha00071 cps00071 hch00071 ilo00071 pat00071 pcr00071 saz00071 sdn00071	Lipid Metabolism
970	1.3.99:4.2.1:1.3.99:6.2.1	4	110 936 2973 6124 10538 12957 13801 14645 18265 19403 20335 27115 29128 34474	abo aci aha cps hch ilo lpn maq pat pcr pfl saz sdn xca	abo00071 aci00071 aha00071 cps00071 hch00071 ilo00071 lpn00071 maq00071 pat00071 pcr00071 pfl00071 saz00071 sdn00071 xca00071	Lipid Metabolism
971	1.3.99:4.2.1:5.1.2	3	1934 18267 20213 20336	aci pat pcr pfl	aci00930 pat00071 pcr00930 pfl00071	Biodegradation and Metabolism	Lipid Metabolism
972	1.3.99:4.2.1:5.1.2:2.3.1	4	112 938 2974 6123 10536 12958 14644 14646 19404 27116 29126 33657	abo aci aha cps hch ilo maq pcr saz sdn vvu	abo00071 aci00071 aha00071 cps00071 hch00071 ilo00071 maq00071 pcr00071 saz00071 sdn00071 vvu00280	Amino Acid Metabolism	Lipid Metabolism
973	1.3.99:4.2.1:5.1.2:2.3.1:2.3.1	5	416 3492 19735	abo aha pcr	abo00280 aha00280 pcr00280	Amino Acid Metabolism
974	1.3.99:4.2.1:5.1.2:2.3.1:2.3.1:2.8.3	6	19738	pcr	pcr00280	Amino Acid Metabolism
975	1.3.99:4.2.1:5.1.2:2.3.1:2.3.1:4.1.3	6	25851	ppr	ppr00280	Amino Acid Metabolism
976	1.3.99:4.2.1:6.4.1:4.2.1:4.1.3	5	14097 19740	lpn pcr	lpn00280 pcr00280	Amino Acid Metabolism
977	1.3.99:5.1.2:2.3.1:2.3.1:4.1.3	5	17543	noc	noc00280	Amino Acid Metabolism
978	1.3.99:5.1.2:6.4.1:4.2.1	4	17544	noc	noc00280	Amino Acid Metabolism
979	1.3.99:5.2.1	2	6971 23737	cps pin	cps00650 pin00650	Carbohydrate Metabolism
980	1.3.99:6.2.1	2	12096 28907	hha sde	hha00071 sde00640	Carbohydrate Metabolism	Lipid Metabolism
981	1.3.99:6.2.1:1.2.7:1.1.1	4	1996 1997 13770	aeh lpn	aeh00020 lpn00020	Carbohydrate Metabolism
982	1.3.99:6.2.1:1.2.7:1.1.1:4.2.1:2.3.3:2.3.1:1.2.4	8	31276	tcx	tcx00020	Carbohydrate Metabolism
983	1.3.99:6.2.1:1.2.7:1.1.1:4.2.1:2.3.3:2.3.1:1.8.1	8	31274	tcx	tcx00020	Carbohydrate Metabolism
984	1.3.99:6.2.1:2.3.1:1.2.4	4	1998 4989 13773	aeh bpn lpn	aeh00020 bpn00020 lpn00020	Carbohydrate Metabolism
985	1.3.99:6.2.1:2.3.1:1.2.4:1.1.1	5	50 55 901 2843 2848 5532 6071 6072 7238 7243 8396 9897 10469 12039 12930 12932 14582 15542 16358 17249 18154 18156 19376 20269 21620 21624 22703 23948 25382 27062 27064 28285 29071 29073 30149 30150 31965 33094 34374 34378 35498	abo aci aha bsu cbu cps csa eco ftu hch hha ilo maq mca msu noc pat pcr pfl pha pin plu ppr saz sde sdn shm vfi vvu xca	abo00020 aci00020 aha00020 bsu00020 cbu00020 cps00020 csa00020 eco00020 ftu00020 hch00020 hha00020 ilo00020 maq00020 mca00020 msu00020 noc00020 pat00020 pcr00020 pfl00020 pha00020 pin00020 plu00020 ppr00020 saz00020 sde00020 sdn00020 shm00020 vfi00020 vvu00020 xca00020	Carbohydrate Metabolism
986	1.3.99:6.2.1:2.3.1:1.2.4:1.2.4	5	4697 16360 18153 22706 28283 29072 33099 34375 35499	bfl bsu msu pat pin sde sdn vvu xca	bfl00020 bsu00020 msu00020 pat00020 pin00020 sde00020 sdn00020 vvu00020 xca00020	Carbohydrate Metabolism
987	1.3.99:6.2.1:2.3.1:1.8.1	4	902 2847 4698 6069 7239 8398 12034 12933 14579 15540 16361 18150 19375 22702 25384 27060 28287 29076 30151 31968 33095 34377 35503	aci aha bfl bsu cps csa eco hha ilo maq mca msu pat pcr pin ppr saz sde sdn shm vfi vvu xca	aci00020 aha00020 bfl00020 bsu00020 cps00020 csa00020 eco00020 hha00020 ilo00020 maq00020 mca00020 msu00020 pat00020 pcr00020 pin00020 ppr00020 saz00020 sde00020 sdn00020 shm00020 vfi00020 vvu00020 xca00020	Carbohydrate Metabolism
988	1.3.99:6.2.1:2.3.1:1.8.1:1.2.4	5	53 1999 4990 5530 9896 10472 13775 17248 20274 21622 23949	abo aeh bpn cbu ftu hch lpn noc pfl pha plu	abo00020 aeh00020 bpn00020 cbu00020 ftu00020 hch00020 lpn00020 noc00020 pfl00020 pha00020 plu00020	Carbohydrate Metabolism
989	1.3.99:6.2.1:2.3.1:2.3.1	4	52 1995 4696 4992 5529 9895 10468 13774 16362 17247 18155 21623 22707 23946 28284 29075 33098 34379 35501	abo aeh bfl bpn bsu cbu ftu hch lpn msu noc pat pha pin plu sde sdn vvu xca	abo00020 aeh00020 bfl00020 bpn00020 bsu00020 cbu00020 ftu00020 hch00020 lpn00020 msu00020 noc00020 pat00020 pha00020 pin00020 plu00020 sde00020 sdn00020 vvu00020 xca00020	Carbohydrate Metabolism
990	1.3.99:6.2.1:2.3.1:2.3.1:1.2.4	5	900 2845 6073 7242 8399 12038 12934 14584 15539 19377 25385 27063 30148 31964	aci aha cps csa eco hha ilo maq mca pcr ppr saz shm vfi	aci00020 aha00020 cps00020 csa00020 eco00020 hha00020 ilo00020 maq00020 mca00020 pcr00020 ppr00020 saz00020 shm00020 vfi00020	Carbohydrate Metabolism
991	1.3.99:6.2.1:2.3.1:2.3.1:2.3.3:4.1.1	6	7240 14581 20271	csa maq pfl	csa00020 maq00020 pfl00020	Carbohydrate Metabolism
992	1.3.99:6.2.1:2.3.1:2.3.1:2.3.3:4.1.3	6	7245 20275	csa pfl	csa00020 pfl00020	Carbohydrate Metabolism
993	1.3.99:6.2.1:2.3.1:2.3.1:2.3.3:4.2.1	6	7241 14580 20272	csa maq pfl	csa00020 maq00020 pfl00020	Carbohydrate Metabolism
994	1.3.99:6.2.1:2.3.1:2.3.1:2.3.3:6.4.1	6	7237 20270	csa pfl	csa00020 pfl00020	Carbohydrate Metabolism
995	1.3.99:6.2.1:2.7.2	3	12670	hha	hha00640	Carbohydrate Metabolism
996	1.3.99:6.4.1	2	25850	ppr	ppr00280	Amino Acid Metabolism
997	1.3.99:6.4.1:4.2.1:4.1.3	4	418 3491 14084	abo aha lpn	abo00280 aha00280 lpn00280	Amino Acid Metabolism
998	1.3.99:6.4.1:4.2.1:4.1.3:2.3.1	5	5747 33656 34874	cbu vvu xca	cbu00280 vvu00280 xca00280	Amino Acid Metabolism
999	1.3.99:6.4.1:4.2.1:4.1.3:2.3.1:1.3.99	6	18683	pat	pat00281	Metabolism of Terpenoids and Polyketides
1000	1.3.99:6.4.1:4.2.1:4.1.3:2.3.1:5.1.2:4.2.1	7	18684	pat	pat00281	Metabolism of Terpenoids and Polyketides
1001	1.3.99:6.4.1:4.2.1:4.1.3:2.8.3	5	19737 34873	pcr xca	pcr00280 xca00280	Amino Acid Metabolism
1002	1.4.1:1.2.4:1.8.1	3	6538 10956 13319 14070 14939 18668 20833 22047 27551 29546 30664 36026	bsu cps hch ilo lpn maq pat pfl pha saz sdn shm	bsu00280 cps00280 hch00280 ilo00280 lpn00280 maq00280 pat00280 pfl00280 pha00280 saz00280 sdn00280 shm00280	Amino Acid Metabolism
1003	1.4.1:1.2.4:2.3.1	3	36024	bsu	bsu00280	Amino Acid Metabolism
1004	1.4.1:1.2.4:2.3.1:1.3.99	4	14940 20830 22045 29544	maq pfl pha sdn	maq00280 pfl00280 pha00280 sdn00280	Amino Acid Metabolism
1005	1.4.1:1.2.4:2.3.1:1.3.99:4.2.1:5.1.2:2.3.1	7	20831 22046 30663	pfl pha shm	pfl00280 pha00280 shm00280	Amino Acid Metabolism
1006	1.4.1:1.2.4:2.3.1:1.3.99:4.2.1:5.1.2:2.3.1:2.3.1	8	6540 10957 13316 14941 18667 27553 29543	cps hch ilo maq pat saz sdn	cps00280 hch00280 ilo00280 maq00280 pat00280 saz00280 sdn00280	Amino Acid Metabolism
1007	1.4.1:1.2.4:2.3.1:1.3.99:6.4.1:4.2.1:4.1.3	7	10958 13317 14942	hch ilo maq	hch00280 ilo00280 maq00280	Amino Acid Metabolism
1008	1.4.1:1.2.4:2.3.1:1.3.99:6.4.1:4.2.1:4.1.3:2.3.1	8	20834 22044 30662	pfl pha shm	pfl00280 pha00280 shm00280	Amino Acid Metabolism
1009	1.4.1:1.2.4:2.3.1:1.3.99:6.4.1:4.2.1:4.1.3:2.8.3	8	6541 18669 20832 22049 27550 29545 30666	cps pat pfl pha saz sdn shm	cps00280 pat00280 pfl00280 pha00280 saz00280 sdn00280 shm00280	Amino Acid Metabolism
1010	1.4.1:1.4.1	2	15787 15807 31452 31468	mca tcx	mca00250 tcx00250	Amino Acid Metabolism
1011	1.4.1:1.4.1:1.4.99	3	1917 7133 8307 9807 11544 12872 23859 25293 26474 28185 34296 35387	aci cps csa eco hch hha pin plu ppr saz vvu xca	aci00910 cps00910 csa00910 eco00910 hch00910 hha00910 pin00910 plu00910 ppr00910 saz00910 vvu00910 xca00910	Energy Metabolism
1012	1.4.1:1.4.1:1.7.2:1.13.12	4	31177	shm	shm00910	Energy Metabolism
1013	1.4.1:1.4.1:1.7.2:1.7.99	4	31179	shm	shm00910	Energy Metabolism
1014	1.4.1:1.4.1:1.7.2:1.7.99:1.7.1	5	7136 9797 11548 26468 34290	cps eco hch ppr vvu	cps00910 eco00910 hch00910 ppr00910 vvu00910	Energy Metabolism
1015	1.4.1:1.4.1:1.7.2:1.7.99:1.7.99	5	7142 11545	cps hch	cps00910 hch00910	Energy Metabolism
1016	1.4.1:1.4.1:2.1.2	3	7141 8306 9805 11547 12870 16300 23860 25289 26467 28181 29003 30073 31178 32951 34299 35385 36601	bsu cps csa eco hch hha mca pin plu ppr saz sde sdn shm vfi vvu xca	bsu00910 cps00910 csa00910 eco00910 hch00910 hha00910 mca00910 pin00910 plu00910 ppr00910 saz00910 sde00910 sdn00910 shm00910 vfi00910 vvu00910 xca00910	Energy Metabolism
1017	1.4.1:1.4.1:2.7.2	3	11537 26464 32950	hch ppr vfi	hch00910 ppr00910 vfi00910	Energy Metabolism
1018	1.4.1:1.4.1:2.7.2:4.2.1:4.2.1	5	9809	eco	eco00910	Energy Metabolism
1019	1.4.1:1.4.1:3.5.1	3	7134 7139 8308 9799 9808 11539 11541 25291 25295 25299 26469 26472 29004 29005 31181 31182 31878 34292 34295 35391	cps csa eco hch plu ppr sde shm tcx vvu xca	cps00910 csa00910 eco00910 hch00910 plu00910 ppr00910 sde00910 shm00910 tcx00910 vvu00910 xca00910	Energy Metabolism
1020	1.4.1:1.4.1:3.5.5	3	11542	hch	hch00910	Energy Metabolism
1021	1.4.1:1.4.1:4.1.99	3	9803 25286 26475 34293	eco plu ppr vvu	eco00910 plu00910 ppr00910 vvu00910	Energy Metabolism
1022	1.4.1:1.4.1:4.3.1	3	7132 7143 9800 11538 11540 25287 25292 25296 26466 26470 31180 34297 34298 35386	cps eco hch plu ppr shm vvu xca	cps00910 eco00910 hch00910 plu00910 ppr00910 shm00910 vvu00910 xca00910	Energy Metabolism
1023	1.4.1:1.4.1:4.4.1	3	7138 8305 9801 25290 25300 26465 31173 31880 34294 35389	cps csa eco plu ppr shm tcx vvu xca	cps00910 csa00910 eco00910 plu00910 ppr00910 shm00910 tcx00910 vvu00910 xca00910	Energy Metabolism
1024	1.4.1:1.4.1:6.3.1	3	7140 9798 9804 23862 25288 25294 26473 28183 30070 31176 32955 34291 36600	bsu cps eco pin plu ppr saz sdn shm vfi vvu	bsu00910 cps00910 eco00910 pin00910 plu00910 ppr00910 saz00910 sdn00910 shm00910 vfi00910 vvu00910	Energy Metabolism
1025	1.4.1:1.4.1:6.3.5	3	7135 9802 11543 25298 26476 29002 31174 31879 34300 35388	cps eco hch plu ppr sde shm tcx vvu xca	cps00910 eco00910 hch00910 plu00910 ppr00910 sde00910 shm00910 tcx00910 vvu00910 xca00910	Energy Metabolism
1026	1.4.1:1.5.1	2	5712	cbu	cbu00250	Amino Acid Metabolism
1027	1.4.1:1.5.1:1.5.1	3	5789	cbu	cbu00330	Amino Acid Metabolism
1028	1.4.1:1.5.1:2.6.1:4.1.2	4	5790	cbu	cbu00330	Amino Acid Metabolism
1029	1.4.1:1.5.1:4.3.1:4.1.1:2.3.1:3.5.3	6	5791	cbu	cbu00330	Amino Acid Metabolism
1030	1.4.1:2.5.1:1.4.3	3	1849 20132 22527	aci pcr pha	aci00760 pcr00760 pha00760	Metabolism of Cofactors and Vitamins
1031	1.4.1:2.5.1:2.4.2:2.4.2:2.4.2	5	8238	csa	csa00760	Metabolism of Cofactors and Vitamins
1032	1.4.1:2.5.1:2.4.2:2.4.2:3.5.1	5	1846 8243	aci csa	aci00760 csa00760	Metabolism of Cofactors and Vitamins
1033	1.4.1:2.5.1:2.4.2:2.4.2:3.6.1	5	8242 20136	csa pcr	csa00760 pcr00760	Metabolism of Cofactors and Vitamins
1034	1.4.1:2.5.1:2.4.2:2.4.2:3.6.1:1.6.1	6	1847	aci	aci00760	Metabolism of Cofactors and Vitamins
1035	1.4.1:2.5.1:2.4.2:2.4.2:3.6.1:6.3.5:2.7.1	7	1848	aci	aci00760	Metabolism of Cofactors and Vitamins
1036	1.4.1:2.5.1:2.4.2:2.7.7:1.6.1	5	8240 20134 22530	csa pcr pha	csa00760 pcr00760 pha00760	Metabolism of Cofactors and Vitamins
1037	1.4.1:2.5.1:2.4.2:2.7.7:2.7.1	5	8239 20133 22531	csa pcr pha	csa00760 pcr00760 pha00760	Metabolism of Cofactors and Vitamins
1038	1.4.1:2.5.1:2.4.2:2.7.7:6.3.1	5	22532	pha	pha00760	Metabolism of Cofactors and Vitamins
1039	1.4.1:2.5.1:2.4.2:2.7.7:6.3.5	5	8237 20131	csa pcr	csa00760 pcr00760	Metabolism of Cofactors and Vitamins
1040	1.4.1:2.5.1:2.4.2:3.1.3	4	8241 20135	csa pcr	csa00760 pcr00760	Metabolism of Cofactors and Vitamins
1041	1.4.1:2.5.1:2.4.2:3.1.3:2.4.2	5	22529	pha	pha00760	Metabolism of Cofactors and Vitamins
1042	1.4.1:2.5.1:2.4.2:3.1.3:3.2.2	5	1850	aci	aci00760	Metabolism of Cofactors and Vitamins
1043	1.4.1:2.5.1:2.4.2:3.1.3:3.6.1	5	22528	pha	pha00760	Metabolism of Cofactors and Vitamins
1044	1.4.1:2.6.1	2	3267 5749 5769 6385 6386 6539 7559 10827 10828 10955 13318 13337 14943 15794 17430 17539 18531 18532 18670 20829 21937 22048 23047 25689 25690 27362 27363 27552 29385 29386 29547 30482 30483 30665 32302 32303 33512 33513 34868 36025	aha bsu cbu cps csa hch ilo maq mca noc pat pfl pha pin ppr saz sdn shm vfi vvu xca	aha00250 bsu00280 cbu00280 cbu00290 cps00250 cps00280 csa00250 hch00250 hch00280 ilo00280 ilo00290 maq00280 mca00250 noc00250 noc00280 pat00250 pat00280 pfl00280 pha00250 pha00280 pin00250 ppr00250 saz00250 saz00280 sdn00250 sdn00280 shm00250 shm00280 vfi00250 vvu00250 xca00280	Amino Acid Metabolism
1045	1.4.1:3.5.1	2	1579	aci	aci00471	Metabolism of Other Amino Acids
1046	1.4.1:5.1.1:3.5.1	3	1577	aci	aci00471	Metabolism of Other Amino Acids
1047	1.4.1:5.1.1:6.3.2:6.3.2	4	1578	aci	aci00471	Metabolism of Other Amino Acids
1048	1.4.1:6.1.1	2	5766 5767 5768 13335 13336 13338 14106 14107 14108	cbu ilo lpn	cbu00290 ilo00290 lpn00290	Amino Acid Metabolism
1049	1.4.1:6.3.1	2	5792 7137 8309 9806 11546 25297 26471 29006 31175 31881 34289 35390	cbu cps csa eco hch plu ppr sde shm tcx vvu xca	cbu00330 cps00910 csa00910 eco00910 hch00910 plu00910 ppr00910 sde00910 shm00910 tcx00910 vvu00910 xca00910	Amino Acid Metabolism	Energy Metabolism
1050	1.4.1:6.3.1:1.14.12	3	1920	aci	aci00910	Energy Metabolism
1051	1.4.1:6.3.1:1.18.6	3	12873 16303	hha mca	hha00910 mca00910	Energy Metabolism
1052	1.4.1:6.3.1:1.7.2	3	12867	hha	hha00910	Energy Metabolism
1053	1.4.1:6.3.1:1.7.2:1.7.99:1.7.1	5	32949	vfi	vfi00910	Energy Metabolism
1054	1.4.1:6.3.1:1.7.2:1.7.99:1.7.2:1.7.99	6	28182	saz	saz00910	Energy Metabolism
1055	1.4.1:6.3.1:2.4.2	3	5711 15788 15810 16719 26737 31451 31470	cbu mca msu rma tcx	cbu00250 mca00250 msu00250 rma00250 tcx00250	Amino Acid Metabolism
1056	1.4.1:6.3.1:2.6.1	3	5709 15785 15808 16718 26736 31453 31471	cbu mca msu rma tcx	cbu00250 mca00250 msu00250 rma00250 tcx00250	Amino Acid Metabolism
1057	1.4.1:6.3.1:3.5.1	3	1919 1921 23863 28184 28186 30071 30074 32948 32956 36599 36602	aci bsu pin saz sdn vfi	aci00910 bsu00910 pin00910 saz00910 sdn00910 vfi00910	Energy Metabolism
1058	1.4.1:6.3.1:3.5.5	3	12871 16301	hha mca	hha00910 mca00910	Energy Metabolism
1059	1.4.1:6.3.1:4.3.1	3	1922 12868 23864 28180 28187 30072 32953 32957 36598 36604	aci bsu hha pin saz sdn vfi	aci00910 bsu00910 hha00910 pin00910 saz00910 sdn00910 vfi00910	Energy Metabolism
1060	1.4.1:6.3.1:4.4.1	3	1918 16302 23865 28178 30068 32952 36597	aci bsu mca pin saz sdn vfi	aci00910 bsu00910 mca00910 pin00910 saz00910 sdn00910 vfi00910	Energy Metabolism
1061	1.4.1:6.3.1:6.3.5	3	5710 12869 15786 15809 16304 16717 23861 26735 27004 28179 30069 31450 31469 32954 36603	bsu cbu hha mca msu pin rma saz sdn tcx vfi	bsu00910 cbu00250 hha00910 mca00250 mca00910 msu00250 pin00910 rma00250 rma00910 saz00910 sdn00910 tcx00250 vfi00910	Amino Acid Metabolism	Energy Metabolism
1062	1.4.3:1.1.1	2	18867 18868 19866 21086 23388 34957	pat pcr pfl pin xca	pat00350 pcr00350 pfl00350 pin00350 xca00350	Amino Acid Metabolism
1063	1.4.3:1.2.1	2	3707 6690 7828 18885 21054 21114 23401 27747 29668 30757 34986	aha cps csa pat pfl pin saz sdn shm xca	aha00330 cps00330 csa00330 pat00380 pfl00330 pfl00380 pin00380 saz00330 sdn00330 shm00330 xca00380	Amino Acid Metabolism
1064	1.4.3:1.2.1:2.6.1	3	14277	lpn	lpn00410	Metabolism of Other Amino Acids
1065	1.4.3:1.2.1:2.6.1:3.5.1:2.5.1:4.1.1	6	34950	xca	xca00330	Amino Acid Metabolism
1066	1.4.3:1.2.1:2.6.1:3.5.1:3.5.3	5	20966	pfl	pfl00330	Amino Acid Metabolism
1067	1.4.3:1.2.1:2.6.1:3.5.3:4.1.1:4.3.2	6	20968	pfl	pfl00330	Amino Acid Metabolism
1068	1.4.3:1.2.1:2.6.1:4.1.1:2.3.1	5	20954	pfl	pfl00330	Amino Acid Metabolism
1069	1.4.3:1.2.1:2.6.1:4.1.1:3.5.1:2.1.3:2.7.2:3.5.1	8	20969	pfl	pfl00330	Amino Acid Metabolism
1070	1.4.3:1.2.1:2.6.1:4.1.1:3.5.1:2.1.3:2.7.2:6.3.1	8	20967	pfl	pfl00330	Amino Acid Metabolism
1071	1.4.3:1.2.1:2.6.1:4.1.1:3.5.1:2.6.1:1.2.1:2.7.2	8	20961	pfl	pfl00330	Amino Acid Metabolism
1072	1.4.3:1.2.1:2.6.1:4.1.1:3.5.1:3.5.3:2.3.1:3.5.3	8	20956	pfl	pfl00330	Amino Acid Metabolism
1073	1.4.3:1.2.1:2.6.1:4.1.1:3.5.1:6.3.4	6	20965	pfl	pfl00330	Amino Acid Metabolism
1074	1.4.3:1.2.1:2.6.1:4.1.1:4.3.1:1.5.1:1.2.1	7	20952	pfl	pfl00330	Amino Acid Metabolism
1075	1.4.3:1.2.1:2.6.1:4.1.1:4.3.1:1.5.1:1.4.1	7	20951 20962	pfl	pfl00330	Amino Acid Metabolism
1076	1.4.3:1.2.1:2.6.1:4.1.1:4.3.1:1.5.1:2.3.1	7	20957	pfl	pfl00330	Amino Acid Metabolism
1077	1.4.3:1.2.1:2.6.1:4.1.1:4.3.1:1.5.1:2.6.1:4.1.2	8	20960	pfl	pfl00330	Amino Acid Metabolism
1078	1.4.3:1.2.1:2.6.1:4.1.1:4.3.1:1.5.1:2.7.2	7	20958	pfl	pfl00330	Amino Acid Metabolism
1079	1.4.3:1.2.1:2.6.1:4.1.1:4.3.1:1.5.1:3.5.1:1.2.1	8	20955	pfl	pfl00330	Amino Acid Metabolism
1080	1.4.3:1.2.1:2.6.1:4.1.1:4.3.1:1.5.1:5.1.1	7	20964	pfl	pfl00330	Amino Acid Metabolism
1081	1.4.3:1.2.1:2.6.1:4.1.1:4.3.1:3.4.11	6	20963	pfl	pfl00330	Amino Acid Metabolism
1082	1.4.3:1.2.1:3.4.13	3	23354	pin	pin00330	Amino Acid Metabolism
1083	1.4.3:1.2.1:3.5.3:1.2.1:4.1.1:2.6.1	6	20953	pfl	pfl00330	Amino Acid Metabolism
1084	1.4.3:1.2.1:3.5.3:3.5.1	4	19824 20959	pcr pfl	pcr00330 pfl00330	Amino Acid Metabolism
1085	1.4.3:1.2.1:4.1.1	3	19886	pcr	pcr00380	Amino Acid Metabolism
1086	1.4.3:1.2.1:6.3.2:4.1.1	4	14276	lpn	lpn00410	Metabolism of Other Amino Acids
1087	1.4.3:2.5.1:1.4.1	3	1831 20123 22537	aci pcr pha	aci00760 pcr00760 pha00760	Metabolism of Cofactors and Vitamins
1088	1.4.3:2.5.1:2.4.2:2.4.2	4	5953	cbu	cbu00760	Metabolism of Cofactors and Vitamins
1089	1.4.3:2.5.1:2.4.2:2.4.2:2.4.2	5	4150 10377 11445 23795 26365 34197 36526	aha bsu ftu hch pin ppr vvu	aha00760 bsu00760 ftu00760 hch00760 pin00760 ppr00760 vvu00760	Metabolism of Cofactors and Vitamins
1090	1.4.3:2.5.1:2.4.2:2.4.2:3.5.1	5	1829 2700 4152 9718 12740 13670 14472 16209 18033 21435 23800 25159 26367 34203	aci aeh aha eco hha ilo lpn mca noc pfl pin plu ppr vvu	aci00760 aeh00760 aha00760 eco00760 hha00760 ilo00760 lpn00760 mca00760 noc00760 pfl00760 pin00760 plu00760 ppr00760 vvu00760	Metabolism of Cofactors and Vitamins
1091	1.4.3:2.5.1:2.4.2:2.4.2:3.6.1	5	11447 20122 34201	hch pcr vvu	hch00760 pcr00760 vvu00760	Metabolism of Cofactors and Vitamins
1092	1.4.3:2.5.1:2.4.2:2.4.2:3.6.1:1.6.1	6	1830	aci	aci00760	Metabolism of Cofactors and Vitamins
1093	1.4.3:2.5.1:2.4.2:2.4.2:3.6.1:6.3.5:2.7.1	7	1832	aci	aci00760	Metabolism of Cofactors and Vitamins
1094	1.4.3:2.5.1:2.4.2:2.7.7:1.6.1	5	778 2698 4155 5955 7020 9721 10376 11446 12743 13673 14474 15381 16207 18035 19244 20120 21439 22535 23796 25158 26366 28112 28942 29999 31082 32883 34198	abo aeh aha cbu cps eco ftu hch hha ilo lpn maq mca noc pat pcr pfl pha pin plu ppr saz sde sdn shm vfi vvu	abo00760 aeh00760 aha00760 cbu00760 cps00760 eco00760 ftu00760 hch00760 hha00760 ilo00760 lpn00760 maq00760 mca00760 noc00760 pat00760 pcr00760 pfl00760 pha00760 pin00760 plu00760 ppr00760 saz00760 sde00760 sdn00760 shm00760 vfi00760 vvu00760	Metabolism of Cofactors and Vitamins
1095	1.4.3:2.5.1:2.4.2:2.7.7:2.7.1	5	779 2702 4156 4627 5950 7024 9717 10374 11442 12739 13674 14476 15385 16208 18032 19245 20119 21434 22536 23799 25155 26369 26962 28115 28943 29996 31079 31829 32880 34200 36528	abo aeh aha bci bsu cbu cps eco ftu hch hha ilo lpn maq mca noc pat pcr pfl pha pin plu ppr rma saz sde sdn shm tcx vfi vvu	abo00760 aeh00760 aha00760 bci00760 bsu00760 cbu00760 cps00760 eco00760 ftu00760 hch00760 hha00760 ilo00760 lpn00760 maq00760 mca00760 noc00760 pat00760 pcr00760 pfl00760 pha00760 pin00760 plu00760 ppr00760 rma00760 saz00760 sde00760 sdn00760 shm00760 tcx00760 vfi00760 vvu00760	Metabolism of Cofactors and Vitamins
1096	1.4.3:2.5.1:2.4.2:2.7.7:3.6.1	5	776 4154 5954 15382 21438 23798 26368 28940 32881	abo aha cbu maq pfl pin ppr sde vfi	abo00760 aha00760 cbu00760 maq00760 pfl00760 pin00760 ppr00760 sde00760 vfi00760	Metabolism of Cofactors and Vitamins
1097	1.4.3:2.5.1:2.4.2:2.7.7:6.3.1	5	4626 7023 9719 10375 13671 19246 21436 22538 23801 25160 26371 28113 29997 31080 32882 34199 36527	bci bsu cps eco ftu ilo pat pfl pha pin plu ppr saz sdn shm vfi vvu	bci00760 bsu00760 cps00760 eco00760 ftu00760 ilo00760 pat00760 pfl00760 pha00760 pin00760 plu00760 ppr00760 saz00760 sdn00760 shm00760 vfi00760 vvu00760	Metabolism of Cofactors and Vitamins
1098	1.4.3:2.5.1:2.4.2:2.7.7:6.3.5	5	777 2701 4151 5952 11444 12742 14475 15383 16210 18034 20118 26960 28944 31828	abo aeh aha cbu hch hha lpn maq mca noc pcr rma sde tcx	abo00760 aeh00760 aha00760 cbu00760 hch00760 hha00760 lpn00760 maq00760 mca00760 noc00760 pcr00760 rma00760 sde00760 tcx00760	Metabolism of Cofactors and Vitamins
1099	1.4.3:2.5.1:2.4.2:3.1.3	4	780 2699 4153 5951 11443 12741 14473 15384 16211 18036 20121 26370 26961 28941 31827 34202	abo aeh aha cbu hch hha lpn maq mca noc pcr ppr rma sde tcx vvu	abo00760 aeh00760 aha00760 cbu00760 hch00760 hha00760 lpn00760 maq00760 mca00760 noc00760 pcr00760 ppr00760 rma00760 sde00760 tcx00760 vvu00760	Metabolism of Cofactors and Vitamins
1100	1.4.3:2.5.1:2.4.2:3.1.3:2.4.2	5	7021 9720 13672 22534 25156 28114 29998 31081 32884	cps eco ilo pha plu saz sdn shm vfi	cps00760 eco00760 ilo00760 pha00760 plu00760 saz00760 sdn00760 shm00760 vfi00760	Metabolism of Cofactors and Vitamins
1101	1.4.3:2.5.1:2.4.2:3.1.3:3.2.2	5	1833 21437 23797 25157	aci pfl pin plu	aci00760 pfl00760 pin00760 plu00760	Metabolism of Cofactors and Vitamins
1102	1.4.3:2.5.1:2.4.2:3.1.3:3.6.1	5	7022 9722 13675 19243 22533 25161	cps eco ilo pat pha plu	cps00760 eco00760 ilo00760 pat00760 pha00760 plu00760	Metabolism of Cofactors and Vitamins
1103	1.4.3:2.6.1	2	2225 17421 26722 28528	aeh noc rma sde	aeh00250 noc00250 rma00250 sde00250	Amino Acid Metabolism
1104	1.4.3:2.6.1:2.1.3	3	344 1209 4509 5706 12278 15803	abo aci bci cbu hha mca	abo00250 aci00250 bci00250 cbu00250 hha00250 mca00250	Amino Acid Metabolism
1105	1.4.3:2.6.1:4.3.1	3	1202 4508	aci bci	aci00250 bci00250	Amino Acid Metabolism
1106	1.4.3:2.6.1:5.1.1	3	1210	aci	aci00250	Amino Acid Metabolism
1107	1.4.3:2.6.1:6.3.4:4.3.2	4	343 345 1201 1208 4510 5707 12275 12277 15804 15805	abo aci bci cbu hha mca	abo00250 aci00250 bci00250 cbu00250 hha00250 mca00250	Amino Acid Metabolism
1108	1.4.3:2.6.99	2	774 1828 2697 4625 4941 5238 5949 7013 8236 11433 12738 13660 14459 15373 19236 20117 22523 23786 26958 28105 28938 29990 31073 31821	abo aci aeh bci bfl bpn cbu cps csa hch hha ilo lpn maq pat pcr pha pin rma saz sde sdn shm tcx	abo00750 aci00750 aeh00750 bci00750 bfl00750 bpn00750 cbu00750 cps00750 csa00750 hch00750 hha00750 ilo00750 lpn00750 maq00750 pat00750 pcr00750 pha00750 pin00750 rma00750 saz00750 sde00750 sdn00750 shm00750 tcx00750	Metabolism of Cofactors and Vitamins
1109	1.4.3:3.5.1	2	19595	pcr	pcr00250	Amino Acid Metabolism
1110	1.4.3:3.5.1:1.4.1	3	1200 1207 1211	aci	aci00250	Amino Acid Metabolism
1111	1.4.3:3.5.1:1.5.1	3	1206	aci	aci00250	Amino Acid Metabolism
1112	1.4.3:3.5.1:2.1.3	3	23063	pin	pin00250	Amino Acid Metabolism
1113	1.4.3:3.5.1:2.4.2	3	1204	aci	aci00250	Amino Acid Metabolism
1114	1.4.3:3.5.1:2.6.1	3	1205	aci	aci00250	Amino Acid Metabolism
1115	1.4.3:3.5.1:5.1.1	3	23060	pin	pin00250	Amino Acid Metabolism
1116	1.4.3:3.5.1:6.3.1	3	1203	aci	aci00250	Amino Acid Metabolism
1117	1.4.3:3.5.1:6.3.4:2.3.1	4	23059	pin	pin00250	Amino Acid Metabolism
1118	1.4.3:3.5.1:6.3.4:4.3.2	4	23061	pin	pin00250	Amino Acid Metabolism
1119	1.4.3:3.5.1:6.3.5	3	1199	aci	aci00250	Amino Acid Metabolism
1120	1.4.3:6.3.5	2	5708 12276 15806 23062	cbu hha mca pin	cbu00250 hha00250 mca00250 pin00250	Amino Acid Metabolism
1121	1.4.3:6.3.5:2.1.3	3	2224 17420 19592 26723 28527	aeh noc pcr rma sde	aeh00250 noc00250 pcr00250 rma00250 sde00250	Amino Acid Metabolism
1122	1.4.3:6.3.5:4.3.1	3	19594	pcr	pcr00250	Amino Acid Metabolism
1123	1.4.3:6.3.5:5.1.1	3	19597	pcr	pcr00250	Amino Acid Metabolism
1124	1.4.3:6.3.5:6.3.4:4.3.2	4	2222 2223 17418 17419 19593 19596 26720 26721 28526 28529	aeh noc pcr rma sde	aeh00250 noc00250 pcr00250 rma00250 sde00250	Amino Acid Metabolism
1125	1.4.3:9.9.9:2.5.1:2.7.1	4	36484	bsu	bsu00730	Metabolism of Cofactors and Vitamins
1126	1.4.3:9.9.9:2.5.1:2.7.1:3.5.99	5	1823 36486	aci bsu	aci00730 bsu00730	Metabolism of Cofactors and Vitamins
1127	1.4.3:9.9.9:2.5.1:2.7.1:9.9.9	5	765 1822 16201 18024 21427 26952 31815 36488	abo aci bsu mca noc pfl rma tcx	abo00730 aci00730 bsu00730 mca00730 noc00730 pfl00730 rma00730 tcx00730	Metabolism of Cofactors and Vitamins
1128	1.4.3:9.9.9:2.5.1:2.7.4:2.7.1	5	11417	hch	hch00730	Metabolism of Cofactors and Vitamins
1129	1.4.3:9.9.9:2.5.1:2.7.4:2.7.6	5	14456 36485	bsu lpn	bsu00730 lpn00730	Metabolism of Cofactors and Vitamins
1130	1.4.3:9.9.9:2.5.1:2.7.4:3.6.1	5	766 1824 5943 7005 8230 11418 14455 16202 18023 19226 21426 22513 26953 28934 31814 36487	abo aci bsu cbu cps csa hch lpn mca noc pat pfl pha rma sde tcx	abo00730 aci00730 bsu00730 cbu00730 cps00730 csa00730 hch00730 lpn00730 mca00730 noc00730 pat00730 pfl00730 pha00730 rma00730 sde00730 tcx00730	Metabolism of Cofactors and Vitamins
1131	1.4.3:9.9.9:2.5.1:2.7.4:9.9.9	5	8231 28935	csa sde	csa00730 sde00730	Metabolism of Cofactors and Vitamins
1132	1.4.3:9.9.9:2.5.1:9.9.9	4	5942 7006 11416 19225 22512	cbu cps hch pat pha	cbu00730 cps00730 hch00730 pat00730 pha00730	Metabolism of Cofactors and Vitamins
1133	1.4.3:9.9.9:2.7.7:9.9.9:2.8.1	5	7007 36483	bsu cps	bsu00730 cps00730	Metabolism of Cofactors and Vitamins
1134	1.4.99:1.13.11	2	3738 6722 7848 11165 19870 21092 25993 27772 33843 34960	aha cps csa hch pcr pfl ppr saz vvu xca	aha00360 cps00360 csa00360 hch00360 pcr00360 pfl00360 ppr00360 saz00360 vvu00360 xca00360	Amino Acid Metabolism
1135	1.4.99:1.2.1:1.11.1	3	19221	pat	pat00680	Energy Metabolism
1136	1.4.99:1.2.1:1.2.1:3.1.2:1.1.1	5	19222	pat	pat00680	Energy Metabolism
1137	1.4.99:2.6.1	2	1517	aci	aci00360	Amino Acid Metabolism
1138	1.4.99:2.6.1:1.11.1	3	6723 7847 9254 23392 33845	cps csa eco pin vvu	cps00360 csa00360 eco00360 pin00360 vvu00360	Amino Acid Metabolism
1139	1.4.99:2.6.1:1.11.1:3.5.1	4	15089 27773 34959	maq saz xca	maq00360 saz00360 xca00360	Amino Acid Metabolism
1140	1.4.99:2.6.1:1.11.1:3.5.1:6.2.1	5	11164	hch	hch00360	Amino Acid Metabolism
1141	1.4.99:2.6.1:1.11.1:3.5.1:6.2.1:1.2.1:1.4.3	7	21091	pfl	pfl00360	Amino Acid Metabolism
1142	1.4.99:2.6.1:1.14.16	3	3739 6724 11166 19869 21090 25992 27774 33844 34961	aha cps hch pcr pfl ppr saz vvu xca	aha00360 cps00360 hch00360 pcr00360 pfl00360 ppr00360 saz00360 vvu00360 xca00360	Amino Acid Metabolism
1143	1.4.99:2.6.1:4.3.1:1.14.12:1.3.1:1.13.11:1.14.13	7	24743	plu	plu00360	Amino Acid Metabolism
1144	1.4.99:2.6.1:4.3.1:1.14.12:1.3.1:1.13.11:3.7.1:4.2.1:4.1.3	9	24742	plu	plu00360	Amino Acid Metabolism
1145	1.5.1:1.14.11	2	28642	sde	sde00330	Amino Acid Metabolism
1146	1.5.1:1.2.1	2	1500 2422 3641 6619 7840 9131 11023 12465 13416 14178 15020 17626 18851 19837 21060 22156 24711 25964 27760 29657 30744 32485 33831 34945 36154	aci aeh aha bsu cps csa eco hch hha ilo lpn maq noc pat pcr pfl pha plu ppr saz sdn shm vfi vvu xca	aci00330 aeh00330 aha00330 bsu00330 cps00330 csa00330 eco00330 hch00330 hha00330 ilo00330 lpn00330 maq00330 noc00330 pat00330 pcr00330 pfl00330 pha00330 plu00330 ppr00330 saz00330 sdn00330 shm00330 vfi00330 vvu00330 xca00330	Amino Acid Metabolism
1147	1.5.1:1.4.1	2	1504 2420 3653 5702 13412 15029 17625 17634 18853 19846 21062 22157	aci aeh aha cbu ilo maq noc pat pcr pfl pha	aci00330 aeh00330 aha00330 cbu00250 ilo00330 maq00330 noc00330 pat00330 pcr00330 pfl00330 pha00330	Amino Acid Metabolism
1148	1.5.1:1.4.1:2.7.2	3	21075 25959	pfl ppr	pfl00330 ppr00330	Amino Acid Metabolism
1149	1.5.1:1.4.1:2.7.2:2.1.3:2.3.1	5	11030	hch	hch00330	Amino Acid Metabolism
1150	1.5.1:1.4.1:2.7.2:2.1.3:3.5.1	5	11017 32487	hch vfi	hch00330 vfi00330	Amino Acid Metabolism
1151	1.5.1:1.4.1:2.7.2:2.1.3:3.5.1:4.1.1:2.3.1	7	3640	aha	aha00330	Amino Acid Metabolism
1152	1.5.1:1.4.1:2.7.2:2.1.3:3.5.1:4.1.1:2.6.1:1.2.1	8	3647	aha	aha00330	Amino Acid Metabolism
1153	1.5.1:1.4.1:2.7.2:2.1.3:3.5.1:4.1.1:2.6.1:1.2.1:1.5.99	9	3639	aha	aha00330	Amino Acid Metabolism
1154	1.5.1:1.4.1:2.7.2:2.1.3:3.5.1:4.1.1:2.6.1:1.2.1:3.4.13	9	3644	aha	aha00330	Amino Acid Metabolism
1155	1.5.1:1.4.1:2.7.2:2.1.3:3.5.3:2.3.1:3.5.3	7	3654 11026 32481	aha hch vfi	aha00330 hch00330 vfi00330	Amino Acid Metabolism
1156	1.5.1:1.4.1:2.7.2:2.1.3:3.5.3:4.1.1:3.5.3	7	3652	aha	aha00330	Amino Acid Metabolism
1157	1.5.1:1.4.1:2.7.2:2.1.3:3.5.3:4.1.1:3.5.3:2.3.1	8	32492	vfi	vfi00330	Amino Acid Metabolism
1158	1.5.1:1.4.1:2.7.2:2.1.3:3.5.3:4.1.1:3.5.3:2.5.1:3.5.1	9	11021	hch	hch00330	Amino Acid Metabolism
1159	1.5.1:1.4.1:2.7.2:2.1.3:3.5.3:4.1.1:3.5.3:2.5.1:4.1.1	9	11022	hch	hch00330	Amino Acid Metabolism
1160	1.5.1:1.4.1:2.7.2:2.1.3:3.5.3:4.3.2	6	3650	aha	aha00330	Amino Acid Metabolism
1161	1.5.1:1.4.1:2.7.2:2.1.3:6.3.4	5	3645 9141	aha eco	aha00330 eco00330	Amino Acid Metabolism
1162	1.5.1:1.4.1:2.7.2:2.1.3:6.3.4:2.3.1	6	32489	vfi	vfi00330	Amino Acid Metabolism
1163	1.5.1:1.4.1:2.7.2:2.1.3:6.3.4:4.3.2	6	11019	hch	hch00330	Amino Acid Metabolism
1164	1.5.1:1.4.1:3.5.1	3	1508 3637 6614 9125 10185 11018 13418 14180 18850 19845 21069 22154 24707 25965 27753 29651 30742 32488 33829 36142	aci aha bsu cps eco ftu hch ilo lpn pat pcr pfl pha plu ppr saz sdn shm vfi vvu	aci00330 aha00330 bsu00330 cps00330 eco00330 ftu00330 hch00330 ilo00330 lpn00330 pat00330 pcr00330 pfl00330 pha00330 plu00330 ppr00330 saz00330 sdn00330 shm00330 vfi00330 vvu00330	Amino Acid Metabolism
1165	1.5.1:1.4.1:6.3.1	3	1505 2418 3649 5785 6617 7842 9136 10183 11024 12466 13409 14182 15022 17621 18857 19843 21073 22152 24705 25962 27751 29656 30739 32493 33827 34947 36145	aci aeh aha bsu cbu cps csa eco ftu hch hha ilo lpn maq noc pat pcr pfl pha plu ppr saz sdn shm vfi vvu xca	aci00330 aeh00330 aha00330 bsu00330 cbu00330 cps00330 csa00330 eco00330 ftu00330 hch00330 hha00330 ilo00330 lpn00330 maq00330 noc00330 pat00330 pcr00330 pfl00330 pha00330 plu00330 ppr00330 saz00330 sdn00330 shm00330 vfi00330 vvu00330 xca00330	Amino Acid Metabolism
1166	1.5.1:1.5.1	2	1507 2419 3643 4181 4192 5782 6616 8276 8280 9137 9753 9759 10182 11020 11468 11476 12464 13419 13696 13697 14183 15026 17622 18858 19848 21468 21482 22153 22565 22577 25970 29653 30027 30029 30746 31108 31117 31849 31856 32491 33818 34949 36141	aci aeh aha bsu cbu cps csa eco ftu hch hha ilo lpn maq noc pat pcr pfl pha ppr sdn shm tcx vfi vvu xca	aci00330 aeh00330 aha00330 aha00790 bsu00330 cbu00330 cps00330 csa00790 eco00330 eco00790 ftu00330 hch00330 hch00790 hha00330 ilo00330 ilo00790 lpn00330 maq00330 noc00330 pat00330 pcr00330 pfl00790 pha00330 pha00790 ppr00330 sdn00330 sdn00790 shm00330 shm00790 tcx00790 vfi00330 vvu00330 xca00330	Amino Acid Metabolism	Metabolism of Cofactors and Vitamins
1167	1.5.1:1.5.1:1.2.1	3	1487 2396 3694 6631 7804 9148 11065 12450 13404 14156 15032 17666 18754 19809 20890 22211 24645 25943 27699 29678 30777 32509 33735 34939 36199	aci aeh aha bsu cps csa eco hch hha ilo lpn maq noc pat pcr pfl pha plu ppr saz sdn shm vfi vvu xca	aci00330 aeh00330 aha00330 bsu00330 cps00330 csa00330 eco00330 hch00330 hha00330 ilo00330 lpn00330 maq00330 noc00330 pat00330 pcr00330 pfl00330 pha00330 plu00330 ppr00330 saz00330 sdn00330 shm00330 vfi00330 vvu00330 xca00330	Amino Acid Metabolism
1168	1.5.1:1.5.1:1.4.1	3	1491 2394 3705 13400 15040 17665 17674 18756 19818 20892 22212	aci aeh aha ilo maq noc pat pcr pfl pha	aci00330 aeh00330 aha00330 ilo00330 maq00330 noc00330 pat00330 pcr00330 pfl00330 pha00330	Amino Acid Metabolism
1169	1.5.1:1.5.1:1.4.1:2.7.2:2.1.3:2.3.1	6	11072	hch	hch00330	Amino Acid Metabolism
1170	1.5.1:1.5.1:1.4.1:2.7.2:2.1.3:3.5.1	6	11060 32511	hch vfi	hch00330 vfi00330	Amino Acid Metabolism
1171	1.5.1:1.5.1:1.4.1:2.7.2:2.1.3:3.5.1:4.1.1:2.3.1	8	3693	aha	aha00330	Amino Acid Metabolism
1172	1.5.1:1.5.1:1.4.1:2.7.2:2.1.3:3.5.1:4.1.1:2.6.1:1.2.1	9	3699	aha	aha00330	Amino Acid Metabolism
1173	1.5.1:1.5.1:1.4.1:2.7.2:2.1.3:3.5.1:4.1.1:2.6.1:1.2.1:1.5.99	10	3692	aha	aha00330	Amino Acid Metabolism
1174	1.5.1:1.5.1:1.4.1:2.7.2:2.1.3:3.5.1:4.1.1:2.6.1:1.2.1:3.4.13	10	3696	aha	aha00330	Amino Acid Metabolism
1175	1.5.1:1.5.1:1.4.1:2.7.2:2.1.3:3.5.3:2.3.1:3.5.3	8	3706 11068 32505	aha hch vfi	aha00330 hch00330 vfi00330	Amino Acid Metabolism
1176	1.5.1:1.5.1:1.4.1:2.7.2:2.1.3:3.5.3:4.1.1:3.5.3	8	3704	aha	aha00330	Amino Acid Metabolism
1177	1.5.1:1.5.1:1.4.1:2.7.2:2.1.3:3.5.3:4.1.1:3.5.3:2.3.1	9	32515	vfi	vfi00330	Amino Acid Metabolism
1178	1.5.1:1.5.1:1.4.1:2.7.2:2.1.3:3.5.3:4.1.1:3.5.3:2.5.1:3.5.1	10	11063	hch	hch00330	Amino Acid Metabolism
1179	1.5.1:1.5.1:1.4.1:2.7.2:2.1.3:3.5.3:4.1.1:3.5.3:2.5.1:4.1.1	10	11064	hch	hch00330	Amino Acid Metabolism
1180	1.5.1:1.5.1:1.4.1:2.7.2:2.1.3:3.5.3:4.3.2	7	3702	aha	aha00330	Amino Acid Metabolism
1181	1.5.1:1.5.1:1.4.1:2.7.2:2.1.3:6.3.4	6	3697 9157	aha eco	aha00330 eco00330	Amino Acid Metabolism
1182	1.5.1:1.5.1:1.4.1:2.7.2:2.1.3:6.3.4:2.3.1	7	32513	vfi	vfi00330	Amino Acid Metabolism
1183	1.5.1:1.5.1:1.4.1:2.7.2:2.1.3:6.3.4:4.3.2	7	11062	hch	hch00330	Amino Acid Metabolism
1184	1.5.1:1.5.1:1.4.1:3.5.1	4	1494 3690 6627 9142 10179 11061 13406 14158 18753 19815 20900 22209 24641 25944 27692 29673 30775 32512 33733 36187	aci aha bsu cps eco ftu hch ilo lpn pat pcr pfl pha plu ppr saz sdn shm vfi vvu	aci00330 aha00330 bsu00330 cps00330 eco00330 ftu00330 hch00330 ilo00330 lpn00330 pat00330 pcr00330 pfl00330 pha00330 plu00330 ppr00330 saz00330 sdn00330 shm00330 vfi00330 vvu00330	Amino Acid Metabolism
1185	1.5.1:1.5.1:1.4.1:6.3.1	4	1492 2393 3701 5781 6629 7806 9153 10177 11066 12451 13397 14160 15034 17662 18760 19814 20904 22208 24639 25941 27690 29677 30772 32516 33731 34941 36190	aci aeh aha bsu cbu cps csa eco ftu hch hha ilo lpn maq noc pat pcr pfl pha plu ppr saz sdn shm vfi vvu xca	aci00330 aeh00330 aha00330 bsu00330 cbu00330 cps00330 csa00330 eco00330 ftu00330 hch00330 hha00330 ilo00330 lpn00330 maq00330 noc00330 pat00330 pcr00330 pfl00330 pha00330 plu00330 ppr00330 saz00330 sdn00330 shm00330 vfi00330 vvu00330 xca00330	Amino Acid Metabolism
1186	1.5.1:1.5.1:2.3.1:2.3.1:3.5.3	5	13399 22205	ilo pha	ilo00330 pha00330	Amino Acid Metabolism
1187	1.5.1:1.5.1:2.3.1:2.6.1:1.2.1	5	36191	bsu	bsu00330	Amino Acid Metabolism
1188	1.5.1:1.5.1:2.3.1:2.7.2	4	6622 20895 22206 24648 29669 36192	bsu cps pfl pha plu sdn	bsu00330 cps00330 pfl00330 pha00330 plu00330 sdn00330	Amino Acid Metabolism
1189	1.5.1:1.5.1:2.3.1:2.7.2:1.2.1	5	7805 9154 17664 19813 27694	csa eco noc pcr saz	csa00330 eco00330 noc00330 pcr00330 saz00330	Amino Acid Metabolism
1190	1.5.1:1.5.1:2.3.1:2.7.2:1.2.1:2.6.1	6	3691 11070 13401 25939 30776 32506	aha hch ilo ppr shm vfi	aha00330 hch00330 ilo00330 ppr00330 shm00330 vfi00330	Amino Acid Metabolism
1191	1.5.1:1.5.1:2.3.1:2.7.2:1.2.1:2.6.1:2.3.1	7	2390 12452	aeh hha	aeh00330 hha00330	Amino Acid Metabolism
1192	1.5.1:1.5.1:2.3.1:2.7.2:1.2.1:2.6.1:2.3.1:4.1.1	8	1489	aci	aci00330	Amino Acid Metabolism
1193	1.5.1:1.5.1:2.3.1:2.7.2:1.2.1:2.6.1:2.3.1:4.1.1:2.5.1:3.5.1:3.5.3	11	15039	maq	maq00330	Amino Acid Metabolism
1194	1.5.1:1.5.1:2.3.1:2.7.2:1.2.1:2.6.1:2.3.1:4.1.1:2.5.1:4.1.1	10	15038	maq	maq00330	Amino Acid Metabolism
1195	1.5.1:1.5.1:2.3.1:2.7.2:1.2.1:2.6.1:3.5.1:2.1.3	8	18761 33727	pat vvu	pat00330 vvu00330	Amino Acid Metabolism
1196	1.5.1:1.5.1:2.3.1:2.7.2:1.2.1:2.6.1:3.5.1:3.5.3:2.3.1	9	33729 33732	vvu	vvu00330	Amino Acid Metabolism
1197	1.5.1:1.5.1:2.3.1:2.7.2:1.2.1:2.6.1:3.5.1:3.5.3:4.1.1	9	33724	vvu	vvu00330	Amino Acid Metabolism
1198	1.5.1:1.5.1:2.3.1:2.7.2:1.2.1:2.6.1:3.5.1:4.1.1:2.5.1	9	33728	vvu	vvu00330	Amino Acid Metabolism
1199	1.5.1:1.5.1:2.3.1:2.7.2:1.2.1:2.6.1:3.5.1:4.1.1:9.9.9:3.5.3	10	33725	vvu	vvu00330	Amino Acid Metabolism
1200	1.5.1:1.5.1:2.3.1:2.7.2:1.2.1:2.6.1:3.5.1:4.1.1:9.9.9:4.1.1	10	33726	vvu	vvu00330	Amino Acid Metabolism
1201	1.5.1:1.5.1:2.3.1:2.7.2:1.2.1:2.6.1:3.5.1:6.3.4	8	1493 33734	aci vvu	aci00330 vvu00330	Amino Acid Metabolism
1202	1.5.1:1.5.1:2.3.1:2.7.2:1.2.1:2.6.1:3.5.1:6.3.4:4.3.2:2.3.1:3.5.3	11	15037 18752	maq pat	maq00330 pat00330	Amino Acid Metabolism
1203	1.5.1:1.5.1:2.3.1:2.7.2:1.2.1:2.6.1:3.5.1:6.3.4:4.3.2:4.1.1	10	2391 12447 15031 18757	aeh hha maq pat	aeh00330 hha00330 maq00330 pat00330	Amino Acid Metabolism
1204	1.5.1:1.5.1:2.3.1:4.1.1:3.5.3	5	13396	ilo	ilo00330	Amino Acid Metabolism
1205	1.5.1:1.5.1:2.3.1:4.1.1:3.5.3:2.5.1:3.5.1	7	22218	pha	pha00330	Amino Acid Metabolism
1206	1.5.1:1.5.1:2.3.1:4.1.1:3.5.3:2.5.1:4.1.1	7	22217	pha	pha00330	Amino Acid Metabolism
1207	1.5.1:1.5.1:2.3.1:6.3.4:2.1.3	5	13398	ilo	ilo00330	Amino Acid Metabolism
1208	1.5.1:1.5.1:2.3.1:6.3.4:3.5.1	5	13405	ilo	ilo00330	Amino Acid Metabolism
1209	1.5.1:1.5.1:2.6.1	3	2392 2395 10178 12448 12453 14166 17668 17673 18755 36188	aeh bsu ftu hha lpn noc pat	aeh00330 bsu00330 ftu00330 hha00330 lpn00330 noc00330 pat00330	Amino Acid Metabolism
1210	1.5.1:1.5.1:2.6.1:2.1.3	4	36194	bsu	bsu00330	Amino Acid Metabolism
1211	1.5.1:1.5.1:2.6.1:2.3.1:2.6.1	5	17663	noc	noc00330	Amino Acid Metabolism
1212	1.5.1:1.5.1:2.6.1:3.5.1:1.14.13:4.1.1:3.5.3:2.3.1	8	36197	bsu	bsu00330	Amino Acid Metabolism
1213	1.5.1:1.5.1:2.6.1:3.5.1:1.14.13:4.1.1:3.5.3:2.5.1:4.1.1	9	36189	bsu	bsu00330	Amino Acid Metabolism
1214	1.5.1:1.5.1:2.6.1:3.5.1:6.3.4	5	17667 36196	bsu noc	bsu00330 noc00330	Amino Acid Metabolism
1215	1.5.1:1.5.1:2.6.1:3.5.3:3.5.1	5	17671 36193	bsu noc	bsu00330 noc00330	Amino Acid Metabolism
1216	1.5.1:1.5.1:2.6.1:3.5.3:4.3.2	5	36186	bsu	bsu00330	Amino Acid Metabolism
1217	1.5.1:1.5.1:2.6.1:3.5.3:4.3.2:4.1.1	6	17672	noc	noc00330	Amino Acid Metabolism
1218	1.5.1:1.5.1:2.6.1:4.1.1	4	13407	ilo	ilo00330	Amino Acid Metabolism
1219	1.5.1:1.5.1:2.6.1:4.1.2	4	1486 3698 5779 6633 9145 11071 14165 15035 20894 27695 29674 30778 36195	aci aha bsu cbu cps eco hch lpn maq pfl saz sdn shm	aci00330 aha00330 bsu00330 cbu00330 cps00330 eco00330 hch00330 lpn00330 maq00330 pfl00330 saz00330 sdn00330 shm00330	Amino Acid Metabolism
1220	1.5.1:1.5.1:2.6.1:4.1.3	4	18762 22213 25942 32510 33723	pat pha ppr vfi vvu	pat00330 pha00330 ppr00330 vfi00330 vvu00330	Amino Acid Metabolism
1221	1.5.1:1.5.1:2.7.2	3	1490 2389 3695 6630 7803 9147 11059 12449 13403 14161 15033 17669 18763 19812 20891 22210 24644 25947 27700 29675 30773 32508 33736 34940 36185	aci aeh aha bsu cps csa eco hch hha ilo lpn maq noc pat pcr pfl pha plu ppr saz sdn shm vfi vvu xca	aci00330 aeh00330 aha00330 bsu00330 cps00330 csa00330 eco00330 hch00330 hha00330 ilo00330 lpn00330 maq00330 noc00330 pat00330 pcr00330 pfl00330 pha00330 plu00330 ppr00330 saz00330 sdn00330 shm00330 vfi00330 vvu00330 xca00330	Amino Acid Metabolism
1222	1.5.1:1.5.1:3.5.1:1.2.1	4	3703 6625 7800 9150 11069 13402 15036 18759 20888 22216 25945 27687 29670 30771 32507 33730	aha cps csa eco hch ilo maq pat pfl pha ppr saz sdn shm vfi vvu	aha00330 cps00330 csa00330 eco00330 hch00330 ilo00330 maq00330 pat00330 pfl00330 pha00330 ppr00330 saz00330 sdn00330 shm00330 vfi00330 vvu00330	Amino Acid Metabolism
1223	1.5.1:1.5.1:3.5.1:1.2.1:2.6.1:3.5.3	6	24636	plu	plu00330	Amino Acid Metabolism
1224	1.5.1:1.5.1:3.5.1:1.2.1:2.6.1:3.5.3:2.3.1	7	9146	eco	eco00330	Amino Acid Metabolism
1225	1.5.1:1.5.1:3.5.1:1.2.1:2.6.1:3.5.3:2.3.1:4.3.2:4.1.1	9	1488	aci	aci00330	Amino Acid Metabolism
1226	1.5.1:1.5.1:3.5.1:3.4.13:1.2.1	5	9152	eco	eco00330	Amino Acid Metabolism
1227	1.5.1:1.5.1:5.1.1	3	7837 21068 24706 27754	csa pfl plu saz	csa00330 pfl00330 plu00330 saz00330	Amino Acid Metabolism
1228	1.5.1:1.5.1:6.3.1:1.4.3	4	9151	eco	eco00330	Amino Acid Metabolism
1229	1.5.1:1.5.1:6.3.1:3.5.3:2.3.1	5	9144	eco	eco00330	Amino Acid Metabolism
1230	1.5.1:1.5.1:6.3.1:3.5.3:2.5.1:4.1.1	6	9149	eco	eco00330	Amino Acid Metabolism
1231	1.5.1:1.5.1:6.3.1:3.5.3:2.6.1	5	9155	eco	eco00330	Amino Acid Metabolism
1232	1.5.1:1.5.1:6.3.1:3.5.3:4.1.1:4.3.2	6	9143	eco	eco00330	Amino Acid Metabolism
1233	1.5.1:1.5.1:6.3.1:4.1.1:3.5.1:2.6.1	6	9156	eco	eco00330	Amino Acid Metabolism
1234	1.5.1:1.5.99	2	36153 36198	bsu	bsu00330	Amino Acid Metabolism
1235	1.5.1:1.5.99:1.2.1	3	23351	pin	pin00330	Amino Acid Metabolism
1236	1.5.1:1.5.99:1.4.1:6.3.1	4	23349	pin	pin00330	Amino Acid Metabolism
1237	1.5.1:1.5.99:2.3.1:2.7.2:1.2.1	5	23343	pin	pin00330	Amino Acid Metabolism
1238	1.5.1:1.5.99:2.6.1:4.1.2	4	24637	plu	plu00330	Amino Acid Metabolism
1239	1.5.1:1.5.99:2.7.2	3	23350	pin	pin00330	Amino Acid Metabolism
1240	1.5.1:1.5.99:3.4.11	3	24712	plu	plu00330	Amino Acid Metabolism
1241	1.5.1:1.5.99:4.3.1:2.1.3:6.3.4:4.3.2:2.1.4:1.2.1:3.4.13	9	24709	plu	plu00330	Amino Acid Metabolism
1242	1.5.1:1.5.99:4.3.1:2.1.3:6.3.4:4.3.2:4.1.1:3.5.3:2.3.1	9	24708	plu	plu00330	Amino Acid Metabolism
1243	1.5.1:1.5.99:4.3.1:2.1.3:6.3.4:4.3.2:4.1.1:3.5.3:2.5.1:4.1.1	10	24701	plu	plu00330	Amino Acid Metabolism
1244	1.5.1:1.5.99:4.3.1:3.5.1:2.6.1	5	24704	plu	plu00330	Amino Acid Metabolism
1245	1.5.1:2.1.1:1.5.1	3	5456	buc	buc00670	Metabolism of Cofactors and Vitamins
1246	1.5.1:2.1.2	2	5455 5457	buc	buc00670	Metabolism of Cofactors and Vitamins
1247	1.5.1:2.1.2:1.5.1	3	5454	buc	buc00670	Metabolism of Cofactors and Vitamins
1248	1.5.1:2.3.1:2.3.1:3.5.3	4	13411 22150	ilo pha	ilo00330 pha00330	Amino Acid Metabolism
1249	1.5.1:2.3.1:2.6.1:1.2.1	4	36146	bsu	bsu00330	Amino Acid Metabolism
1250	1.5.1:2.3.1:2.7.2	3	36147	bsu	bsu00330	Amino Acid Metabolism
1251	1.5.1:2.3.1:2.7.2:1.2.1	4	6610 7841 9138 17624 19842 21065 22151 24713 27755 29648	cps csa eco noc pcr pfl pha plu saz sdn	cps00330 csa00330 eco00330 noc00330 pcr00330 pfl00330 pha00330 plu00330 saz00330 sdn00330	Amino Acid Metabolism
1252	1.5.1:2.3.1:2.7.2:1.2.1:2.6.1	5	3638 11028 13413 25960 30743 32482	aha hch ilo ppr shm vfi	aha00330 hch00330 ilo00330 ppr00330 shm00330 vfi00330	Amino Acid Metabolism
1253	1.5.1:2.3.1:2.7.2:1.2.1:2.6.1:2.3.1	6	2415 12467	aeh hha	aeh00330 hha00330	Amino Acid Metabolism
1254	1.5.1:2.3.1:2.7.2:1.2.1:2.6.1:2.3.1:4.1.1	7	1502	aci	aci00330	Amino Acid Metabolism
1255	1.5.1:2.3.1:2.7.2:1.2.1:2.6.1:2.3.1:4.1.1:2.5.1:3.5.1:3.5.3	10	15028	maq	maq00330	Amino Acid Metabolism
1256	1.5.1:2.3.1:2.7.2:1.2.1:2.6.1:2.3.1:4.1.1:2.5.1:4.1.1	9	15027	maq	maq00330	Amino Acid Metabolism
1257	1.5.1:2.3.1:2.7.2:1.2.1:2.6.1:3.5.1:2.1.3	7	18859 33823	pat vvu	pat00330 vvu00330	Amino Acid Metabolism
1258	1.5.1:2.3.1:2.7.2:1.2.1:2.6.1:3.5.1:3.5.3:2.3.1	8	33825 33828	vvu	vvu00330	Amino Acid Metabolism
1259	1.5.1:2.3.1:2.7.2:1.2.1:2.6.1:3.5.1:3.5.3:4.1.1	8	33820	vvu	vvu00330	Amino Acid Metabolism
1260	1.5.1:2.3.1:2.7.2:1.2.1:2.6.1:3.5.1:4.1.1:2.5.1	8	33824	vvu	vvu00330	Amino Acid Metabolism
1261	1.5.1:2.3.1:2.7.2:1.2.1:2.6.1:3.5.1:4.1.1:9.9.9:3.5.3	9	33821	vvu	vvu00330	Amino Acid Metabolism
1262	1.5.1:2.3.1:2.7.2:1.2.1:2.6.1:3.5.1:4.1.1:9.9.9:4.1.1	9	33822	vvu	vvu00330	Amino Acid Metabolism
1263	1.5.1:2.3.1:2.7.2:1.2.1:2.6.1:3.5.1:6.3.4	7	1506 33830	aci vvu	aci00330 vvu00330	Amino Acid Metabolism
1264	1.5.1:2.3.1:2.7.2:1.2.1:2.6.1:3.5.1:6.3.4:4.3.2:2.3.1:3.5.3	10	15025 18849	maq pat	maq00330 pat00330	Amino Acid Metabolism
1265	1.5.1:2.3.1:2.7.2:1.2.1:2.6.1:3.5.1:6.3.4:4.3.2:4.1.1	9	2416 12461 15019 18854	aeh hha maq pat	aeh00330 hha00330 maq00330 pat00330	Amino Acid Metabolism
1266	1.5.1:2.3.1:4.1.1:3.5.3	4	13408	ilo	ilo00330	Amino Acid Metabolism
1267	1.5.1:2.3.1:4.1.1:3.5.3:2.5.1:3.5.1	6	22163	pha	pha00330	Amino Acid Metabolism
1268	1.5.1:2.3.1:4.1.1:3.5.3:2.5.1:4.1.1	6	22162	pha	pha00330	Amino Acid Metabolism
1269	1.5.1:2.3.1:6.3.4	3	22160	pha	pha00330	Amino Acid Metabolism
1270	1.5.1:2.3.1:6.3.4:2.1.3	4	13410	ilo	ilo00330	Amino Acid Metabolism
1271	1.5.1:2.3.1:6.3.4:3.5.1	4	13417	ilo	ilo00330	Amino Acid Metabolism
1272	1.5.1:2.6.1	2	2417 2421 10184 12462 12468 14189 17628 17633 18852 36143	aeh bsu ftu hha lpn noc pat	aeh00330 bsu00330 ftu00330 hha00330 lpn00330 noc00330 pat00330	Amino Acid Metabolism
1273	1.5.1:2.6.1:2.1.3	3	36149	bsu	bsu00330	Amino Acid Metabolism
1274	1.5.1:2.6.1:2.3.1:2.6.1	4	17623	noc	noc00330	Amino Acid Metabolism
1275	1.5.1:2.6.1:3.5.1:1.14.13:4.1.1:3.5.3:2.3.1	7	36152	bsu	bsu00330	Amino Acid Metabolism
1276	1.5.1:2.6.1:3.5.1:1.14.13:4.1.1:3.5.3:2.5.1:4.1.1	8	36144	bsu	bsu00330	Amino Acid Metabolism
1277	1.5.1:2.6.1:3.5.1:6.3.4	4	17627 36151	bsu noc	bsu00330 noc00330	Amino Acid Metabolism
1278	1.5.1:2.6.1:3.5.3:3.5.1	4	17631 36148	bsu noc	bsu00330 noc00330	Amino Acid Metabolism
1279	1.5.1:2.6.1:3.5.3:4.3.2	4	36140	bsu	bsu00330	Amino Acid Metabolism
1280	1.5.1:2.6.1:3.5.3:4.3.2:4.1.1	5	17632	noc	noc00330	Amino Acid Metabolism
1281	1.5.1:2.6.1:4.1.1	3	13420	ilo	ilo00330	Amino Acid Metabolism
1282	1.5.1:2.6.1:4.1.2	3	1499 3646 5783 6621 9128 11029 14188 15023 21064 24702 27756 29652 30745 36150	aci aha bsu cbu cps eco hch lpn maq pfl plu saz sdn shm	aci00330 aha00330 bsu00330 cbu00330 cps00330 eco00330 hch00330 lpn00330 maq00330 pfl00330 plu00330 saz00330 sdn00330 shm00330	Amino Acid Metabolism
1283	1.5.1:2.6.1:4.1.3	3	18860 22158 25963 32486 33819	pat pha ppr vfi vvu	pat00330 pha00330 ppr00330 vfi00330 vvu00330	Amino Acid Metabolism
1284	1.5.1:2.7.2	2	1503 2414 3642 6618 7839 9130 11016 12463 13415 14184 15021 17629 18861 19841 21061 22155 24710 25968 27761 29654 30740 32484 33832 34946 36139	aci aeh aha bsu cps csa eco hch hha ilo lpn maq noc pat pcr pfl pha plu ppr saz sdn shm vfi vvu xca	aci00330 aeh00330 aha00330 bsu00330 cps00330 csa00330 eco00330 hch00330 hha00330 ilo00330 lpn00330 maq00330 noc00330 pat00330 pcr00330 pfl00330 pha00330 plu00330 ppr00330 saz00330 sdn00330 shm00330 vfi00330 vvu00330 xca00330	Amino Acid Metabolism
1285	1.5.1:3.4.11	2	484 3648 3700 6624 11025 11067 14164 14187 15030 15041 15937 17630 17670 18758 18855 20898 21067 23348 24646 27697 27758 28641 30741 30774 31588 32490 32514 34938	abo aha cps hch lpn maq mca noc pat pfl pin plu saz sde shm tcx vfi xca	abo00330 aha00330 cps00330 hch00330 lpn00330 maq00330 mca00330 noc00330 pat00330 pfl00330 pin00330 plu00330 saz00330 sde00330 shm00330 tcx00330 vfi00330 xca00330	Amino Acid Metabolism
1286	1.5.1:3.4.11:5.1.1	3	6615 34948	cps xca	cps00330 xca00330	Amino Acid Metabolism
1287	1.5.1:3.5.1:1.2.1	3	3651 6612 7836 9133 11027 13414 15024 18856 21058 22161 25966 27748 29647 30738 32483 33826	aha cps csa eco hch ilo maq pat pfl pha ppr saz sdn shm vfi vvu	aha00330 cps00330 csa00330 eco00330 hch00330 ilo00330 maq00330 pat00330 pfl00330 pha00330 ppr00330 saz00330 sdn00330 shm00330 vfi00330 vvu00330	Amino Acid Metabolism
1288	1.5.1:3.5.1:1.2.1:2.6.1:3.5.3:2.3.1	6	9129 24703	eco plu	eco00330 plu00330	Amino Acid Metabolism
1289	1.5.1:3.5.1:1.2.1:2.6.1:3.5.3:2.3.1:4.3.2:4.1.1	8	1501	aci	aci00330	Amino Acid Metabolism
1290	1.5.1:3.5.1:3.4.13:1.2.1	4	9135	eco	eco00330	Amino Acid Metabolism
1291	1.5.1:4.1.1:5.1.1:3.5.1:2.6.1:2.3.1:1.3.1:4.2.1:1.1.1	9	13340 18727 20866 28627	ilo pat pfl sde	ilo00300 pat00300 pfl00300 sde00300	Amino Acid Metabolism
1292	1.5.1:4.1.1:5.1.1:3.5.1:2.6.1:2.3.1:1.3.1:4.2.1:1.2.1:2.7.2	10	13342 18726 20867 25898 28625	ilo pat pfl ppr sde	ilo00300 pat00300 pfl00300 ppr00300 sde00300	Amino Acid Metabolism
1293	1.5.1:4.1.1:5.1.1:3.5.1:2.6.1:2.3.1:1.3.1:4.2.1:2.7.2	9	25896	ppr	ppr00300	Amino Acid Metabolism
1294	1.5.1:4.1.1:5.1.1:6.3.2:6.3.2	5	13341 18728 20868 25897 28626	ilo pat pfl ppr sde	ilo00300 pat00300 pfl00300 ppr00300 sde00300	Amino Acid Metabolism
1295	1.5.1:4.3.1:2.1.3	3	14162 14185 22159 22214 23352	lpn pha pin	lpn00330 pha00330 pin00330	Amino Acid Metabolism
1296	1.5.1:4.3.1:2.1.3:2.7.2	4	20906 25938	pfl ppr	pfl00330 ppr00330	Amino Acid Metabolism
1297	1.5.1:4.3.1:2.1.3:3.5.3:2.1.4:1.2.1:3.4.13	7	25948 25969	ppr	ppr00330	Amino Acid Metabolism
1298	1.5.1:4.3.1:2.1.3:3.5.3:2.3.1:3.5.3	6	20889 21059 25946 25967	pfl ppr	pfl00330 ppr00330	Amino Acid Metabolism
1299	1.5.1:4.3.1:2.1.3:3.5.3:2.6.1	5	20886 21055	pfl	pfl00330	Amino Acid Metabolism
1300	1.5.1:4.3.1:2.1.3:3.5.3:4.1.1	5	20907 21076	pfl	pfl00330	Amino Acid Metabolism
1301	1.5.1:4.3.1:2.1.3:3.5.3:4.3.2	5	20908 21077	pfl	pfl00330	Amino Acid Metabolism
1302	1.5.1:4.3.1:2.1.3:6.3.4	4	20901 21070	pfl	pfl00330	Amino Acid Metabolism
1303	1.5.1:4.3.1:2.1.3:6.3.4:2.3.1	5	25940 25961	ppr	ppr00330	Amino Acid Metabolism
1304	1.5.1:4.3.1:2.1.3:6.3.4:2.3.1:2.3.1	6	6613 6626	cps	cps00330	Amino Acid Metabolism
1305	1.5.1:4.3.1:2.1.3:6.3.4:4.3.2:2.1.4:1.2.1:3.4.13	8	24643	plu	plu00330	Amino Acid Metabolism
1306	1.5.1:4.3.1:2.1.3:6.3.4:4.3.2:2.3.1	6	24638	plu	plu00330	Amino Acid Metabolism
1307	1.5.1:4.3.1:2.1.3:6.3.4:4.3.2:2.3.1:3.5.3	7	27691 27752 29649 29672	saz sdn	saz00330 sdn00330	Amino Acid Metabolism
1308	1.5.1:4.3.1:2.1.3:6.3.4:4.3.2:4.1.1:3.5.3	7	27689 27750	saz	saz00330	Amino Acid Metabolism
1309	1.5.1:4.3.1:2.1.3:6.3.4:4.3.2:4.1.1:3.5.3:2.3.1	8	24642	plu	plu00330	Amino Acid Metabolism
1310	1.5.1:4.3.1:2.1.3:6.3.4:4.3.2:4.1.1:3.5.3:2.5.1:4.1.1	9	24635 29655 29676	plu sdn	plu00330 sdn00330	Amino Acid Metabolism
1311	1.5.1:4.3.1:2.3.1	3	7798 7834	csa	csa00330	Amino Acid Metabolism
1312	1.5.1:4.3.1:2.3.1:2.6.1	4	6611 19816 19838 21056	cps pcr pfl	cps00330 pcr00330 pfl00330	Amino Acid Metabolism
1313	1.5.1:4.3.1:2.3.1:2.6.1:1.2.1	5	6623 20896	cps pfl	cps00330 pfl00330	Amino Acid Metabolism
1314	1.5.1:4.3.1:3.5.1	3	6620 6632 20902 21071	cps pfl	cps00330 pfl00330	Amino Acid Metabolism
1315	1.5.1:4.3.1:3.5.1:2.6.1	4	7797 7833 14163 14186 22149 23344 27698 27759 29650	csa lpn pha pin saz sdn	csa00330 lpn00330 pha00330 pin00330 saz00330 sdn00330	Amino Acid Metabolism
1316	1.5.1:4.3.1:3.5.1:2.6.1:1.2.1	5	22207 24647 29671	pha plu sdn	pha00330 plu00330 sdn00330	Amino Acid Metabolism
1317	1.5.1:4.3.1:3.5.1:6.3.4	4	19810 19839 22215	pcr pha	pcr00330 pha00330	Amino Acid Metabolism
1318	1.5.1:4.3.1:3.5.1:6.3.4:2.3.1:4.1.1	6	23345	pin	pin00330	Amino Acid Metabolism
1319	1.5.1:4.3.1:3.5.1:6.3.4:4.3.2:2.3.1:3.5.3	7	7799 7835 14159 14181	csa lpn	csa00330 lpn00330	Amino Acid Metabolism
1320	1.5.1:4.3.1:3.5.1:6.3.4:4.3.2:2.6.1	6	7802 7838	csa	csa00330	Amino Acid Metabolism
1321	1.5.1:4.3.1:3.5.1:6.3.4:4.3.2:4.1.1:3.5.3	7	14157 14179	lpn	lpn00330	Amino Acid Metabolism
1322	1.5.1:4.3.1:3.5.1:6.3.4:4.3.2:4.1.1:3.5.3:2.5.1:4.1.1	9	7795 7831	csa	csa00330	Amino Acid Metabolism
1323	1.5.1:4.3.1:3.5.1:6.3.4:4.3.2:4.1.1:3.5.3:3.5.1	8	7796 7832	csa	csa00330	Amino Acid Metabolism
1324	1.5.1:4.3.1:3.5.3:3.5.1	4	19811 19840	pcr	pcr00330	Amino Acid Metabolism
1325	1.5.1:4.3.1:3.5.3:4.3.2	4	19820 19849	pcr	pcr00330	Amino Acid Metabolism
1326	1.5.1:4.3.1:4.1.1	3	19819 19847	pcr	pcr00330	Amino Acid Metabolism
1327	1.5.1:4.3.1:4.1.1:2.3.1:3.5.3	5	5780 5784	cbu	cbu00330	Amino Acid Metabolism
1328	1.5.1:4.3.1:4.1.1:2.5.1:4.1.1	5	23347 27696 27757	pin saz	pin00330 saz00330	Amino Acid Metabolism
1329	1.5.1:4.3.1:4.1.1:2.6.1:1.2.1:1.4.3	6	20887 21057	pfl	pfl00330	Amino Acid Metabolism
1330	1.5.1:4.3.1:4.1.1:2.6.1:1.2.1:3.4.13	6	27688 27749	saz	saz00330	Amino Acid Metabolism
1331	1.5.1:4.3.1:4.1.1:2.6.1:1.2.1:3.5.3:3.5.1	7	20893 21063	pfl	pfl00330	Amino Acid Metabolism
1332	1.5.1:4.3.1:4.1.1:2.6.1:1.2.1:4.1.1	6	20897 21066	pfl	pfl00330	Amino Acid Metabolism
1333	1.5.1:4.3.1:4.1.1:2.6.1:3.5.1:3.5.3	6	20903 21072	pfl	pfl00330	Amino Acid Metabolism
1334	1.5.1:4.3.1:4.1.1:2.6.1:3.5.3	5	20905 21074	pfl	pfl00330	Amino Acid Metabolism
1335	1.5.1:4.3.1:4.1.1:9.9.9:3.5.3	5	23346	pin	pin00330	Amino Acid Metabolism
1336	1.5.1:4.3.1:4.1.1:9.9.9:4.1.1	5	23353	pin	pin00330	Amino Acid Metabolism
1337	1.5.1:4.3.1:5.1.1	3	19844	pcr	pcr00330	Amino Acid Metabolism
1338	1.5.1:5.1.1	2	6628 7801 19817 20899 24640 27693 34942	cps csa pcr pfl plu saz xca	cps00330 csa00330 pcr00330 pfl00330 plu00330 saz00330 xca00330	Amino Acid Metabolism
1339	1.5.1:6.3.1:1.4.3	3	9134	eco	eco00330	Amino Acid Metabolism
1340	1.5.1:6.3.1:2.4.2	3	5701	cbu	cbu00250	Amino Acid Metabolism
1341	1.5.1:6.3.1:2.6.1	3	5699	cbu	cbu00250	Amino Acid Metabolism
1342	1.5.1:6.3.1:3.5.3:2.3.1	4	9127	eco	eco00330	Amino Acid Metabolism
1343	1.5.1:6.3.1:3.5.3:2.5.1:4.1.1	5	9132	eco	eco00330	Amino Acid Metabolism
1344	1.5.1:6.3.1:3.5.3:2.6.1	4	9139	eco	eco00330	Amino Acid Metabolism
1345	1.5.1:6.3.1:3.5.3:4.1.1:4.3.2	5	9126	eco	eco00330	Amino Acid Metabolism
1346	1.5.1:6.3.1:4.1.1:3.5.1:2.6.1	5	9140	eco	eco00330	Amino Acid Metabolism
1347	1.5.1:6.3.1:6.3.5	3	5700	cbu	cbu00250	Amino Acid Metabolism
1348	1.5.1:6.3.2	2	5473	buc	buc00790	Metabolism of Cofactors and Vitamins
1349	1.5.1:6.3.2:2.5.1:2.6.1	4	10400	ftu	ftu00790	Metabolism of Cofactors and Vitamins
1350	1.5.1:6.3.2:2.5.1:2.7.6	4	815 1875 2732 4183 4191 4655 4950 5255 5985 7050 8275 8279 9752 9757 11470 11478 11960 12776 13694 13699 14500 15410 16255 17148 18073 19271 20155 21470 21484 22564 22576 23831 25190 26400 26985 28138 28968 30028 30032 31111 31119 31847 31857 32918 34237 35359 36555	abo aci aeh aha bci bfl bpn bsu cbu cps csa eco hch hdu hha ilo lpn maq mca msu noc pat pcr pfl pha pin plu ppr rma saz sde sdn shm tcx vfi vvu xca	abo00790 aci00790 aeh00790 aha00790 bci00790 bfl00790 bpn00790 bsu00790 cbu00790 cps00790 csa00790 eco00790 hch00790 hdu00790 hha00790 ilo00790 lpn00790 maq00790 mca00790 msu00790 noc00790 pat00790 pcr00790 pfl00790 pha00790 pin00790 plu00790 ppr00790 rma00790 saz00790 sde00790 sdn00790 shm00790 tcx00790 vfi00790 vvu00790 xca00790	Metabolism of Cofactors and Vitamins
1351	1.5.1:6.3.2:2.5.1:4.1.2	4	1877 4653 4949 5254 5984 10399 11962 14501 17150 18074 20156 26984 31850 31859 32917 34236	aci bci bfl bpn cbu ftu hdu lpn msu noc pcr rma tcx vfi vvu	aci00790 bci00790 bfl00790 bpn00790 cbu00790 ftu00790 hdu00790 lpn00790 msu00790 noc00790 pcr00790 rma00790 tcx00790 vfi00790 vvu00790	Metabolism of Cofactors and Vitamins
1352	1.5.1:6.3.2:2.5.1:4.1.2:3.1.3	5	816 12775 13693 13698 23832	abo hha ilo pin	abo00790 hha00790 ilo00790 pin00790	Metabolism of Cofactors and Vitamins
1353	1.5.1:6.3.2:2.5.1:4.1.2:3.1.3:3.5.4	6	4182 4190 8273 8277 11471 11479 15412 19272 22563 22575 26401 28137 28966 30025 30030 31109 31116	aha csa hch maq pat pha ppr saz sde sdn shm	aha00790 csa00790 hch00790 maq00790 pat00790 pha00790 ppr00790 saz00790 sde00790 sdn00790 shm00790	Metabolism of Cofactors and Vitamins
1354	1.5.1:6.3.2:2.5.1:4.1.2:3.1.3:3.5.4:4.2.3	7	2733 7051 9751 9756 16257 21467 21481 25191 35360 36554	aeh bsu cps eco mca pfl plu xca	aeh00790 bsu00790 cps00790 eco00790 mca00790 pfl00790 plu00790 xca00790	Metabolism of Cofactors and Vitamins
1355	1.5.1:6.3.2:2.5.1:4.1.3	4	814 26986 31848 31858	abo rma tcx	abo00790 rma00790 tcx00790	Metabolism of Cofactors and Vitamins
1356	1.5.1:6.3.2:2.5.1:4.1.3:2.6.1	5	1876 2731 4184 4193 4654 4951 5253 7049 8274 8278 9754 9758 11469 11477 11961 12777 13695 13700 14499 15411 16256 17149 18072 19273 20154 21469 21483 22566 22578 23830 25189 26399 28136 28967 30026 30031 31110 31118 32916 34238 36556	aci aeh aha bci bfl bpn bsu cps csa eco hch hdu hha ilo lpn maq mca msu noc pat pcr pfl pha pin plu ppr saz sde sdn shm vfi vvu	aci00790 aeh00790 aha00790 bci00790 bfl00790 bpn00790 bsu00790 cps00790 csa00790 eco00790 hch00790 hdu00790 hha00790 ilo00790 lpn00790 maq00790 mca00790 msu00790 noc00790 pat00790 pcr00790 pfl00790 pha00790 pin00790 plu00790 ppr00790 saz00790 sde00790 sdn00790 shm00790 vfi00790 vvu00790	Metabolism of Cofactors and Vitamins
1357	1.5.3:1.4.4:1.8.1	3	6471 7653 20719	cps csa pfl	cps00260 csa00260 pfl00260	Amino Acid Metabolism
1358	1.5.3:2.1.2:2.1.2	3	6475 7651 20712	cps csa pfl	cps00260 csa00260 pfl00260	Amino Acid Metabolism
1359	1.5.3:2.1.2:2.7.8	3	1291 7654 20717 31474	aci csa pfl tcx	aci00260 csa00260 pfl00260 tcx00260	Amino Acid Metabolism
1360	1.5.3:2.1.2:3.1.3:2.6.1:1.1.1:2.7.1	6	31476	tcx	tcx00260	Amino Acid Metabolism
1361	1.5.3:2.1.2:3.1.3:2.6.1:1.1.1:2.7.1:1.1.1	7	1290 7657 7658 20713 20716	aci csa pfl	aci00260 csa00260 pfl00260	Amino Acid Metabolism
1362	1.5.3:2.1.2:4.2.1	3	1289 7656 20711 31473	aci csa pfl tcx	aci00260 csa00260 pfl00260 tcx00260	Amino Acid Metabolism
1363	1.5.3:2.1.2:4.3.1	3	7659 20714	csa pfl	csa00260 pfl00260	Amino Acid Metabolism
1364	1.5.3:2.1.2:4.3.1:4.2.3:2.7.1:1.1.1:1.2.1:2.7.2	8	1286 31472	aci tcx	aci00260 tcx00260	Amino Acid Metabolism
1365	1.5.3:2.1.2:4.3.1:4.2.3:2.7.1:1.1.1:2.6.1:2.3.1:4.2.1	9	31475	tcx	tcx00260	Amino Acid Metabolism
1366	1.5.3:2.1.2:4.3.1:4.2.3:2.7.1:1.1.1:2.6.1:4.1.1	8	1287	aci	aci00260	Amino Acid Metabolism
1367	1.5.3:2.1.2:4.3.1:4.3.1	4	1288	aci	aci00260	Amino Acid Metabolism
1368	1.5.3:2.3.1:1.1.1	3	6476	cps	cps00260	Amino Acid Metabolism
1369	1.5.3:2.6.1:1.1.1	3	6472	cps	cps00260	Amino Acid Metabolism
1370	1.5.3:2.6.1:2.7.8	3	6468	cps	cps00260	Amino Acid Metabolism
1371	1.5.3:2.6.1:3.1.3:2.6.1:1.1.1	5	6470	cps	cps00260	Amino Acid Metabolism
1372	1.5.3:2.6.1:4.2.1	3	6473	cps	cps00260	Amino Acid Metabolism
1373	1.5.3:2.6.1:4.3.1:4.2.3:2.7.1:2.7.2:1.2.1:2.7.2	8	6469	cps	cps00260	Amino Acid Metabolism
1374	1.5.3:2.6.1:4.3.1:4.3.1	4	6474	cps	cps00260	Amino Acid Metabolism
1375	1.5.3:4.1.2:4.2.3:2.7.1:1.1.1:1.2.1:2.7.2	7	7650 20715	csa pfl	csa00260 pfl00260	Amino Acid Metabolism
1376	1.5.3:4.1.2:4.2.3:2.7.1:1.1.1:2.6.1	6	20718	pfl	pfl00260	Amino Acid Metabolism
1377	1.5.3:4.1.2:4.2.3:2.7.1:1.1.1:2.6.1:2.3.1:4.2.1:1.14.11	9	7655	csa	csa00260	Amino Acid Metabolism
1378	1.5.3:4.1.2:4.2.3:2.7.1:1.1.1:2.6.1:4.1.1	7	7652	csa	csa00260	Amino Acid Metabolism
1379	1.5.99:1.2.1	2	3572 3771 23280	aha pin	aha00330 aha00410 pin00330	Amino Acid Metabolism	Metabolism of Other Amino Acids
1380	1.5.99:1.2.1:2.6.1:4.1.1:2.3.1	5	3566	aha	aha00330	Amino Acid Metabolism
1381	1.5.99:1.2.1:2.6.1:4.1.1:3.5.1:2.1.3:2.7.2:1.4.1	8	3581	aha	aha00330	Amino Acid Metabolism
1382	1.5.99:1.2.1:2.6.1:4.1.1:3.5.1:2.1.3:2.7.2:1.4.1:1.5.1:1.2.1	10	3567	aha	aha00330	Amino Acid Metabolism
1383	1.5.99:1.2.1:2.6.1:4.1.1:3.5.1:2.1.3:2.7.2:1.4.1:1.5.1:1.5.1	10	3569	aha	aha00330	Amino Acid Metabolism
1384	1.5.99:1.2.1:2.6.1:4.1.1:3.5.1:2.1.3:2.7.2:1.4.1:1.5.1:2.6.1:4.1.2	11	3571	aha	aha00330	Amino Acid Metabolism
1385	1.5.99:1.2.1:2.6.1:4.1.1:3.5.1:2.1.3:2.7.2:1.4.1:1.5.1:3.4.11	10	3573	aha	aha00330	Amino Acid Metabolism
1386	1.5.99:1.2.1:2.6.1:4.1.1:3.5.1:2.1.3:2.7.2:1.4.1:2.3.1	9	3579	aha	aha00330	Amino Acid Metabolism
1387	1.5.99:1.2.1:2.6.1:4.1.1:3.5.1:2.1.3:2.7.2:1.4.1:2.7.2	9	3568	aha	aha00330	Amino Acid Metabolism
1388	1.5.99:1.2.1:2.6.1:4.1.1:3.5.1:2.1.3:2.7.2:1.4.1:3.5.1:1.2.1	10	3574	aha	aha00330	Amino Acid Metabolism
1389	1.5.99:1.2.1:2.6.1:4.1.1:3.5.1:2.1.3:2.7.2:3.5.1	8	3565	aha	aha00330	Amino Acid Metabolism
1390	1.5.99:1.2.1:2.6.1:4.1.1:3.5.1:2.1.3:2.7.2:6.3.1	8	3575	aha	aha00330	Amino Acid Metabolism
1391	1.5.99:1.2.1:2.6.1:4.1.1:3.5.1:2.6.1:1.2.1:2.7.2	8	3578	aha	aha00330	Amino Acid Metabolism
1392	1.5.99:1.2.1:2.6.1:4.1.1:3.5.1:3.5.3:2.3.1:3.5.3	8	3582	aha	aha00330	Amino Acid Metabolism
1393	1.5.99:1.2.1:2.6.1:4.1.1:3.5.1:3.5.3:4.1.1:3.5.3	8	3580	aha	aha00330	Amino Acid Metabolism
1394	1.5.99:1.2.1:2.6.1:4.1.1:3.5.1:3.5.3:4.3.2	7	3576	aha	aha00330	Amino Acid Metabolism
1395	1.5.99:1.2.1:2.6.1:4.1.1:3.5.1:6.3.4	6	3577	aha	aha00330	Amino Acid Metabolism
1396	1.5.99:1.2.1:3.4.13	3	3570	aha	aha00330	Amino Acid Metabolism
1397	1.5.99:1.4.1:6.3.1	3	23278	pin	pin00330	Amino Acid Metabolism
1398	1.5.99:1.5.1	2	23282 36202	bsu pin	bsu00330 pin00330	Amino Acid Metabolism
1399	1.5.99:1.5.1:1.2.1	3	24578 36214	bsu plu	bsu00330 plu00330	Amino Acid Metabolism
1400	1.5.99:1.5.1:1.4.1:3.5.1	4	24574 36203	bsu plu	bsu00330 plu00330	Amino Acid Metabolism
1401	1.5.99:1.5.1:1.4.1:6.3.1	4	24572 36205	bsu plu	bsu00330 plu00330	Amino Acid Metabolism
1402	1.5.99:1.5.1:2.3.1:2.6.1:1.2.1	5	36206	bsu	bsu00330	Amino Acid Metabolism
1403	1.5.99:1.5.1:2.3.1:2.7.2	4	24581 36207	bsu plu	bsu00330 plu00330	Amino Acid Metabolism
1404	1.5.99:1.5.1:2.6.1:2.1.3	4	36209	bsu	bsu00330	Amino Acid Metabolism
1405	1.5.99:1.5.1:2.6.1:3.5.1:1.14.13:4.1.1:3.5.3:2.3.1	8	36212	bsu	bsu00330	Amino Acid Metabolism
1406	1.5.99:1.5.1:2.6.1:3.5.1:1.14.13:4.1.1:3.5.3:2.5.1:4.1.1	9	36204	bsu	bsu00330	Amino Acid Metabolism
1407	1.5.99:1.5.1:2.6.1:3.5.1:6.3.4	5	36211	bsu	bsu00330	Amino Acid Metabolism
1408	1.5.99:1.5.1:2.6.1:3.5.3:3.5.1	5	36208	bsu	bsu00330	Amino Acid Metabolism
1409	1.5.99:1.5.1:2.6.1:3.5.3:4.3.2	5	36201	bsu	bsu00330	Amino Acid Metabolism
1410	1.5.99:1.5.1:2.7.2	3	24577 36200	bsu plu	bsu00330 plu00330	Amino Acid Metabolism
1411	1.5.99:1.5.1:3.5.1:1.2.1:2.6.1:3.5.3	6	24569	plu	plu00330	Amino Acid Metabolism
1412	1.5.99:1.5.1:5.1.1	3	24573	plu	plu00330	Amino Acid Metabolism
1413	1.5.99:2.3.1:2.7.2:1.2.1	4	23272	pin	pin00330	Amino Acid Metabolism
1414	1.5.99:2.6.1	2	36213	bsu	bsu00330	Amino Acid Metabolism
1415	1.5.99:2.6.1:4.1.2	3	24570 36210	bsu plu	bsu00330 plu00330	Amino Acid Metabolism
1416	1.5.99:2.7.2	2	23279	pin	pin00330	Amino Acid Metabolism
1417	1.5.99:3.4.11	2	23277 24579	pin plu	pin00330 plu00330	Amino Acid Metabolism
1418	1.5.99:4.3.1:2.1.3	3	23281	pin	pin00330	Amino Acid Metabolism
1419	1.5.99:4.3.1:2.1.3:6.3.4:4.3.2:2.1.4:1.2.1:3.4.13	8	24576	plu	plu00330	Amino Acid Metabolism
1420	1.5.99:4.3.1:2.1.3:6.3.4:4.3.2:2.3.1	6	24571	plu	plu00330	Amino Acid Metabolism
1421	1.5.99:4.3.1:2.1.3:6.3.4:4.3.2:4.1.1:3.5.3:2.3.1	8	24575	plu	plu00330	Amino Acid Metabolism
1422	1.5.99:4.3.1:2.1.3:6.3.4:4.3.2:4.1.1:3.5.3:2.5.1:4.1.1	9	24568	plu	plu00330	Amino Acid Metabolism
1423	1.5.99:4.3.1:3.5.1:2.6.1	4	23273	pin	pin00330	Amino Acid Metabolism
1424	1.5.99:4.3.1:3.5.1:2.6.1:1.2.1	5	24580	plu	plu00330	Amino Acid Metabolism
1425	1.5.99:4.3.1:3.5.1:6.3.4:2.3.1:4.1.1	6	23274	pin	pin00330	Amino Acid Metabolism
1426	1.5.99:4.3.1:4.1.1:2.5.1:4.1.1	5	23276	pin	pin00330	Amino Acid Metabolism
1427	1.5.99:4.3.1:4.1.1:9.9.9:3.5.3	5	23275	pin	pin00330	Amino Acid Metabolism
1428	1.5.99:4.3.1:4.1.1:9.9.9:4.1.1	5	23283	pin	pin00330	Amino Acid Metabolism
1429	1.7.1:1.7.1:1.7.99	3	2777	aeh	aeh00910	Energy Metabolism
1430	1.7.2:1.4.1:1.4.1	3	7112 11585 12844	cps hch hha	cps00910 hch00910 hha00910	Energy Metabolism
1431	1.7.2:1.4.1:6.3.5	3	7110 11587 12839	cps hch hha	cps00910 hch00910 hha00910	Energy Metabolism
1432	1.7.2:1.4.99	2	7109 11590 12842	cps hch hha	cps00910 hch00910 hha00910	Energy Metabolism
1433	1.7.2:1.7.99	2	13717	ilo	ilo00910	Energy Metabolism
1434	1.7.2:1.7.99:1.7.1	3	7111 11591	cps hch	cps00910 hch00910	Energy Metabolism
1435	1.7.2:1.7.99:1.7.99	3	7119 11593	cps hch	cps00910 hch00910	Energy Metabolism
1436	1.7.2:2.1.2	2	7113 11594	cps hch	cps00910 hch00910	Energy Metabolism
1437	1.7.2:2.1.2:1.18.6	3	12843	hha	hha00910	Energy Metabolism
1438	1.7.2:2.1.2:3.5.5	3	12840	hha	hha00910	Energy Metabolism
1439	1.7.2:2.7.2:3.5.1	3	11586 11588	hch	hch00910	Energy Metabolism
1440	1.7.2:2.7.2:3.5.5	3	11589	hch	hch00910	Energy Metabolism
1441	1.7.2:2.7.2:4.3.1	3	11595	hch	hch00910	Energy Metabolism
1442	1.7.2:4.3.1	2	11584 12838	hch hha	hch00910 hha00910	Energy Metabolism
1443	1.7.2:4.3.1:3.5.1	3	7115 7117	cps	cps00910	Energy Metabolism
1444	1.7.2:4.3.1:4.3.1	3	7120	cps	cps00910	Energy Metabolism
1445	1.7.2:4.3.1:4.4.1	3	7114	cps	cps00910	Energy Metabolism
1446	1.7.2:6.3.1	2	7116 7118 11592 12841	cps hch hha	cps00910 hch00910 hha00910	Energy Metabolism
1447	1.7.3:1.7.1:1.7.99	3	16287	mca	mca00910	Energy Metabolism
1448	1.7.3:1.7.2:1.7.99	3	18089	noc	noc00910	Energy Metabolism
1449	1.7.99:1.4.1	2	15440	maq	maq00910	Energy Metabolism
1450	1.7.99:1.4.1:1.4.1	3	15438	maq	maq00910	Energy Metabolism
1451	1.7.99:1.4.1:3.5.1	3	15439 15442	maq	maq00910	Energy Metabolism
1452	1.7.99:1.4.1:3.5.5	3	15444	maq	maq00910	Energy Metabolism
1453	1.7.99:1.4.1:4.4.1	3	15437	maq	maq00910	Energy Metabolism
1454	1.7.99:1.4.1:6.3.5	3	15443	maq	maq00910	Energy Metabolism
1455	1.7.99:1.4.99	2	15445	maq	maq00910	Energy Metabolism
1456	1.7.99:1.7.1	2	837 4224 7076 8304 9784 11556 19297 23858 26461 28991 30066 31886 32988 34308	abo aha cps csa eco hch pat pin ppr sde sdn tcx vfi vvu	abo00910 aha00910 cps00910 csa00910 eco00910 hch00910 pat00910 pin00910 ppr00910 sde00910 sdn00910 tcx00910 vfi00910 vvu00910	Energy Metabolism
1457	1.7.99:1.7.1:1.13.12	3	1902 15436 20177 35400 36587	aci bsu maq pcr xca	aci00910 bsu00910 maq00910 pcr00910 xca00910	Energy Metabolism
1458	1.7.99:1.7.1:1.7.1	3	2778	aeh	aeh00910	Energy Metabolism
1459	1.7.99:1.7.1:1.7.3	3	16286	mca	mca00910	Energy Metabolism
1460	1.7.99:1.7.2:1.13.12	3	4214 31186	aha shm	aha00910 shm00910	Energy Metabolism
1461	1.7.99:1.7.2:1.4.1	3	4213 17168 31188 32995	aha msu shm vfi	aha00910 msu00910 shm00910 vfi00910	Energy Metabolism
1462	1.7.99:1.7.2:1.4.1:1.4.1	4	4223 7077 9788 11550 26454 28215 34302	aha cps eco hch ppr saz vvu	aha00910 cps00910 eco00910 hch00910 ppr00910 saz00910 vvu00910	Energy Metabolism
1463	1.7.99:1.7.2:1.4.1:3.5.1	4	4218 4221 28209 28219 34304 34307	aha saz vvu	aha00910 saz00910 vvu00910	Energy Metabolism
1464	1.7.99:1.7.2:1.4.1:4.3.1	4	4210 28212 34311	aha saz vvu	aha00910 saz00910 vvu00910	Energy Metabolism
1465	1.7.99:1.7.2:1.4.1:4.4.1	4	4209 28210 34306	aha saz vvu	aha00910 saz00910 vvu00910	Energy Metabolism
1466	1.7.99:1.7.2:1.4.1:6.3.5	4	4219 7075 9789 11552 26463 28211 34313	aha cps eco hch ppr saz vvu	aha00910 cps00910 eco00910 hch00910 ppr00910 saz00910 vvu00910	Energy Metabolism
1467	1.7.99:1.7.2:1.4.99	3	4216 7074 9794 11558 26459 28218 34309	aha cps eco hch ppr saz vvu	aha00910 cps00910 eco00910 hch00910 ppr00910 saz00910 vvu00910	Energy Metabolism
1468	1.7.99:1.7.2:1.7.99	3	17165 28217	msu saz	msu00910 saz00910	Energy Metabolism
1469	1.7.99:1.7.2:1.7.99:1.7.99	4	7084 11557 30067	cps hch sdn	cps00910 hch00910 sdn00910	Energy Metabolism
1470	1.7.99:1.7.2:2.1.2	3	4211 7078 9792 11559 26452 28214 31187 32996 34312	aha cps eco hch ppr saz shm vfi vvu	aha00910 cps00910 eco00910 hch00910 ppr00910 saz00910 shm00910 vfi00910 vvu00910	Energy Metabolism
1471	1.7.99:1.7.2:2.7.2	3	4215	aha	aha00910	Energy Metabolism
1472	1.7.99:1.7.2:2.7.2:3.5.1	4	11551 11553 26453 26455 32989 32990	hch ppr vfi	hch00910 ppr00910 vfi00910	Energy Metabolism
1473	1.7.99:1.7.2:2.7.2:3.5.5	4	11555	hch	hch00910	Energy Metabolism
1474	1.7.99:1.7.2:2.7.2:4.2.1:4.2.1	5	9796	eco	eco00910	Energy Metabolism
1475	1.7.99:1.7.2:2.7.2:4.3.1	4	11560 26456 32992	hch ppr vfi	hch00910 ppr00910 vfi00910	Energy Metabolism
1476	1.7.99:1.7.2:2.7.2:4.4.1	4	26457 32991	ppr vfi	ppr00910 vfi00910	Energy Metabolism
1477	1.7.99:1.7.2:4.1.99	3	4217 26462 34305	aha ppr vvu	aha00910 ppr00910 vvu00910	Energy Metabolism
1478	1.7.99:1.7.2:4.1.99:3.5.1	4	9785 9795	eco	eco00910	Energy Metabolism
1479	1.7.99:1.7.2:4.1.99:4.3.1	4	9786	eco	eco00910	Energy Metabolism
1480	1.7.99:1.7.2:4.1.99:4.4.1	4	9787	eco	eco00910	Energy Metabolism
1481	1.7.99:1.7.2:4.3.1	3	4220 11549 26451 28220 31190 32998 34310	aha hch ppr saz shm vfi vvu	aha00910 hch00910 ppr00910 saz00910 shm00910 vfi00910 vvu00910	Energy Metabolism
1482	1.7.99:1.7.2:4.3.1:3.5.1	4	7080 7082	cps	cps00910	Energy Metabolism
1483	1.7.99:1.7.2:4.3.1:4.3.1	4	7085	cps	cps00910	Energy Metabolism
1484	1.7.99:1.7.2:4.3.1:4.4.1	4	7079	cps	cps00910	Energy Metabolism
1485	1.7.99:1.7.2:6.3.1	3	4212 4222 7081 7083 9790 9791 9793 11554 11977 17162 17164 26458 26460 28213 28216 31185 32994 34301 34303	aha cps eco hch hdu msu ppr saz shm vfi vvu	aha00910 cps00910 eco00910 hch00910 hdu00910 msu00910 ppr00910 saz00910 shm00910 vfi00910 vvu00910	Energy Metabolism
1486	1.7.99:1.7.2:6.3.1:1.4.1	4	31189 32997	shm vfi	shm00910 vfi00910	Energy Metabolism
1487	1.7.99:1.7.2:6.3.1:3.5.1	4	11975 17167 31191 31192	hdu msu shm	hdu00910 msu00910 shm00910	Energy Metabolism
1488	1.7.99:1.7.2:6.3.1:4.3.1	4	11976 17163	hdu msu	hdu00910 msu00910	Energy Metabolism
1489	1.7.99:1.7.2:6.3.1:4.4.1	4	17166 31183	msu shm	msu00910 shm00910	Energy Metabolism
1490	1.7.99:1.7.2:6.3.1:6.3.5	4	31184 32993	shm vfi	shm00910 vfi00910	Energy Metabolism
1491	1.7.99:1.7.99	2	2770 15435 26450	aeh maq ppr	aeh00910 maq00910 ppr00910	Energy Metabolism
1492	1.7.99:6.3.1	2	15441	maq	maq00910	Energy Metabolism
1493	1.8.1:1.1.1	2	2473 11836 11837 12517 13506 14293 14294 16919 16920 16921 17745 17746 17748 23448 23452 23454 24809 24811 24812 26843 31632 31633 31634 32612 32614 32617 33912 33914 33915	aeh hdu hha ilo lpn msu noc pin plu rma tcx vfi vvu	aeh00480 hdu00480 hha00480 ilo00480 lpn00480 msu00480 noc00480 pin00480 plu00480 rma00480 tcx00480 vfi00480 vvu00480	Metabolism of Other Amino Acids
1494	1.8.1:1.2.4:1.4.1	3	14088	lpn	lpn00280	Amino Acid Metabolism
1495	1.8.1:1.2.4:2.6.1	3	23210 24512	pin plu	pin00280 plu00280	Amino Acid Metabolism
1496	1.8.1:1.97.1	2	3795 9308 26030	aha eco ppr	aha00450 eco00450 ppr00450	Metabolism of Other Amino Acids
1497	1.8.1:2.3.2:3.4.11	3	2472 13505 14297 17747 31636	aeh ilo lpn noc tcx	aeh00480 ilo00480 lpn00480 noc00480 tcx00480	Metabolism of Other Amino Acids
1498	1.8.1:2.3.2:3.4.13	3	23453 24810 32616	pin plu vfi	pin00480 plu00480 vfi00480	Metabolism of Other Amino Acids
1499	1.8.1:2.3.2:6.3.2	3	2470 2474 13507 14295 23450 24814 24815 31635 31638 32615	aeh ilo lpn pin plu tcx vfi	aeh00480 ilo00480 lpn00480 pin00480 plu00480 tcx00480 vfi00480	Metabolism of Other Amino Acids
1500	1.8.1:2.3.2:6.3.2:3.5.2	4	17749	noc	noc00480	Metabolism of Other Amino Acids
1501	1.8.1:2.5.1	2	2471 16922 24813 31637	aeh msu plu tcx	aeh00480 msu00480 plu00480 tcx00480	Metabolism of Other Amino Acids
1502	1.8.1:2.5.1:2.3.1	3	31896	tcx	tcx00920	Energy Metabolism
1503	1.8.1:2.5.1:6.3.2	3	13508 14296 23451 32613	ilo lpn pin vfi	ilo00480 lpn00480 pin00480 vfi00480	Metabolism of Other Amino Acids
1504	1.8.1:2.5.1:6.3.2:3.4.11	4	12518 26845	hha rma	hha00480 rma00480	Metabolism of Other Amino Acids
1505	1.8.1:2.5.1:6.3.2:3.4.13	4	33913	vvu	vvu00480	Metabolism of Other Amino Acids
1506	1.8.1:2.5.1:6.3.2:6.3.2	4	26844 33911	rma vvu	rma00480 vvu00480	Metabolism of Other Amino Acids
1507	1.8.1:2.5.1:6.3.2:6.3.2:3.5.2	5	12516	hha	hha00480	Metabolism of Other Amino Acids
1508	1.8.1:2.7.9	2	6770 7886 11205 15129 21150 23431 27829 29746 31614	cps csa hch maq pfl pin saz sdn tcx	cps00450 csa00450 hch00450 maq00450 pfl00450 pin00450 saz00450 sdn00450 tcx00450	Metabolism of Other Amino Acids
1509	1.8.1:2.7.9:2.9.1	3	3796 9309 11828 16909 24788 26031 30828	aha eco hdu msu plu ppr shm	aha00450 eco00450 hdu00450 msu00450 plu00450 ppr00450 shm00450	Metabolism of Other Amino Acids
1510	1.8.1:2.8.1	2	535 1569 5811 7887 10210 11206 12505 14279 15988 28702 31615	abo aci cbu csa ftu hch hha lpn mca sde tcx	abo00450 aci00450 cbu00450 csa00450 ftu00450 hch00450 hha00450 lpn00450 mca00450 sde00450 tcx00450	Metabolism of Other Amino Acids
1511	1.8.1:2.8.1:2.5.1	3	2461 6773 13484 17727 22291 29745 30826 35017	aeh cps ilo noc pha sdn shm xca	aeh00450 cps00450 ilo00450 noc00450 pha00450 sdn00450 shm00450 xca00450	Metabolism of Other Amino Acids
1512	1.8.1:2.8.1:2.5.1:4.4.1	4	27827	saz	saz00450	Metabolism of Other Amino Acids
1513	1.8.1:2.8.1:2.5.1:4.4.1:2.1.1:4.4.1	6	24790	plu	plu00450	Metabolism of Other Amino Acids
1514	1.8.1:2.8.1:2.5.1:4.4.1:2.1.1:6.1.1	6	4539 4868 5162 9310 15130 18920 24789 36261	bci bfl bpn bsu eco maq pat plu	bci00450 bfl00450 bpn00450 bsu00450 eco00450 maq00450 pat00450 plu00450	Metabolism of Other Amino Acids
1515	1.8.1:3.5.1	2	16923	msu	msu00480	Metabolism of Other Amino Acids
1516	1.8.1:3.5.1:2.5.1:4.1.1	4	23449	pin	pin00480	Metabolism of Other Amino Acids
1517	1.8.1:4.4.1:2.1.1	3	27828	saz	saz00450	Metabolism of Other Amino Acids
1518	1.8.1:4.4.1:2.1.1:4.4.1	4	6772 22290 29743 30829	cps pha sdn shm	cps00450 pha00450 sdn00450 shm00450	Metabolism of Other Amino Acids
1519	1.8.1:4.4.1:2.1.1:4.4.1:2.5.1	5	3797 21148	aha pfl	aha00450 pfl00450	Metabolism of Other Amino Acids
1520	1.8.1:4.4.1:2.5.1:4.4.1:2.1.1:6.1.1	6	23430	pin	pin00450	Metabolism of Other Amino Acids
1521	1.8.1:4.4.1:6.1.1	3	3798 6771 13485 21149 22289 27830 29744 30827	aha cps ilo pfl pha saz sdn shm	aha00450 cps00450 ilo00450 pfl00450 pha00450 saz00450 sdn00450 shm00450	Metabolism of Other Amino Acids
1522	1.8.4:1.8.1:2.5.1:2.3.1	4	1930 17178 20212	aci msu pcr	aci00920 msu00920 pcr00920	Energy Metabolism
1523	1.8.4:1.8.7	2	1931	aci	aci00920	Energy Metabolism
1524	1.97.1:1.8.1:2.7.9:2.9.1	4	3792 9311 26032	aha eco ppr	aha00450 eco00450 ppr00450	Metabolism of Other Amino Acids
1525	1.97.1:1.8.1:2.8.1:2.5.1:4.4.1:2.1.1:6.1.1	7	9312	eco	eco00450	Metabolism of Other Amino Acids
1526	1.97.1:1.8.1:4.4.1:2.1.1:4.4.1:2.5.1	6	3793	aha	aha00450	Metabolism of Other Amino Acids
1527	1.97.1:1.8.1:4.4.1:6.1.1	4	3794	aha	aha00450	Metabolism of Other Amino Acids
1528	2.1.1:1.14.13	2	702 1735	abo aci	abo00624 aci00624	Biodegradation and Metabolism
1529	2.1.1:1.14.13:2.1.1:2.1.1:1.3.1	5	21518	pfl	pfl00860	Metabolism of Cofactors and Vitamins
1530	2.1.1:1.14.13:2.1.1:2.1.1:2.1.1:1.3.1:1.-.-:5.4.1:6.3.1:6.6.1	10	21492	pfl	pfl00860	Metabolism of Cofactors and Vitamins
1531	2.1.1:1.14.13:2.1.1:2.1.1:2.1.1:9.9.9	6	21494	pfl	pfl00860	Metabolism of Cofactors and Vitamins
1532	2.1.1:1.14.13:2.1.1:2.1.1:4.2.1:2.5.1:4.2.1:5.4.3:1.2.1:6.1.1	10	21516	pfl	pfl00860	Metabolism of Cofactors and Vitamins
1533	2.1.1:1.14.13:2.1.1:2.1.1:4.2.1:4.1.1:1.3.3	7	21517	pfl	pfl00860	Metabolism of Cofactors and Vitamins
1534	2.1.1:1.14.13:2.1.1:2.1.1:4.2.1:4.1.1:1.3.99	7	21514	pfl	pfl00860	Metabolism of Cofactors and Vitamins
1535	2.1.1:1.5.1	2	757 758 2637 2641 2643 4099 4100 4105 4106 5458 5461 5927 5929 5931 6976 8179 8180 8181 9651 9653 9654 9655 10363 10364 11403 11405 11406 11940 12686 12689 12691 13633 13636 14439 14443 16172 16173 17969 19206 19208 19211 20098 20101 21398 21399 21400 21404 22500 22501 22505 25100 25101 26306 26307 26309 26929 26930 26932 28070 28920 28921 28922 29953 29955 31036 31037 31042 32823 32824 34160 353…	abo aeh aha bsu buc cbu cps csa eco ftu hch hdu hha ilo lpn mca noc pat pcr pfl pha plu ppr rma saz sde sdn shm vfi vvu xca	abo00670 aeh00670 aha00670 bsu00670 buc00670 cbu00670 cps00670 csa00670 eco00670 ftu00670 hch00670 hdu00670 hha00670 ilo00670 lpn00670 mca00670 noc00670 pat00670 pcr00670 pfl00670 pha00670 plu00670 ppr00670 rma00670 saz00670 sde00670 sdn00670 shm00670 vfi00670 vvu00670 xca00670	Metabolism of Cofactors and Vitamins
1536	2.1.1:1.5.1:2.1.1	3	11401 17965 20093 23740 28064 29958 34156	hch noc pcr pin saz sdn vvu	hch00670 noc00670 pcr00670 pin00670 saz00670 sdn00670 vvu00670	Metabolism of Cofactors and Vitamins
1537	2.1.1:1.5.1:2.1.2	3	751 752 753 5459 5460 11404 11407 11941 11942 11943 13632 13634 17962 17966 17968 20094 20099 20100 23742 23743 23747 28065 28069 28072 29954 29956 29957 32818 32820 32822 34155 34157 34159 36462 36463 36464	abo bsu buc hch hdu ilo noc pcr pin saz sdn vfi vvu	abo00670 bsu00670 buc00670 hch00670 hdu00670 ilo00670 noc00670 pcr00670 pin00670 saz00670 sdn00670 vfi00670 vvu00670	Metabolism of Cofactors and Vitamins
1538	2.1.1:1.5.1:3.5.1	3	756 17964 20096 23746 28071 29950 32819 34162 36460	abo bsu noc pcr pin saz sdn vfi vvu	abo00670 bsu00670 noc00670 pcr00670 pin00670 saz00670 sdn00670 vfi00670 vvu00670	Metabolism of Cofactors and Vitamins
1539	2.1.1:1.5.1:6.3.3	3	8176 23741 25098 28067 29952 31039 32821 34158 36467	bsu csa pin plu saz sdn shm vfi vvu	bsu00670 csa00670 pin00670 plu00670 saz00670 sdn00670 shm00670 vfi00670 vvu00670	Metabolism of Cofactors and Vitamins
1540	2.1.1:1.5.1:6.3.4	3	11939 28066 32826 34161	hdu saz vfi vvu	hdu00670 saz00670 vfi00670 vvu00670	Metabolism of Cofactors and Vitamins
1541	2.1.1:2.1.1	2	16272	mca	mca00860	Metabolism of Cofactors and Vitamins
1542	2.1.1:2.1.1:1.3.1	3	21496	pfl	pfl00860	Metabolism of Cofactors and Vitamins
1543	2.1.1:2.1.1:2.1.1:1.3.1:1.-.-:5.4.1:6.3.1:6.6.1	8	21513	pfl	pfl00860	Metabolism of Cofactors and Vitamins
1544	2.1.1:2.1.1:2.1.1:9.9.9	4	21515	pfl	pfl00860	Metabolism of Cofactors and Vitamins
1545	2.1.1:2.1.1:4.2.1:2.5.1:4.2.1:5.4.3:1.2.1:6.1.1	8	21495	pfl	pfl00860	Metabolism of Cofactors and Vitamins
1546	2.1.1:2.1.1:4.2.1:4.1.1:1.3.3	5	21497	pfl	pfl00860	Metabolism of Cofactors and Vitamins
1547	2.1.1:2.1.1:4.2.1:4.1.1:1.3.99	5	21493	pfl	pfl00860	Metabolism of Cofactors and Vitamins
1548	2.1.1:2.1.1:9.9.9:9.9.9:1.3.1:1.-.-:5.4.1:6.3.1:6.6.1	9	11499	hch	hch00860	Metabolism of Cofactors and Vitamins
1549	2.1.1:2.1.1:9.9.9:9.9.9:1.3.1:1.-.-:5.4.1:6.3.5	8	12803	hha	hha00860	Metabolism of Cofactors and Vitamins
1550	2.1.1:2.1.1:9.9.9:9.9.9:1.3.1:2.1.1:1.-.-:5.4.1:6.3.1	9	25218	plu	plu00860	Metabolism of Cofactors and Vitamins
1551	2.1.1:2.1.2	2	755 2639 4104 5462 5932 6974 8177 9652 10360 12692 17963 17967 19207 20097 21407 22499 23744 23745 25096 26311 28068 28073 28923 29951 29959 31040 32825 34163 34164 35307 36461 36465	abo aeh aha bsu buc cbu cps csa eco ftu hha noc pat pcr pfl pha pin plu ppr saz sde sdn shm vfi vvu xca	abo00670 aeh00670 aha00670 bsu00670 buc00670 cbu00670 cps00670 csa00670 eco00670 ftu00670 hha00670 noc00670 pat00670 pcr00670 pfl00670 pha00670 pin00670 plu00670 ppr00670 saz00670 sde00670 sdn00670 shm00670 vfi00670 vvu00670 xca00670	Metabolism of Cofactors and Vitamins
1552	2.1.1:2.1.2:2.1.1	3	754 2638 4103 6977 8178 9650 12688 16171 21403 22506 26308 28917 31045 32827 35303	abo aeh aha cps csa eco hha mca pfl pha ppr sde shm vfi xca	abo00670 aeh00670 aha00670 cps00670 csa00670 eco00670 hha00670 mca00670 pfl00670 pha00670 ppr00670 sde00670 shm00670 vfi00670 xca00670	Metabolism of Cofactors and Vitamins
1553	2.1.1:2.1.2:2.1.2	3	2636 2642 2644 4096 4097 4098 5928 5930 5934 6978 6979 6980 8174 8175 8182 9646 9647 9648 10358 10359 10361 11402 12684 12687 12690 13635 14438 14441 14442 16166 16168 16170 19205 19209 19210 21402 21406 21408 22497 22503 22504 25097 25099 25103 26302 26303 26305 26926 26927 26931 28918 28919 28924 31041 31043 31044 35305 35311 35312	aeh aha cbu cps csa eco ftu hch hha ilo lpn mca pat pfl pha plu ppr rma sde shm xca	aeh00670 aha00670 cbu00670 cps00670 csa00670 eco00670 ftu00670 hch00670 hha00670 ilo00670 lpn00670 mca00670 pat00670 pfl00670 pha00670 plu00670 ppr00670 rma00670 sde00670 shm00670 xca00670	Metabolism of Cofactors and Vitamins
1554	2.1.1:2.1.2:3.5.1	3	2640 4101 6972 8183 9649 11399 19204 21405 22502 25102 26304 28915 31035 35309	aeh aha cps csa eco hch pat pfl pha plu ppr sde shm xca	aeh00670 aha00670 cps00670 csa00670 eco00670 hch00670 pat00670 pfl00670 pha00670 plu00670 ppr00670 sde00670 shm00670 xca00670	Metabolism of Cofactors and Vitamins
1555	2.1.1:2.1.2:6.3.3	3	2635 4107 5933 6973 10362 11400 12685 13631 14440 16169 20095 21401 22498 26301 26928 28916 35310	aeh aha cbu cps ftu hch hha ilo lpn mca pcr pfl pha ppr rma sde xca	aeh00670 aha00670 cbu00670 cps00670 ftu00670 hch00670 hha00670 ilo00670 lpn00670 mca00670 pcr00670 pfl00670 pha00670 ppr00670 rma00670 sde00670 xca00670	Metabolism of Cofactors and Vitamins
1556	2.1.1:2.1.2:6.3.4	3	4102 16167 26310 31038	aha mca ppr shm	aha00670 mca00670 ppr00670 shm00670	Metabolism of Cofactors and Vitamins
1557	2.1.1:2.3.1	2	14355 17843	lpn noc	lpn00564 noc00564	Lipid Metabolism
1558	2.1.1:2.5.1:4.1.1:2.5.1:3.2.2	5	5380	buc	buc00270	Amino Acid Metabolism
1559	2.1.1:3.5.4	2	6975	cps	cps00670	Metabolism of Cofactors and Vitamins
1560	2.1.1:4.1.1:2.7.8:2.7.7:2.3.1:2.3.1:1.1.1	7	2579 7981 12598 14354 15225 16087 17848	aeh csa hha lpn maq mca noc	aeh00564 csa00564 hha00564 lpn00564 maq00564 mca00564 noc00564	Lipid Metabolism
1561	2.1.1:4.1.1:2.7.8:2.7.7:2.3.1:2.3.1:1.1.3	7	17845	noc	noc00564	Lipid Metabolism
1562	2.1.1:4.1.1:2.7.8:2.7.7:2.3.1:2.3.1:1.1.5	7	7982 12595 14359 15224	csa hha lpn maq	csa00564 hha00564 lpn00564 maq00564	Lipid Metabolism
1563	2.1.1:4.1.1:2.7.8:2.7.7:2.3.1:2.3.1:3.1.4	7	2581 7980 14358 16089 17846	aeh csa lpn mca noc	aeh00564 csa00564 lpn00564 mca00564 noc00564	Lipid Metabolism
1564	2.1.1:4.1.1:2.7.8:2.7.7:2.3.1:2.3.1:3.1.4:4.3.1	8	15226	maq	maq00564	Lipid Metabolism
1565	2.1.1:4.1.1:2.7.8:2.7.7:2.7.1	5	7979 16088	csa mca	csa00564 mca00564	Lipid Metabolism
1566	2.1.1:4.1.1:2.7.8:2.7.7:2.7.8	5	2580 7977 12597 14353 14357 15228 17844	aeh csa hha lpn maq noc	aeh00564 csa00564 hha00564 lpn00564 maq00564 noc00564	Lipid Metabolism
1567	2.1.1:4.1.1:2.7.8:2.7.7:2.7.8:3.1.3	6	2578 7983 12596 14356 15227 16086 17847	aeh csa hha lpn maq mca noc	aeh00564 csa00564 hha00564 lpn00564 maq00564 mca00564 noc00564	Lipid Metabolism
1568	2.1.1:4.1.1:3.1.1	3	7978 15223	csa maq	csa00564 maq00564	Lipid Metabolism
1569	2.1.1:4.4.1	2	35013	xca	xca00450	Metabolism of Other Amino Acids
1570	2.1.1:6.1.1	2	533 2460 4354 5425 7192 11204 12504 17726 26832 28701 35014	abo aeh bcc buc crp hch hha noc rma sde xca	abo00450 aeh00450 bcc00450 buc00450 crp00450 hch00450 hha00450 noc00450 rma00450 sde00450 xca00450	Metabolism of Other Amino Acids
1571	2.1.2:1.1.1:6.3.2:2.7.1:2.7.7:2.7.1:2.7.8	7	4638	bci	bci00770	Metabolism of Cofactors and Vitamins
1572	2.1.2:1.1.1:6.3.2:2.7.1:4.1.1	5	4639	bci	bci00770	Metabolism of Cofactors and Vitamins
1573	2.1.2:1.4.4	2	372 2233 3307 5718 6443 7621 8926 10127 10858 12309 13240 14040 15831 17472 18556 19677 20671 21938 23084 25714 26751 27446 28559 29458 30509 33578 34730	abo aeh aha cbu cps csa eco ftu hch hha ilo lpn mca noc pat pcr pfl pha pin ppr rma saz sde sdn shm vvu xca	abo00260 aeh00260 aha00260 cbu00260 cps00260 csa00260 eco00260 ftu00260 hch00260 hha00260 ilo00260 lpn00260 mca00260 noc00260 pat00260 pcr00260 pfl00260 pha00260 pin00260 ppr00260 rma00260 saz00260 sde00260 sdn00260 shm00260 vvu00260 xca00260	Amino Acid Metabolism
1574	2.1.2:1.4.4:2.3.1:1.1.1	4	24313 32341 35923	bsu plu vfi	bsu00260 plu00260 vfi00260	Amino Acid Metabolism
1575	2.1.2:1.4.4:2.6.1	3	32342	vfi	vfi00260	Amino Acid Metabolism
1576	2.1.2:1.4.4:4.1.2:4.2.3:2.7.1:2.7.2:1.2.1:2.7.2	8	32343	vfi	vfi00260	Amino Acid Metabolism
1577	2.1.2:1.4.4:4.1.2:4.2.3:2.7.1:2.7.2:2.6.1:2.3.1:4.2.1	9	32338	vfi	vfi00260	Amino Acid Metabolism
1578	2.1.2:1.5.1:2.1.1	3	17108	msu	msu00670	Metabolism of Cofactors and Vitamins
1579	2.1.2:1.5.1:3.5.4:2.3.1:1.2.99:1.2.1	6	16180	mca	mca00680	Energy Metabolism
1580	2.1.2:1.5.1:4.3.-	3	16181	mca	mca00680	Energy Metabolism
1581	2.1.2:1.8.1	2	371 2234 3310 5714 6441 7624 8928 10131 10860 12304 13241 14041 15828 17469 18559 19674 20672 21943 23088 24316 25715 26748 27440 28558 29453 30511 32345 33574 34737 35924	abo aeh aha bsu cbu cps csa eco ftu hch hha ilo lpn mca noc pat pcr pfl pha pin plu ppr rma saz sde sdn shm vfi vvu xca	abo00260 aeh00260 aha00260 bsu00260 cbu00260 cps00260 csa00260 eco00260 ftu00260 hch00260 hha00260 ilo00260 lpn00260 mca00260 noc00260 pat00260 pcr00260 pfl00260 pha00260 pin00260 plu00260 ppr00260 rma00260 saz00260 sde00260 sdn00260 shm00260 vfi00260 vvu00260 xca00260	Amino Acid Metabolism
1582	2.1.2:2.1.1:1.5.1	3	17103	msu	msu00670	Metabolism of Cofactors and Vitamins
1583	2.1.2:2.1.2	2	17104 17106 17107	msu	msu00670	Metabolism of Cofactors and Vitamins
1584	2.1.2:2.1.2:1.5.3	3	6438 7623 20673	cps csa pfl	cps00260 csa00260 pfl00260	Amino Acid Metabolism
1585	2.1.2:2.1.2:2.1.4	3	24310 25704	plu ppr	plu00260 ppr00260	Amino Acid Metabolism
1586	2.1.2:2.1.2:2.3.1	3	3304 6446 10864 18563 21944 25713 27438 30512 34735	aha cps hch pat pha ppr saz shm xca	aha00260 cps00260 hch00260 pat00260 pha00260 ppr00260 saz00260 shm00260 xca00260	Amino Acid Metabolism
1587	2.1.2:2.1.2:2.3.1:1.1.1	4	5717 8924 13236 23091 29454 33570	cbu eco ilo pin sdn vvu	cbu00260 eco00260 ilo00260 pin00260 sdn00260 vvu00260	Amino Acid Metabolism
1588	2.1.2:2.1.2:2.3.1:1.1.1:4.2.3	5	10126 14044	ftu lpn	ftu00260 lpn00260	Amino Acid Metabolism
1589	2.1.2:2.1.2:2.6.1	3	15830 26749	mca rma	mca00260 rma00260	Amino Acid Metabolism
1590	2.1.2:2.1.2:2.6.1:1.1.1	4	6442 10861 17468 18558 25711 29452	cps hch noc pat ppr sdn	cps00260 hch00260 noc00260 pat00260 ppr00260 sdn00260	Amino Acid Metabolism
1591	2.1.2:2.1.2:2.6.1:1.1.1:2.7.1	5	10862 19671 25709 27437 30515 33575	hch pcr ppr saz shm vvu	hch00260 pcr00260 ppr00260 saz00260 shm00260 vvu00260	Amino Acid Metabolism
1592	2.1.2:2.1.2:2.7.8	3	369 2235 3308 5715 6437 7625 8927 10132 10853 12303 13235 14043 15833 17470 18555 19675 20669 21941 23090 24317 25705 26747 27439 28557 29457 30516 32339 33577 34732 35919	abo aeh aha bsu cbu cps csa eco ftu hch hha ilo lpn mca noc pat pcr pfl pha pin plu ppr rma saz sde sdn shm vfi vvu xca	abo00260 aeh00260 aha00260 bsu00260 cbu00260 cps00260 csa00260 eco00260 ftu00260 hch00260 hha00260 ilo00260 lpn00260 mca00260 noc00260 pat00260 pcr00260 pfl00260 pha00260 pin00260 plu00260 ppr00260 rma00260 saz00260 sde00260 sdn00260 shm00260 vfi00260 vvu00260 xca00260	Amino Acid Metabolism
1593	2.1.2:2.1.2:3.1.3:2.6.1	4	15832	mca	mca00260	Amino Acid Metabolism
1594	2.1.2:2.1.2:3.1.3:2.6.1:1.1.1	5	373 2237 5719 6440 10859 12307 13243 17473 18560 19676 21940 25706 26746 27441 28560 29459 30510 33572	abo aeh cbu cps hch hha ilo noc pat pcr pha ppr rma saz sde sdn shm vvu	abo00260 aeh00260 cbu00260 cps00260 hch00260 hha00260 ilo00260 noc00260 pat00260 pcr00260 pha00260 ppr00260 rma00260 saz00260 sde00260 sdn00260 shm00260 vvu00260	Amino Acid Metabolism
1595	2.1.2:2.1.2:3.1.3:2.6.1:1.1.1:2.7.1	6	32337	vfi	vfi00260	Amino Acid Metabolism
1596	2.1.2:2.1.2:3.1.3:2.6.1:1.1.1:2.7.1:1.1.1	7	3302 7628 7629 8929 20665 20668 23089 24314	aha csa eco pfl pin plu	aha00260 csa00260 eco00260 pfl00260 pin00260 plu00260	Amino Acid Metabolism
1597	2.1.2:2.1.2:4.1.2	3	3303 13238 17475 21942 27443 29460 30513	aha ilo noc pha saz sdn shm	aha00260 ilo00260 noc00260 pha00260 saz00260 sdn00260 shm00260	Amino Acid Metabolism
1598	2.1.2:2.1.2:4.1.2:1.1.1	4	10863 25710 34731	hch ppr xca	hch00260 ppr00260 xca00260	Amino Acid Metabolism
1599	2.1.2:2.1.2:4.1.2:4.2.3:2.7.1:1.1.1:1.2.1:2.7.2	8	7620 10857 20667 23087 34734	csa hch pfl pin xca	csa00260 hch00260 pfl00260 pin00260 xca00260	Amino Acid Metabolism
1600	2.1.2:2.1.2:4.1.2:4.2.3:2.7.1:1.1.1:2.6.1	7	20670	pfl	pfl00260	Amino Acid Metabolism
1601	2.1.2:2.1.2:4.1.2:4.2.3:2.7.1:1.1.1:2.6.1:2.3.1:4.2.1:1.14.11	10	7626 10855	csa hch	csa00260 hch00260	Amino Acid Metabolism
1602	2.1.2:2.1.2:4.1.2:4.2.3:2.7.1:1.1.1:2.6.1:4.1.1	8	7622 23086	csa pin	csa00260 pin00260	Amino Acid Metabolism
1603	2.1.2:2.1.2:4.1.2:4.2.3:2.7.1:2.7.2:1.2.1:2.7.2	8	8925 25708 33569	eco ppr vvu	eco00260 ppr00260 vvu00260	Amino Acid Metabolism
1604	2.1.2:2.1.2:4.1.2:4.2.3:2.7.1:2.7.2:2.6.1	7	25712 33573	ppr vvu	ppr00260 vvu00260	Amino Acid Metabolism
1605	2.1.2:2.1.2:4.2.1	3	370 2231 3301 5713 6445 7627 8923 10128 10130 10856 10865 12306 13237 13242 14042 15829 17471 18557 19672 20664 21946 23092 24318 25716 26750 27442 28556 29455 30517 32340 33576 34729 35921	abo aeh aha bsu cbu cps csa eco ftu hch hha ilo lpn mca noc pat pcr pfl pha pin plu ppr rma saz sde sdn shm vfi vvu xca	abo00260 aeh00260 aha00260 bsu00260 cbu00260 cps00260 csa00260 eco00260 ftu00260 hch00260 hha00260 ilo00260 lpn00260 mca00260 noc00260 pat00260 pcr00260 pfl00260 pha00260 pin00260 plu00260 ppr00260 rma00260 saz00260 sde00260 sdn00260 shm00260 vfi00260 vvu00260 xca00260	Amino Acid Metabolism
1606	2.1.2:2.1.2:4.2.1:4.4.1	4	24311 34733	plu xca	plu00260 xca00260	Amino Acid Metabolism
1607	2.1.2:2.1.2:4.3.1	3	5716 7630 10129 13239 14039 20666 23085 32344 33571 34736	cbu csa ftu ilo lpn pfl pin vfi vvu xca	cbu00260 csa00260 ftu00260 ilo00260 lpn00260 pfl00260 pin00260 vfi00260 vvu00260 xca00260	Amino Acid Metabolism
1608	2.1.2:2.1.2:4.3.1:1.1.1	4	3305 6447 18561 21945 27445 30514	aha cps pat pha saz shm	aha00260 cps00260 pat00260 pha00260 saz00260 shm00260	Amino Acid Metabolism
1609	2.1.2:2.1.2:4.3.1:4.2.3	4	15834 17474	mca noc	mca00260 noc00260	Amino Acid Metabolism
1610	2.1.2:2.1.2:4.3.1:4.2.3:2.7.1:1.1.1:1.2.1:2.7.2	8	367 2236 12305 18562 19673 28554 35920	abo aeh bsu hha pat pcr sde	abo00260 aeh00260 bsu00260 hha00260 pat00260 pcr00260 sde00260	Amino Acid Metabolism
1611	2.1.2:2.1.2:4.3.1:4.2.3:2.7.1:1.1.1:2.6.1:2.3.1:4.2.1	9	12308 28555	hha sde	hha00260 sde00260	Amino Acid Metabolism
1612	2.1.2:2.1.2:4.3.1:4.2.3:2.7.1:1.1.1:2.6.1:2.3.1:4.2.1:1.14.11	10	368 2232	abo aeh	abo00260 aeh00260	Amino Acid Metabolism
1613	2.1.2:2.1.2:4.3.1:4.2.3:2.7.1:2.7.2:1.2.1:2.7.2	8	3309 6439 21939 24312 27444 29456 30508	aha cps pha plu saz sdn shm	aha00260 cps00260 pha00260 plu00260 saz00260 sdn00260 shm00260	Amino Acid Metabolism
1614	2.1.2:2.1.2:4.3.1:4.2.3:2.7.1:2.7.2:2.6.1:4.1.1	8	24309	plu	plu00260	Amino Acid Metabolism
1615	2.1.2:2.1.2:4.3.1:4.3.1	4	3306 6444 8930 10854 24315 25707 35922	aha bsu cps eco hch plu ppr	aha00260 bsu00260 cps00260 eco00260 hch00260 plu00260 ppr00260	Amino Acid Metabolism
1616	2.1.2:2.6.1	2	16182 19213 26933 32829	mca pat rma vfi	mca00680 pat00680 rma00680 vfi00680	Energy Metabolism
1617	2.1.2:2.6.1:1.1.1	3	6983 17971 29961	cps noc sdn	cps00680 noc00680 sdn00680	Energy Metabolism
1618	2.1.2:2.6.1:1.1.1:2.7.1:4.2.1:2.7.9	6	11410 20106 26318 28081 34173	hch pcr ppr saz vvu	hch00680 pcr00680 ppr00680 saz00680 vvu00680	Energy Metabolism
1619	2.1.2:2.6.1:1.1.1:2.7.1:4.2.1:4.1.1:1.1.1	7	11409 20108 26319 28083 31048 34172	hch pcr ppr saz shm vvu	hch00680 pcr00680 ppr00680 saz00680 shm00680 vvu00680	Energy Metabolism
1620	2.1.2:2.6.1:1.1.1:2.7.1:5.4.2	5	28080 31046	saz shm	saz00680 shm00680	Energy Metabolism
1621	2.1.2:2.7.8	2	4511	bci	bci00260	Amino Acid Metabolism
1622	2.1.2:3.1.3:2.6.1	3	16183	mca	mca00680	Energy Metabolism
1623	2.1.2:3.1.3:2.6.1:1.1.1	4	28082 31047	saz shm	saz00680 shm00680	Energy Metabolism
1624	2.1.2:3.1.3:2.6.1:1.1.1:5.4.2	5	11408 20107 26317 34171	hch pcr ppr vvu	hch00680 pcr00680 ppr00680 vvu00680	Energy Metabolism
1625	2.1.2:3.1.3:2.6.1:1.1.1:5.4.2:2.7.1	6	9657 23751 25106 31787 32831	eco pin plu tcx vfi	eco00680 pin00680 plu00680 tcx00680 vfi00680	Energy Metabolism
1626	2.1.2:3.1.3:2.6.1:1.1.1:5.4.2:2.7.1:1.1.1	7	1810 4117 8185 15362 17111 21419	aci aha csa maq msu pfl	aci00680 aha00680 csa00680 maq00680 msu00680 pfl00680	Energy Metabolism
1627	2.1.2:3.1.3:2.6.1:1.1.1:5.4.2:4.2.1	6	5936 26934	cbu rma	cbu00680 rma00680	Energy Metabolism
1628	2.1.2:3.1.3:2.6.1:1.1.1:5.4.2:4.2.1:2.7.9	7	762 1809 2648 4116 6982 8184 9656 12695 13638 15361 17972 19214 21418 22509 25104 29962 31785 32828	abo aci aeh aha cps csa eco hha ilo maq noc pat pfl pha plu sdn tcx vfi	abo00680 aci00680 aeh00680 aha00680 cps00680 csa00680 eco00680 hha00680 ilo00680 maq00680 noc00680 pat00680 pfl00680 pha00680 plu00680 sdn00680 tcx00680 vfi00680	Energy Metabolism
1629	2.1.2:3.1.3:2.6.1:1.1.1:5.4.2:4.2.1:4.1.1	7	8186 15363 21417 31786	csa maq pfl tcx	csa00680 maq00680 pfl00680 tcx00680	Energy Metabolism
1630	2.1.2:3.1.3:2.6.1:1.1.1:5.4.2:4.2.1:4.1.1:1.1.1	8	763 1808 2649 4118 9658 12696 17112 17973 19212 22508 23750 25105 28926 29960 32830	abo aci aeh aha eco hha msu noc pat pha pin plu sde sdn vfi	abo00680 aci00680 aeh00680 aha00680 eco00680 hha00680 msu00680 noc00680 pat00680 pha00680 pin00680 plu00680 sde00680 sdn00680 vfi00680	Energy Metabolism
1631	2.1.2:3.5.1	2	17105	msu	msu00670	Metabolism of Cofactors and Vitamins
1632	2.1.2:4.2.1	2	5375	buc	buc00260	Amino Acid Metabolism
1633	2.1.2:6.1.1	2	846 1939 2783 4278 4365 4665 4959 5266 5477 6012 7151 8324 9843 10422 11602 11981 12877 13723 14546 15491 16319 17181 18101 19336 20216 21583 22626 23888 25322 26508 27013 28227 29013 30088 31211 31900 33007 34333 35421 36620	abo aci aeh aha bcc bci bfl bpn bsu buc cbu cps csa eco ftu hch hdu hha ilo lpn maq mca msu noc pat pcr pfl pha pin plu ppr rma saz sde sdn shm tcx vfi vvu xca	abo00970 aci00970 aeh00970 aha00970 bcc00970 bci00970 bfl00970 bpn00970 bsu00970 buc00970 cbu00970 cps00970 csa00970 eco00970 ftu00970 hch00970 hdu00970 hha00970 ilo00970 lpn00970 maq00970 mca00970 msu00970 noc00970 pat00970 pcr00970 pfl00970 pha00970 pin00970 plu00970 ppr00970 rma00970 saz00970 sde00970 sdn00970 shm00970 tcx00970 vfi00970 vvu00970 xca00970	Genetic Information Processing; Translation
1634	2.1.3:1.14.13:4.1.1:3.5.3:2.3.1	5	36227	bsu	bsu00330	Amino Acid Metabolism
1635	2.1.3:1.14.13:4.1.1:3.5.3:2.5.1:4.1.1	6	36220	bsu	bsu00330	Amino Acid Metabolism
1636	2.1.3:1.14.13:4.3.2	3	36216	bsu	bsu00330	Amino Acid Metabolism
1637	2.1.3:2.3.1:1.4.1:3.5.1	4	36218	bsu	bsu00330	Amino Acid Metabolism
1638	2.1.3:2.3.1:1.4.1:6.3.1	4	36221	bsu	bsu00330	Amino Acid Metabolism
1639	2.1.3:2.3.1:2.6.1:1.2.1:2.7.2	5	6645	cps	cps00330	Amino Acid Metabolism
1640	2.1.3:2.3.1:2.7.2	3	36223	bsu	bsu00330	Amino Acid Metabolism
1641	2.1.3:2.6.1	2	2229 17434 26731 28532	aeh noc rma sde	aeh00250 noc00250 rma00250 sde00250	Amino Acid Metabolism
1642	2.1.3:2.6.1:1.2.1	3	36229	bsu	bsu00330	Amino Acid Metabolism
1643	2.1.3:2.6.1:1.2.1:2.7.2	4	34931	xca	xca00330	Amino Acid Metabolism
1644	2.1.3:2.6.1:1.4.3	3	337 1187 4503 5689 12298 15790	abo aci bci cbu hha mca	abo00250 aci00250 bci00250 cbu00250 hha00250 mca00250	Amino Acid Metabolism
1645	2.1.3:2.6.1:1.5.1:1.5.1	4	36217	bsu	bsu00330	Amino Acid Metabolism
1646	2.1.3:2.6.1:1.5.1:1.5.99	4	36228	bsu	bsu00330	Amino Acid Metabolism
1647	2.1.3:2.6.1:1.5.1:2.6.1	4	36219	bsu	bsu00330	Amino Acid Metabolism
1648	2.1.3:2.6.1:1.5.1:2.6.1:4.1.2	5	36225	bsu	bsu00330	Amino Acid Metabolism
1649	2.1.3:2.6.1:1.5.1:2.7.2	4	36215	bsu	bsu00330	Amino Acid Metabolism
1650	2.1.3:2.6.1:4.3.1	3	1188 4502	aci bci	aci00250 bci00250	Amino Acid Metabolism
1651	2.1.3:2.6.1:5.1.1	3	1195	aci	aci00250	Amino Acid Metabolism
1652	2.1.3:2.6.1:6.3.4:4.3.2	4	336 338 1194 1196 4504 5688 12299 12301 15789 15791	abo aci bci cbu hha mca	abo00250 aci00250 bci00250 cbu00250 hha00250 mca00250	Amino Acid Metabolism
1653	2.1.3:3.5.1	2	6656 19577	cps pcr	cps00330 pcr00250	Amino Acid Metabolism
1654	2.1.3:3.5.1:1.4.1	3	1186 1193 1197	aci	aci00250	Amino Acid Metabolism
1655	2.1.3:3.5.1:1.4.3	3	23057	pin	pin00250	Amino Acid Metabolism
1656	2.1.3:3.5.1:1.5.1	3	1192	aci	aci00250	Amino Acid Metabolism
1657	2.1.3:3.5.1:2.4.2	3	1190	aci	aci00250	Amino Acid Metabolism
1658	2.1.3:3.5.1:2.6.1	3	1191 14219	aci lpn	aci00250 lpn00330	Amino Acid Metabolism
1659	2.1.3:3.5.1:2.6.1:1.2.1	4	13372 22108 29628 36222	bsu ilo pha sdn	bsu00330 ilo00330 pha00330 sdn00330	Amino Acid Metabolism
1660	2.1.3:3.5.1:2.6.1:1.2.1:2.7.2	5	23307 24595 27619	pin plu saz	pin00330 plu00330 saz00330	Amino Acid Metabolism
1661	2.1.3:3.5.1:2.6.1:1.2.1:2.7.2:2.3.1	6	5403 11815	buc hdu	buc00330 hdu00330	Amino Acid Metabolism
1662	2.1.3:3.5.1:2.6.1:1.2.1:2.7.2:2.3.1:1.4.1	7	18793	pat	pat00330	Amino Acid Metabolism
1663	2.1.3:3.5.1:2.6.1:1.2.1:2.7.2:2.3.1:1.4.1:2.7.2	8	18800 33762	pat vvu	pat00330 vvu00330	Amino Acid Metabolism
1664	2.1.3:3.5.1:2.6.1:1.2.1:2.7.2:2.3.1:1.4.1:2.7.2:1.2.1	9	16884	msu	msu00330	Amino Acid Metabolism
1665	2.1.3:3.5.1:2.6.1:1.2.1:2.7.2:2.3.1:1.4.1:3.5.1	8	18790 33759	pat vvu	pat00330 vvu00330	Amino Acid Metabolism
1666	2.1.3:3.5.1:2.6.1:1.2.1:2.7.2:2.3.1:1.4.1:6.3.1	8	16885 18798 33757	msu pat vvu	msu00330 pat00330 vvu00330	Amino Acid Metabolism
1667	2.1.3:3.5.1:2.6.1:1.2.1:2.7.2:2.3.1:1.5.1:1.2.1	8	18791 33761	pat vvu	pat00330 vvu00330	Amino Acid Metabolism
1668	2.1.3:3.5.1:2.6.1:1.2.1:2.7.2:2.3.1:1.5.1:1.5.1	8	18797 33754	pat vvu	pat00330 vvu00330	Amino Acid Metabolism
1669	2.1.3:3.5.1:2.6.1:1.2.1:2.7.2:2.3.1:1.5.1:2.6.1	8	18792	pat	pat00330	Amino Acid Metabolism
1670	2.1.3:3.5.1:2.6.1:1.2.1:2.7.2:2.3.1:1.5.1:2.6.1:4.1.3	9	18799 33751	pat vvu	pat00330 vvu00330	Amino Acid Metabolism
1671	2.1.3:3.5.1:2.6.1:1.2.1:2.7.2:2.3.1:1.5.1:3.4.11	8	18795	pat	pat00330	Amino Acid Metabolism
1672	2.1.3:3.5.1:2.6.1:1.2.1:2.7.2:2.3.1:3.5.1:1.2.1	8	18796 33756	pat vvu	pat00330 vvu00330	Amino Acid Metabolism
1673	2.1.3:3.5.1:4.1.1:2.5.1	4	33750	vvu	vvu00330	Amino Acid Metabolism
1674	2.1.3:3.5.1:4.1.1:2.5.1:4.1.1	5	23310 27627	pin saz	pin00330 saz00330	Amino Acid Metabolism
1675	2.1.3:3.5.1:4.1.1:2.6.1:1.2.1:3.4.13	6	27617	saz	saz00330	Amino Acid Metabolism
1676	2.1.3:3.5.1:4.1.1:9.9.9:3.5.3	5	23309	pin	pin00330	Amino Acid Metabolism
1677	2.1.3:3.5.1:4.1.1:9.9.9:4.1.1	5	23316 33753	pin vvu	pin00330 vvu00330	Amino Acid Metabolism
1678	2.1.3:3.5.1:5.1.1	3	7557 23054 34718	csa pin xca	csa00250 pin00250 xca00250	Amino Acid Metabolism
1679	2.1.3:3.5.1:6.3.1	3	1189	aci	aci00250	Amino Acid Metabolism
1680	2.1.3:3.5.1:6.3.4:2.3.1	4	23053	pin	pin00250	Amino Acid Metabolism
1681	2.1.3:3.5.1:6.3.4:4.3.2	4	7556 7558 23055 34716 34719	csa pin xca	csa00250 pin00250 xca00250	Amino Acid Metabolism
1682	2.1.3:3.5.1:6.3.4:4.3.2:3.5.3	5	34932	xca	xca00330	Amino Acid Metabolism
1683	2.1.3:3.5.1:6.3.4:4.3.2:4.1.1	5	34930	xca	xca00330	Amino Acid Metabolism
1684	2.1.3:3.5.1:6.3.5	3	1185	aci	aci00250	Amino Acid Metabolism
1685	2.1.3:3.5.2:1.3.3:2.4.2:4.1.1:2.4.2	6	287 2169 14820 17385	abo aeh maq noc	abo00240 aeh00240 maq00240 noc00240	Nucleotide Metabolism
1686	2.1.3:3.5.2:1.3.3:2.4.2:4.1.1:2.4.2:1.3.1:3.5.2	8	20545	pfl	pfl00240	Nucleotide Metabolism
1687	2.1.3:3.5.2:1.3.3:2.4.2:4.1.1:2.4.2:2.4.2	7	3206 3220 6303 7511 10037 10041 10757 13958 13969 15713 21862 23003 23006 24253 25614 25619 27327 27331 29302 29304 32212 32222 33435 33436 35879	aha bsu cps csa ftu hch lpn mca pha pin plu ppr saz sdn vfi vvu	aha00240 bsu00240 cps00240 csa00240 ftu00240 hch00240 lpn00240 mca00240 pha00240 pin00240 plu00240 ppr00240 saz00240 sdn00240 vfi00240 vvu00240	Nucleotide Metabolism
1688	2.1.3:3.5.2:1.3.3:2.4.2:4.1.1:2.4.2:2.7.1	7	3218 6301 10751 13959 29297 32223 33439	aha cps hch lpn sdn vfi vvu	aha00240 cps00240 hch00240 lpn00240 sdn00240 vfi00240 vvu00240	Nucleotide Metabolism
1689	2.1.3:3.5.2:1.3.3:2.4.2:4.1.1:2.4.2:3.5.4	7	3208 7520 8824 10754 15714 18462 20548 25611 30412 32218 33432 34660	aha csa eco hch mca pat pfl ppr shm vfi vvu xca	aha00240 csa00240 eco00240 hch00240 mca00240 pat00240 pfl00240 ppr00240 shm00240 vfi00240 vvu00240 xca00240	Nucleotide Metabolism
1690	2.1.3:3.5.2:1.3.3:2.4.2:4.1.1:2.4.2:3.6.1:2.7.7	8	3214 6294 7509 10752 12261 13956 13961 15712 19535 29301 32217 33433	aha cps csa hch hha lpn mca pcr sdn vfi vvu	aha00240 cps00240 csa00240 hch00240 hha00240 lpn00240 mca00240 pcr00240 sdn00240 vfi00240 vvu00240	Nucleotide Metabolism
1691	2.1.3:3.5.2:1.3.3:2.4.2:4.1.1:2.4.2:3.6.1:3.5.4	8	3219 6293 7519 10748 12263 13966 15719 19531	aha cps csa hch hha lpn mca pcr	aha00240 cps00240 csa00240 hch00240 hha00240 lpn00240 mca00240 pcr00240	Nucleotide Metabolism
1692	2.1.3:3.5.2:1.3.3:2.4.2:4.1.1:2.4.2:3.6.1:6.3.4	8	13963	lpn	lpn00240	Nucleotide Metabolism
1693	2.1.3:3.5.2:1.3.3:2.4.2:4.1.1:2.4.2:4.2.1	7	1135 10750	aci hch	aci00240 hch00240	Nucleotide Metabolism
1694	2.1.3:3.5.2:1.3.3:2.4.2:4.1.1:2.7.4:1.17.4:1.8.1	8	285 1137 2172 3209 5358 5611 6296 7512 8813 10040 10749 12262 13195 13957 14819 15716 17386 18463 19527 20554 21857 22999 24264 25617 26669 27332 28507 29307 30408 31433 32210 33434 34661 35872	abo aci aeh aha bsu buc cbu cps csa eco ftu hch hha ilo lpn maq mca noc pat pcr pfl pha pin plu ppr rma saz sde sdn shm tcx vfi vvu xca	abo00240 aci00240 aeh00240 aha00240 bsu00240 buc00240 cbu00240 cps00240 csa00240 eco00240 ftu00240 hch00240 hha00240 ilo00240 lpn00240 maq00240 mca00240 noc00240 pat00240 pcr00240 pfl00240 pha00240 pin00240 plu00240 ppr00240 rma00240 saz00240 sde00240 sdn00240 shm00240 tcx00240 vfi00240 vvu00240 xca00240	Nucleotide Metabolism
1695	2.1.3:3.5.2:1.3.3:2.4.2:4.1.1:2.7.4:1.17.4:2.7.4:2.1.1	9	5355 35871	bsu buc	bsu00240 buc00240	Nucleotide Metabolism
1696	2.1.3:3.5.2:1.3.3:2.4.2:4.1.1:2.7.4:1.17.4:2.7.4:2.7.1	9	35875	bsu	bsu00240	Nucleotide Metabolism
1697	2.1.3:3.5.2:1.3.3:2.4.2:4.1.1:2.7.4:1.17.4:2.7.4:3.5.4	9	35873	bsu	bsu00240	Nucleotide Metabolism
1698	2.1.3:3.5.2:1.3.3:2.4.2:4.1.1:2.7.4:1.17.4:2.7.4:3.6.1	9	5354	buc	buc00240	Nucleotide Metabolism
1699	2.1.3:3.5.2:1.3.3:2.4.2:4.1.1:2.7.4:2.7.1	7	5614 13201 22998 25609 27336	cbu ilo pin ppr saz	cbu00240 ilo00240 pin00240 ppr00240 saz00240	Nucleotide Metabolism
1700	2.1.3:3.5.2:1.3.3:2.4.2:4.1.1:2.7.4:2.7.1:2.4.2	8	35878	bsu	bsu00240	Nucleotide Metabolism
1701	2.1.3:3.5.2:1.3.3:2.4.2:4.1.1:2.7.4:2.7.1:3.1.3	8	35876	bsu	bsu00240	Nucleotide Metabolism
1702	2.1.3:3.5.2:1.3.3:2.4.2:4.1.1:2.7.4:2.7.1:3.5.4	8	10042 35874	bsu ftu	bsu00240 ftu00240	Nucleotide Metabolism
1703	2.1.3:3.5.2:1.3.3:2.4.2:4.1.1:2.7.4:2.7.4:1.17.4	8	3217 6295 8819 13194 23009 24256 25608 27337 29308 30410 32215 33444	aha cps eco ilo pin plu ppr saz sdn shm vfi vvu	aha00240 cps00240 eco00240 ilo00240 pin00240 plu00240 ppr00240 saz00240 sdn00240 shm00240 vfi00240 vvu00240	Nucleotide Metabolism
1704	2.1.3:3.5.2:1.3.3:2.4.2:4.1.1:2.7.4:2.7.4:2.7.4:2.1.1	9	10035	ftu	ftu00240	Nucleotide Metabolism
1705	2.1.3:3.5.2:1.3.3:2.4.2:4.1.1:2.7.4:2.7.4:2.7.4:2.7.1	9	10038	ftu	ftu00240	Nucleotide Metabolism
1706	2.1.3:3.5.2:1.3.3:2.4.2:4.1.1:2.7.4:2.7.4:2.7.7	8	289 292 1140 1141 2164 3210 5613 6299 7515 8821 10034 10043 10747 12258 13200 13205 14823 15720 17379 17382 18453 19528 20552 21861 23000 24251 25618 26670 26672 27333 28508 29303 30405 31430 31431 32211 33440 34654 35877 35883	abo aci aeh aha bsu cbu cps csa eco ftu hch hha ilo maq mca noc pat pcr pfl pha pin plu ppr rma saz sde sdn shm tcx vfi vvu xca	abo00240 aci00240 aeh00240 aha00240 bsu00240 cbu00240 cps00240 csa00240 eco00240 ftu00240 hch00240 hha00240 ilo00240 maq00240 mca00240 noc00240 pat00240 pcr00240 pfl00240 pha00240 pin00240 plu00240 ppr00240 rma00240 saz00240 sde00240 sdn00240 shm00240 tcx00240 vfi00240 vvu00240 xca00240	Nucleotide Metabolism
1707	2.1.3:3.5.2:1.3.3:2.4.2:4.1.1:2.7.4:2.7.4:3.5.4	8	284 1138 2171 5618 10039 13203 17378 31428	abo aci aeh cbu ftu ilo noc tcx	abo00240 aci00240 aeh00240 cbu00240 ftu00240 ilo00240 noc00240 tcx00240	Nucleotide Metabolism
1708	2.1.3:3.5.2:1.3.3:2.4.2:4.1.1:2.7.4:2.7.4:3.6.1	8	5620 10036 13962 17381 35881	bsu cbu ftu lpn noc	bsu00240 cbu00240 ftu00240 lpn00240 noc00240	Nucleotide Metabolism
1709	2.1.3:3.5.2:1.3.3:2.4.2:4.1.1:2.7.4:2.7.4:6.3.4	8	286 1143 2173 3213 5616 6297 7518 8818 10033 10746 12255 13197 14817 15721 17377 18460 19533 20549 21864 23008 24252 25607 26671 27328 28510 29295 30417 31432 32213 33442 34656 35880	abo aci aeh aha bsu cbu cps csa eco ftu hch hha ilo maq mca noc pat pcr pfl pha pin plu ppr rma saz sde sdn shm tcx vfi vvu xca	abo00240 aci00240 aeh00240 aha00240 bsu00240 cbu00240 cps00240 csa00240 eco00240 ftu00240 hch00240 hha00240 ilo00240 maq00240 mca00240 noc00240 pat00240 pcr00240 pfl00240 pha00240 pin00240 plu00240 ppr00240 rma00240 saz00240 sde00240 sdn00240 shm00240 tcx00240 vfi00240 vvu00240 xca00240	Nucleotide Metabolism
1710	2.1.3:3.5.2:1.3.3:2.4.2:4.1.1:2.7.4:2.7.7	7	290 1136 3215 6302 7517 8816 10032 10755 12259 13206 13960 14814 15715 17384 18454 19532 20553 21859 22996 24261 25620 26676 27339 29299 30407 31435 32214 33437 34659 35882	abo aci aha bsu cps csa eco ftu hch hha ilo lpn maq mca noc pat pcr pfl pha pin plu ppr rma saz sdn shm tcx vfi vvu xca	abo00240 aci00240 aha00240 bsu00240 cps00240 csa00240 eco00240 ftu00240 hch00240 hha00240 ilo00240 lpn00240 maq00240 mca00240 noc00240 pat00240 pcr00240 pfl00240 pha00240 pin00240 plu00240 ppr00240 rma00240 saz00240 sdn00240 shm00240 tcx00240 vfi00240 vvu00240 xca00240	Nucleotide Metabolism
1711	2.1.3:3.5.2:1.3.3:2.4.2:4.1.1:2.7.4:2.7.7:2.7.7	8	2170 5612 28509	aeh cbu sde	aeh00240 cbu00240 sde00240	Nucleotide Metabolism
1712	2.1.3:3.5.2:1.3.3:2.4.2:4.1.1:2.7.4:2.7.7:2.7.7:3.5.4:2.7.7	10	5357	buc	buc00240	Nucleotide Metabolism
1713	2.1.3:3.5.2:1.3.3:2.4.2:4.1.1:2.7.4:2.7.7:2.7.7:6.3.4	9	5353	buc	buc00240	Nucleotide Metabolism
1714	2.1.3:3.5.2:1.3.3:2.4.2:4.1.1:2.7.4:3.6.1	7	283 1144 2167 13204 17380	abo aci aeh ilo noc	abo00240 aci00240 aeh00240 ilo00240 noc00240	Nucleotide Metabolism
1715	2.1.3:3.5.2:1.3.3:2.4.2:4.1.1:2.7.4:3.6.1:2.7.7	8	23001 25615 27338	pin ppr saz	pin00240 ppr00240 saz00240	Nucleotide Metabolism
1716	2.1.3:3.5.2:1.3.3:2.4.2:4.1.1:2.7.4:3.6.1:3.5.4	8	22995 27335 28512	pin saz sde	pin00240 saz00240 sde00240	Nucleotide Metabolism
1717	2.1.3:3.5.2:1.3.3:2.4.2:4.1.1:3.1.3:2.1.1	7	288 1139 2168 3216 6298 7513 8817 10745 12260 13198 13967 14816 15722 17388 18452 19534 20546 21865 23002 24259 25621 26674 27340 28513 30411 34658	abo aci aeh aha cps csa eco hch hha ilo lpn maq mca noc pat pcr pfl pha pin plu ppr rma saz sde shm xca	abo00240 aci00240 aeh00240 aha00240 cps00240 csa00240 eco00240 hch00240 hha00240 ilo00240 lpn00240 maq00240 mca00240 noc00240 pat00240 pcr00240 pfl00240 pha00240 pin00240 plu00240 ppr00240 rma00240 saz00240 sde00240 shm00240 xca00240	Nucleotide Metabolism
1718	2.1.3:3.5.2:1.3.3:2.4.2:4.1.1:3.1.3:2.1.1:3.5.4	8	5610 29305 32220 33441	cbu sdn vfi vvu	cbu00240 sdn00240 vfi00240 vvu00240	Nucleotide Metabolism
1719	2.1.3:3.5.2:1.3.3:2.4.2:4.1.1:3.1.3:2.1.1:3.6.1	8	31429	tcx	tcx00240	Nucleotide Metabolism
1720	2.1.3:3.5.2:1.3.3:2.4.2:4.1.1:3.1.3:2.4.2	7	5617 8812 8823 13196 21853 24258 30404 30416	cbu eco ilo pha plu shm	cbu00240 eco00240 ilo00240 pha00240 plu00240 shm00240	Nucleotide Metabolism
1721	2.1.3:3.5.2:1.3.3:2.4.2:4.1.1:3.1.3:2.7.1	7	3207 5619 6304 8809 8820 13193 13964 18455 18456 21863 21866 23007 24262 24265 25610 27326 29306 30415 30418 32224 33445 34653	aha cbu cps eco ilo lpn pat pha pin plu ppr saz sdn shm vfi vvu xca	aha00240 cbu00240 cps00240 eco00240 ilo00240 lpn00240 pat00240 pha00240 pin00240 plu00240 ppr00240 saz00240 sdn00240 shm00240 vfi00240 vvu00240 xca00240	Nucleotide Metabolism
1722	2.1.3:3.5.2:1.3.3:2.4.2:4.1.1:3.1.3:2.7.4	7	282 1142 2166 3205 5615 6305 7510 8822 10753 12257 13202 13955 14815 15718 17383 18459 19530 20547 22997 24260 27334 28514 29296 30413 31434 32221 33438 34652	abo aci aeh aha cbu cps csa eco hch hha ilo lpn maq mca noc pat pcr pfl pin plu saz sde sdn shm tcx vfi vvu xca	abo00240 aci00240 aeh00240 aha00240 cbu00240 cps00240 csa00240 eco00240 hch00240 hha00240 ilo00240 lpn00240 maq00240 mca00240 noc00240 pat00240 pcr00240 pfl00240 pin00240 plu00240 saz00240 sde00240 sdn00240 shm00240 tcx00240 vfi00240 vvu00240 xca00240	Nucleotide Metabolism
1723	2.1.3:3.5.2:1.3.3:2.4.2:4.1.1:3.1.3:2.7.4:3.5.4	8	21855 25612 26675	pha ppr rma	pha00240 ppr00240 rma00240	Nucleotide Metabolism
1724	2.1.3:3.5.2:1.3.3:2.4.2:4.1.1:3.1.3:3.2.2	7	8808	eco	eco00240	Nucleotide Metabolism
1725	2.1.3:3.5.2:1.3.3:2.4.2:4.1.1:3.1.3:3.5.4	7	3212 6306 7516 8811 13968 18457 21854 23004 24257 25613 27329 29300 30403 32216 33443	aha cps csa eco lpn pat pha pin plu ppr saz sdn shm vfi vvu	aha00240 cps00240 csa00240 eco00240 lpn00240 pat00240 pha00240 pin00240 plu00240 ppr00240 saz00240 sdn00240 shm00240 vfi00240 vvu00240	Nucleotide Metabolism
1726	2.1.3:3.5.2:1.3.3:2.4.2:4.1.1:3.1.3:3.6.1:2.7.7	8	8814 14818 18461 20550 21860 24255 30406 34655	eco maq pat pfl pha plu shm xca	eco00240 maq00240 pat00240 pfl00240 pha00240 plu00240 shm00240 xca00240	Nucleotide Metabolism
1727	2.1.3:3.5.2:1.3.3:2.4.2:4.1.1:3.1.3:3.6.1:3.5.4	8	8810 14822 18458 20551 21856 24263 30414 34657	eco maq pat pfl pha plu shm xca	eco00240 maq00240 pat00240 pfl00240 pha00240 plu00240 shm00240 xca00240	Nucleotide Metabolism
1728	2.1.3:3.5.3:2.3.1	3	33755 33758	vvu	vvu00330	Amino Acid Metabolism
1729	2.1.3:3.5.3:3.5.1	3	36224	bsu	bsu00330	Amino Acid Metabolism
1730	2.1.3:3.5.3:4.1.1:3.5.3	4	33752	vvu	vvu00330	Amino Acid Metabolism
1731	2.1.3:4.3.1:1.5.1	3	6650 14218 22110 23315 27618 29632	cps lpn pha pin saz sdn	cps00330 lpn00330 pha00330 pin00330 saz00330 sdn00330	Amino Acid Metabolism
1732	2.1.3:4.3.1:1.5.1:1.2.1	4	6655 14212 22113 27629 29636	cps lpn pha saz sdn	cps00330 lpn00330 pha00330 saz00330 sdn00330	Amino Acid Metabolism
1733	2.1.3:4.3.1:1.5.1:1.4.1:3.5.1	5	6648 14214 27624 29630	cps lpn saz sdn	cps00330 lpn00330 saz00330 sdn00330	Amino Acid Metabolism
1734	2.1.3:4.3.1:1.5.1:1.4.1:6.3.1	5	6651 14217 27622 29635	cps lpn saz sdn	cps00330 lpn00330 saz00330 sdn00330	Amino Acid Metabolism
1735	2.1.3:4.3.1:1.5.1:2.3.1	4	6652 27621	cps saz	cps00330 saz00330	Amino Acid Metabolism
1736	2.1.3:4.3.1:1.5.1:2.3.1:2.7.2	5	29626	sdn	sdn00330	Amino Acid Metabolism
1737	2.1.3:4.3.1:1.5.1:2.6.1	4	14215	lpn	lpn00330	Amino Acid Metabolism
1738	2.1.3:4.3.1:1.5.1:2.6.1:4.1.2	5	6657 14222 27626 29631	cps lpn saz sdn	cps00330 lpn00330 saz00330 sdn00330	Amino Acid Metabolism
1739	2.1.3:4.3.1:1.5.1:2.6.1:4.1.3	5	22115	pha	pha00330	Amino Acid Metabolism
1740	2.1.3:4.3.1:1.5.1:2.7.2	4	6654 14220 22112 27630 29633	cps lpn pha saz sdn	cps00330 lpn00330 pha00330 saz00330 sdn00330	Amino Acid Metabolism
1741	2.1.3:4.3.1:1.5.1:3.5.1:1.2.1	5	6646 27616 29627	cps saz sdn	cps00330 saz00330 sdn00330	Amino Acid Metabolism
1742	2.1.3:4.3.1:1.5.1:5.1.1	4	24587	plu	plu00330	Amino Acid Metabolism
1743	2.1.3:4.3.1:1.5.99:1.2.1	4	23314	pin	pin00330	Amino Acid Metabolism
1744	2.1.3:4.3.1:1.5.99:1.4.1:6.3.1	5	23312	pin	pin00330	Amino Acid Metabolism
1745	2.1.3:4.3.1:1.5.99:1.5.1:1.2.1	5	24593	plu	plu00330	Amino Acid Metabolism
1746	2.1.3:4.3.1:1.5.99:1.5.1:1.4.1:3.5.1	6	24583	plu	plu00330	Amino Acid Metabolism
1747	2.1.3:4.3.1:1.5.99:1.5.1:1.4.1:6.3.1	6	24586	plu	plu00330	Amino Acid Metabolism
1748	2.1.3:4.3.1:1.5.99:1.5.1:2.3.1	5	24590	plu	plu00330	Amino Acid Metabolism
1749	2.1.3:4.3.1:1.5.99:1.5.1:2.7.2	5	24592	plu	plu00330	Amino Acid Metabolism
1750	2.1.3:4.3.1:1.5.99:1.5.1:3.5.1:1.2.1	6	24585	plu	plu00330	Amino Acid Metabolism
1751	2.1.3:4.3.1:1.5.99:2.3.1	4	23317	pin	pin00330	Amino Acid Metabolism
1752	2.1.3:4.3.1:1.5.99:2.6.1:4.1.2	5	24584	plu	plu00330	Amino Acid Metabolism
1753	2.1.3:4.3.1:1.5.99:2.7.2	4	23313	pin	pin00330	Amino Acid Metabolism
1754	2.1.3:4.3.1:3.4.11	3	6653 14221 23311 24594 27628	cps lpn pin plu saz	cps00330 lpn00330 pin00330 plu00330 saz00330	Amino Acid Metabolism
1755	2.1.3:4.3.1:5.1.1	3	6649 27625	cps saz	cps00330 saz00330	Amino Acid Metabolism
1756	2.1.3:6.3.4	2	7190 33760 36226	bsu crp vvu	bsu00330 crp00330 vvu00330	Amino Acid Metabolism
1757	2.1.3:6.3.4:2.3.1:1.4.1	4	13375 22114	ilo pha	ilo00330 pha00330	Amino Acid Metabolism
1758	2.1.3:6.3.4:2.3.1:1.4.1:2.7.2	5	13378	ilo	ilo00330	Amino Acid Metabolism
1759	2.1.3:6.3.4:2.3.1:1.4.1:3.5.1	5	13380 22111	ilo pha	ilo00330 pha00330	Amino Acid Metabolism
1760	2.1.3:6.3.4:2.3.1:1.4.1:6.3.1	5	13379 22109	ilo pha	ilo00330 pha00330	Amino Acid Metabolism
1761	2.1.3:6.3.4:2.3.1:1.5.1:1.2.1	5	13377	ilo	ilo00330	Amino Acid Metabolism
1762	2.1.3:6.3.4:2.3.1:1.5.1:1.5.1	5	13381	ilo	ilo00330	Amino Acid Metabolism
1763	2.1.3:6.3.4:2.3.1:1.5.1:2.6.1:4.1.1	6	13382	ilo	ilo00330	Amino Acid Metabolism
1764	2.1.3:6.3.4:2.3.1:2.3.1	4	6647	cps	cps00330	Amino Acid Metabolism
1765	2.1.3:6.3.4:2.3.1:2.3.1:3.5.3	5	13374 22106	ilo pha	ilo00330 pha00330	Amino Acid Metabolism
1766	2.1.3:6.3.4:2.3.1:2.7.2	4	13373 22107	ilo pha	ilo00330 pha00330	Amino Acid Metabolism
1767	2.1.3:6.3.4:2.3.1:3.5.1:1.2.1	5	13376 22116	ilo pha	ilo00330 pha00330	Amino Acid Metabolism
1768	2.1.3:6.3.4:2.3.1:4.1.1	4	23308	pin	pin00330	Amino Acid Metabolism
1769	2.1.3:6.3.4:2.3.1:4.1.1:3.5.3	5	13371	ilo	ilo00330	Amino Acid Metabolism
1770	2.1.3:6.3.4:2.3.1:4.1.1:3.5.3:2.5.1:3.5.1	7	22118	pha	pha00330	Amino Acid Metabolism
1771	2.1.3:6.3.4:2.3.1:4.1.1:3.5.3:2.5.1:4.1.1	7	22117	pha	pha00330	Amino Acid Metabolism
1772	2.1.3:6.3.4:4.3.2	3	4345 5404 11814 16883	bcc buc hdu msu	bcc00330 buc00330 hdu00330 msu00330	Amino Acid Metabolism
1773	2.1.3:6.3.4:4.3.2:2.1.4:1.2.1:3.4.13	6	24591	plu	plu00330	Amino Acid Metabolism
1774	2.1.3:6.3.4:4.3.2:2.3.1:3.5.3	5	14216 18789 27623 29629 30769	lpn pat saz sdn shm	lpn00330 pat00330 saz00330 sdn00330 shm00330	Amino Acid Metabolism
1775	2.1.3:6.3.4:4.3.2:2.3.1:3.5.3:2.6.1	6	24588	plu	plu00330	Amino Acid Metabolism
1776	2.1.3:6.3.4:4.3.2:4.1.1	4	18794	pat	pat00330	Amino Acid Metabolism
1777	2.1.3:6.3.4:4.3.2:4.1.1:3.5.3	5	14213 27620 30770	lpn saz shm	lpn00330 saz00330 shm00330	Amino Acid Metabolism
1778	2.1.3:6.3.4:4.3.2:4.1.1:3.5.3:2.3.1	6	24589	plu	plu00330	Amino Acid Metabolism
1779	2.1.3:6.3.4:4.3.2:4.1.1:3.5.3:2.5.1:4.1.1	7	24582 29634	plu sdn	plu00330 sdn00330	Amino Acid Metabolism
1780	2.1.3:6.3.5	2	291 1134 2165 3211 5356 5609 5690 6300 7514 8815 10031 10756 12256 12300 13199 13965 14821 15717 15792 17387 18464 19529 20544 21858 23005 23056 24254 25616 26673 27330 28511 29298 30409 31427 32219 33446 34662 34717 35870	abo aci aeh aha bsu buc cbu cps csa eco ftu hch hha ilo lpn maq mca noc pat pcr pfl pha pin plu ppr rma saz sde sdn shm tcx vfi vvu xca	abo00240 aci00240 aeh00240 aha00240 bsu00240 buc00240 cbu00240 cbu00250 cps00240 csa00240 eco00240 ftu00240 hch00240 hha00240 hha00250 ilo00240 lpn00240 maq00240 mca00240 mca00250 noc00240 pat00240 pcr00240 pfl00240 pha00240 pin00240 pin00250 plu00240 ppr00240 rma00240 saz00240 sde00240 sdn00240 shm00240 tcx00240 vfi00240 vvu00240 xca00240 xca00250	Amino Acid Metabolism	Nucleotide Metabolism
1781	2.1.3:6.3.5:1.4.3	3	2228 17431 19575 26729 28531	aeh noc pcr rma sde	aeh00250 noc00250 pcr00250 rma00250 sde00250	Amino Acid Metabolism
1782	2.1.3:6.3.5:4.3.1	3	19574	pcr	pcr00250	Amino Acid Metabolism
1783	2.1.3:6.3.5:5.1.1	3	19576	pcr	pcr00250	Amino Acid Metabolism
1784	2.1.3:6.3.5:6.3.4:4.3.2	4	2226 2227 17432 17433 19573 19578 26728 26730 28530 28533	aeh noc pcr rma sde	aeh00250 noc00250 pcr00250 rma00250 sde00250	Amino Acid Metabolism
1785	2.1.4:2.1.2:1.4.4	3	24376	plu	plu00260	Amino Acid Metabolism
1786	2.1.4:2.1.2:2.1.2:1.8.1	4	24381	plu	plu00260	Amino Acid Metabolism
1787	2.1.4:2.1.2:2.7.8	3	24382	plu	plu00260	Amino Acid Metabolism
1788	2.1.4:2.1.2:3.1.3:2.6.1:1.1.1:2.7.1:1.1.1	7	24379	plu	plu00260	Amino Acid Metabolism
1789	2.1.4:2.1.2:4.2.1	3	24383	plu	plu00260	Amino Acid Metabolism
1790	2.1.4:2.1.2:4.2.1:4.4.1	4	24375	plu	plu00260	Amino Acid Metabolism
1791	2.1.4:2.1.2:4.3.1:4.2.3:2.7.1:2.7.2:1.2.1:2.7.2	8	24377	plu	plu00260	Amino Acid Metabolism
1792	2.1.4:2.1.2:4.3.1:4.2.3:2.7.1:2.7.2:2.6.1:4.1.1	8	24374	plu	plu00260	Amino Acid Metabolism
1793	2.1.4:2.1.2:4.3.1:4.3.1	4	24380	plu	plu00260	Amino Acid Metabolism
1794	2.1.4:2.3.1:1.1.1	3	24378	plu	plu00260	Amino Acid Metabolism
1795	2.2.1:1.1.1	2	4953	bfl	bfl00900	Metabolism of Terpenoids and Polyketides
1796	2.2.1:1.1.1:2.7.7:2.7.1:4.6.1:1.17.7:1.17.1:2.5.1	8	25229	plu	plu00900	Metabolism of Terpenoids and Polyketides
1797	2.2.1:1.1.1:2.7.7:2.7.1:4.6.1:1.17.7:1.17.1:2.5.1:1.3.1	9	12822	hha	hha00900	Metabolism of Terpenoids and Polyketides
1798	2.2.1:1.1.1:2.7.7:2.7.1:4.6.1:1.17.7:1.17.1:2.5.1:2.5.1	9	835 836 1894 1895 2761 2762 2763 4205 4206 4657 5257 5258 5474 7072 7073 8300 8301 9781 9782 10407 10408 11508 11509 11973 11974 12823 12824 13715 13716 15433 15434 16284 16285 17160 17161 18085 18086 19295 19296 20174 20175 21523 21524 22593 22594 23847 23848 25230 25231 26423 26424 27002 27003 28163 28164 28989 28990 30050 30051 31141 31142 32932 32933 34263 34264 35381 35382 36574 36576	abo aci aeh aha bci bpn bsu buc cps csa eco ftu hch hdu hha ilo maq mca msu noc pat pcr pfl pha pin plu ppr rma saz sde sdn shm vfi vvu xca	abo00900 aci00900 aeh00900 aha00900 bci00900 bpn00900 bsu00900 buc00900 cps00900 csa00900 eco00900 ftu00900 hch00900 hdu00900 hha00900 ilo00900 maq00900 mca00900 msu00900 noc00900 pat00900 pcr00900 pfl00900 pha00900 pin00900 plu00900 ppr00900 rma00900 saz00900 sde00900 sdn00900 shm00900 vfi00900 vvu00900 xca00900	Metabolism of Terpenoids and Polyketides
1799	2.2.1:1.1.1:2.7.7:2.7.1:4.6.1:1.17.7:1.17.1:5.3.3	8	9783 12821 25232 26425 32934 36575	bsu eco hha plu ppr vfi	bsu00900 eco00900 hha00900 plu00900 ppr00900 vfi00900	Metabolism of Terpenoids and Polyketides
1800	2.2.1:1.1.1:4.2.1	3	450 1421 2334 4335 4361 4810 5381 14952 15880 16833 17585 19779 22071 24545 28596 29581 30688 32450 36066	abo aci aeh bcc bfl bsu buc maq mca msu noc pcr pha plu sde sdn shm vfi	abo00290 aci00290 aeh00290 bcc00290 bcc00770 bfl00290 bsu00290 buc00290 maq00290 mca00290 msu00290 noc00290 pcr00290 pha00290 plu00290 sde00290 sdn00290 shm00290 vfi00290	Amino Acid Metabolism	Metabolism of Cofactors and Vitamins
1801	2.2.1:1.1.1:4.2.1:1.4.1	4	6577 10991 14956 17587 20853 22065 27564 29580 30691 34889	cps hch maq noc pfl pha saz sdn shm xca	cps00290 hch00290 maq00290 noc00290 pfl00290 pha00290 saz00290 sdn00290 shm00290 xca00290	Amino Acid Metabolism
1802	2.2.1:1.1.1:4.2.1:1.4.1:6.1.1	5	18685 18689 18690 36061 36064 36067	bsu pat	bsu00290 pat00290	Amino Acid Metabolism
1803	2.2.1:1.1.1:4.2.1:2.1.2	4	1867 2716 5467 12766 18060 20147 26975 28953 31833	aci aeh buc hha noc pcr rma sde tcx	aci00770 aeh00770 buc00770 hha00770 noc00770 pcr00770 rma00770 sde00770 tcx00770	Metabolism of Cofactors and Vitamins
1804	2.2.1:1.1.1:4.2.1:2.1.2:1.1.1:6.3.2:2.7.1:2.7.7:2.7.1	9	789 8256 21463 22546 25181 26389	abo csa pfl pha plu ppr	abo00770 csa00770 pfl00770 pha00770 plu00770 ppr00770	Metabolism of Cofactors and Vitamins
1805	2.2.1:1.1.1:4.2.1:2.1.2:1.1.1:6.3.2:2.7.1:2.7.7:2.7.1:2.7.8	10	4158 7031 9734 11454 15386 16229 19254 23808 28120 30009 31087 32890 34223 35341 36530	aha bsu cps eco hch maq mca pat pin saz sdn shm vfi vvu xca	aha00770 bsu00770 cps00770 eco00770 hch00770 maq00770 mca00770 pat00770 pin00770 saz00770 sdn00770 shm00770 vfi00770 vvu00770 xca00770	Metabolism of Cofactors and Vitamins
1806	2.2.1:1.1.1:4.2.1:2.1.2:1.1.1:6.3.2:2.7.1:2.7.7:3.1.4	9	9735 23809 34224	eco pin vvu	eco00770 pin00770 vvu00770	Metabolism of Cofactors and Vitamins
1807	2.2.1:1.1.1:4.2.1:2.1.2:1.1.1:6.3.2:2.7.1:2.7.7:3.1.4:2.7.8	10	25182 26386	plu ppr	plu00770 ppr00770	Metabolism of Cofactors and Vitamins
1808	2.2.1:1.1.1:4.2.1:2.1.2:1.1.1:6.3.2:2.7.1:4.1.1	8	788 4159 7033 8257 9736 11453 15388 16228 19256 21462 22548 23810 25178 26387 28119 30007 31088 32889 34222 35340 36531	abo aha bsu cps csa eco hch maq mca pat pfl pha pin plu ppr saz sdn shm vfi vvu xca	abo00770 aha00770 bsu00770 cps00770 csa00770 eco00770 hch00770 maq00770 mca00770 pat00770 pfl00770 pha00770 pin00770 plu00770 ppr00770 saz00770 sdn00770 shm00770 vfi00770 vvu00770 xca00770	Metabolism of Cofactors and Vitamins
1809	2.2.1:1.1.1:4.2.1:2.1.2:1.1.1:6.3.2:3.5.1	7	32892	vfi	vfi00770	Metabolism of Cofactors and Vitamins
1810	2.2.1:1.1.1:4.2.1:2.1.2:1.1.1:6.3.2:4.1.1	7	790 8258 9738 16227 21461 23807 25179 35342 36532	abo bsu csa eco mca pfl pin plu xca	abo00770 bsu00770 csa00770 eco00770 mca00770 pfl00770 pin00770 plu00770 xca00770	Metabolism of Cofactors and Vitamins
1811	2.2.1:1.1.1:4.2.1:2.3.3	4	445 1419 2335 3517 4334 4808 5106 5382 6582 7169 7733 9093 10989 12397 14955 15884 16829 17584 18686 19776 20850 22069 23251 24548 25859 26772 27561 28597 29583 30692 31536 32451 33678 34887 36063	abo aci aeh aha bcc bfl bpn bsu buc cps crp csa eco hch hha maq mca msu noc pat pcr pfl pha pin plu ppr rma saz sde sdn shm tcx vfi vvu xca	abo00290 aci00290 aeh00290 aha00290 bcc00290 bfl00290 bpn00290 bsu00290 buc00290 cps00290 crp00290 csa00290 eco00290 hch00290 hha00290 maq00290 mca00290 msu00290 noc00290 pat00290 pcr00290 pfl00290 pha00290 pin00290 plu00290 ppr00290 rma00290 saz00290 sde00290 sdn00290 shm00290 tcx00290 vfi00290 vvu00290 xca00290	Amino Acid Metabolism
1812	2.2.1:1.1.1:4.2.1:2.6.1	4	447 787 1423 1866 2717 4157 4942 5244 6581 7032 7193 7732 8259 9737 10990 11452 12765 14954 15387 16230 16830 17136 18061 18687 18691 19255 20148 21460 22067 22547 23811 25180 26388 26974 27562 28121 28954 30008 30690 31089 31832 32891 34225 35343 36065 36529	abo aci aeh aha bfl bpn bsu cps crp csa eco hch hha maq mca msu noc pat pcr pfl pha pin plu ppr rma saz sde sdn shm tcx vfi vvu xca	abo00290 abo00770 aci00290 aci00770 aeh00770 aha00770 bfl00770 bpn00770 bsu00290 bsu00770 cps00290 cps00770 crp00770 csa00290 csa00770 eco00770 hch00290 hch00770 hha00770 maq00290 maq00770 mca00770 msu00290 msu00770 noc00770 pat00290 pat00770 pcr00770 pfl00770 pha00290 pha00770 pin00770 plu00770 ppr00770 rma00770 saz00290 saz00770 sde00770 sdn00770 shm00290 shm00770 tcx00770 vfi00770 vvu00770 xca…	Amino Acid Metabolism	Metabolism of Cofactors and Vitamins
1813	2.2.1:1.1.1:4.2.1:2.6.1:6.1.1	5	444 446 448 1418 1420 1424 2331 2332 2333 3515 3516 3518 4805 4806 4809 5103 5104 5105 6576 6578 6579 7166 7167 7168 7730 7731 7735 9089 9090 9091 10988 10992 10994 12395 12398 12399 14951 14957 14958 15881 15882 15885 16828 16831 16832 17583 17586 17588 19774 19775 19778 20849 20852 20854 22066 22068 22072 23252 23253 23255 24543 24544 24547 25860 25862 25863 26773 26774 26775 27563 27565 27566 …	abo aci aeh aha bfl bpn cps crp csa eco hch hha maq mca msu noc pcr pfl pha pin plu ppr rma saz sde sdn shm tcx vfi vvu xca	abo00290 aci00290 aeh00290 aha00290 bfl00290 bpn00290 cps00290 crp00290 csa00290 eco00290 hch00290 hha00290 maq00290 mca00290 msu00290 noc00290 pcr00290 pfl00290 pha00290 pin00290 plu00290 ppr00290 rma00290 saz00290 sde00290 sdn00290 shm00290 tcx00290 vfi00290 vvu00290 xca00290	Amino Acid Metabolism
1814	2.2.1:3.1.3	2	2664 12723 18000 31797	aeh hha noc tcx	aeh00710 hha00710 noc00710 tcx00710	Energy Metabolism
1815	2.2.1:4.1.1	2	4095 16165 19203 36458	aha bsu mca pat	aha00660 bsu00660 mca00660 pat00660	Carbohydrate Metabolism
1816	2.2.1:4.1.2	2	16191	mca	mca00710	Energy Metabolism
1817	2.2.1:4.1.2:4.1.2	3	18002	noc	noc00710	Energy Metabolism
1818	2.2.1:4.1.2:5.3.1	3	2658 8210 12722 16188 17998 26938 31794	aeh csa hha mca noc rma tcx	aeh00710 csa00710 hha00710 mca00710 noc00710 rma00710 tcx00710	Energy Metabolism
1819	2.2.1:4.3.1	2	449 1422 2330 3514 4807 5102 6580 7734 9092 10993 12396 14953 15883 16834 17582 18688 19777 20851 22070 23254 24546 25861 27567 28595 29586 30689 31533 32455 33679 34890 36062	abo aci aeh aha bfl bpn bsu cps csa eco hch hha maq mca msu noc pat pcr pfl pha pin plu ppr saz sde sdn shm tcx vfi vvu xca	abo00290 aci00290 aeh00290 aha00290 bfl00290 bpn00290 bsu00290 cps00290 csa00290 eco00290 hch00290 hha00290 maq00290 mca00290 msu00290 noc00290 pat00290 pcr00290 pfl00290 pha00290 pin00290 plu00290 ppr00290 saz00290 sde00290 sdn00290 shm00290 tcx00290 vfi00290 vvu00290 xca00290	Amino Acid Metabolism
1820	2.2.1:5.1.3	2	2665 12720 17999 31796	aeh hha noc tcx	aeh00710 hha00710 noc00710 tcx00710	Energy Metabolism
1821	2.2.1:5.1.3:2.7.1:4.1.1:1.1.1:4.1.1	6	8207	csa	csa00710	Energy Metabolism
1822	2.2.1:5.1.3:2.7.1:4.1.1:2.7.2	5	8209 16190 26937	csa mca rma	csa00710 mca00710 rma00710	Energy Metabolism
1823	2.2.1:5.1.3:2.7.1:4.1.1:4.1.1:2.7.1	6	8206	csa	csa00710	Energy Metabolism
1824	2.2.1:5.3.1	2	8208 16189 26936	csa mca rma	csa00710 mca00710 rma00710	Energy Metabolism
1825	2.2.1:5.3.1:2.7.1:4.1.1:1.1.1:1.1.1	6	2663 12721 18003	aeh hha noc	aeh00710 hha00710 noc00710	Energy Metabolism
1826	2.2.1:5.3.1:2.7.1:4.1.1:1.1.1:4.1.1:2.6.1	7	12724 17997	hha noc	hha00710 noc00710	Energy Metabolism
1827	2.2.1:5.3.1:2.7.1:4.1.1:2.7.2	5	2662 12725 18001 31795	aeh hha noc tcx	aeh00710 hha00710 noc00710 tcx00710	Energy Metabolism
1828	2.2.1:5.3.1:2.7.1:4.1.1:4.1.1:2.6.1	6	2660	aeh	aeh00710	Energy Metabolism
1829	2.2.1:5.3.1:2.7.1:4.1.1:4.1.1:2.7.1	6	2659	aeh	aeh00710	Energy Metabolism
1830	2.2.1:5.3.1:2.7.1:4.1.1:4.1.1:4.1.1	6	2661	aeh	aeh00710	Energy Metabolism
1831	2.3.1:1.1.1	2	642 1664 2559 2600 3965 4058 4572 4914 5206 5320 5569 5885 6907 6937 8012 8138 9516 9942 10293 11351 11903 12608 12654 13575 14373 15245 15306 16070 17036 17864 19108 20002 21321 22411 23224 23621 24980 26172 26279 27962 28016 28804 28898 29881 30950 31703 32578 32770 34070 34112 35133 35277 36426	abo aci aeh aha bci bfl bpn bsu buc cbu cps csa eco ftu hch hdu hha ilo lpn maq mca msu noc pat pcr pfl pha pin plu ppr saz sde sdn shm tcx vfi vvu xca	abo00564 aci00564 aeh00564 aeh00630 aha00564 aha00630 bci00564 bfl00564 bpn00564 bsu00564 buc00061 cbu00071 cbu00564 cps00564 cps00630 csa00564 csa00630 eco00564 ftu00071 ftu00564 hch00564 hdu00564 hha00564 hha00630 ilo00564 lpn00564 maq00564 maq00630 mca00564 msu00564 noc00564 pat00564 pcr00564 pfl00564 pha00564 pin00281 pin00564 plu00564 ppr00564 ppr00630 saz00564 saz00630 sde00564 sde00630 sdn…	Biodegradation and Metabolism	Carbohydrate Metabolism	Lipid Metabolism	Metabolism of Terpenoids and Polyketides
1832	2.3.1:1.1.1:1.1.1	3	2023 13812 34470	aeh lpn xca	aeh00071 lpn00071 xca00071	Lipid Metabolism
1833	2.3.1:1.1.1:1.2.1	3	2308 23213 23215	aeh pin	aeh00280 pin00280	Amino Acid Metabolism
1834	2.3.1:1.1.1:1.2.4:2.2.1	4	9635 17102	eco msu	eco00650 msu00650	Carbohydrate Metabolism
1835	2.3.1:1.1.1:2.3.1	3	3743 3747 12674 23395 25998 26001 27782 27785 29707 29709 30793 30796 33855 33858	aha hha pin ppr saz sdn shm vvu	aha00362 hha00650 pin00362 ppr00362 saz00362 sdn00362 shm00362 vvu00362	Biodegradation and Metabolism	Carbohydrate Metabolism
1836	2.3.1:1.1.1:2.3.1:1.1.1:4.2.1	5	23396	pin	pin00362	Biodegradation and Metabolism
1837	2.3.1:1.1.1:2.6.1	3	23211	pin	pin00280	Amino Acid Metabolism
1838	2.3.1:1.1.1:2.7.7	3	26884	rma	rma00564	Lipid Metabolism
1839	2.3.1:1.1.1:4.1.3	3	29708 29710	sdn	sdn00362	Biodegradation and Metabolism
1840	2.3.1:1.1.1:4.1.3:4.2.1	4	24749	plu	plu00362	Biodegradation and Metabolism
1841	2.3.1:1.1.1:4.2.1	3	1524 2022 2310 2312 2360 2434 2964 2966 4319 5559 5561 5777 5797 6115 6116 7315 7317 7329 7721 7724 7769 7855 9269 11167 11368 12948 12951 14252 14409 19879 21109 21681 21684 22252 22789 22790 22801 22803 23214 23270 23394 23399 25473 25474 27099 27102 28349 28351 28365 28592 28640 28681 29109 29110 30199 30201 32015 32017 33180 33183 34459 34462 35627 35629 36236	aci aeh aha bcc bsu cbu cps csa eco hch ilo lpn pcr pfl pha pin ppr saz sde sdn shm vfi vvu xca	aci00362 aeh00071 aeh00280 aeh00281 aeh00310 aeh00380 aha00061 bcc00061 bsu00071 bsu00362 cbu00061 cbu00310 cbu00380 cps00061 csa00061 csa00071 csa00280 csa00281 csa00310 csa00380 eco00362 hch00362 hch00630 ilo00061 lpn00362 lpn00630 pcr00362 pfl00362 pha00061 pha00362 pin00061 pin00071 pin00280 pin00310 pin00362 pin00380 ppr00061 saz00061 sde00061 sde00071 sde00281 sde00310 sde00380 sdn00061 shm…	Amino Acid Metabolism	Biodegradation and Metabolism	Carbohydrate Metabolism	Lipid Metabolism	Metabolism of Terpenoids and Polyketides
1842	2.3.1:1.1.1:4.2.1:1.3.99	4	13815 18259 20344 28590 34469 34865	lpn pat pfl sde xca	lpn00071 pat00071 pfl00071 sde00280 xca00071 xca00280	Amino Acid Metabolism	Lipid Metabolism
1843	2.3.1:1.1.1:4.2.1:1.3.99:1.2.4	5	14256 34987	lpn xca	lpn00380 xca00380	Amino Acid Metabolism
1844	2.3.1:1.1.1:4.2.1:1.3.99:2.3.1:1.2.4	6	14118 34920	lpn xca	lpn00310 xca00310	Amino Acid Metabolism
1845	2.3.1:1.1.1:4.2.1:6.4.1	4	34867	xca	xca00280	Amino Acid Metabolism
1846	2.3.1:1.1.1:5.1.2	3	18257 20346	pat pfl	pat00071 pfl00071	Lipid Metabolism
1847	2.3.1:1.1.3	2	17861 19110 22406 23618	noc pat pha pin	noc00564 pat00564 pha00564 pin00564	Lipid Metabolism
1848	2.3.1:1.1.5	2	646 1662 3966 5883 8011 9512 10292 11347 11904 12604 14378 15244 20001 21324 22409 24982 26171 27964 28805 29884 30951 32773 34068 35134	abo aci aha cbu csa eco ftu hch hdu hha lpn maq pcr pfl pha plu ppr saz sde sdn shm vfi vvu xca	abo00564 aci00564 aha00564 cbu00564 csa00564 eco00564 ftu00564 hch00564 hdu00564 hha00564 lpn00564 maq00564 pcr00564 pfl00564 pha00564 plu00564 ppr00564 saz00564 sde00564 sdn00564 shm00564 vfi00564 vvu00564 xca00564	Lipid Metabolism
1849	2.3.1:1.1.5:2.7.7	3	17034 36424	bsu msu	bsu00564 msu00564	Lipid Metabolism
1850	2.3.1:1.2.1:2.3.1	3	2427 2429 9268 22254	aeh eco pha	aeh00362 eco00362 pha00362	Biodegradation and Metabolism
1851	2.3.1:1.2.1:2.3.1:1.1.1:4.2.1	5	9259 22248	eco pha	eco00362 pha00362	Biodegradation and Metabolism
1852	2.3.1:1.2.1:4.1.3	3	2428 2430 22249 22253	aeh pha	aeh00362 pha00362	Biodegradation and Metabolism
1853	2.3.1:1.2.1:4.1.3:4.2.1	4	9260 9270	eco	eco00362	Biodegradation and Metabolism
1854	2.3.1:1.2.4	2	4387	bci	bci00020	Carbohydrate Metabolism
1855	2.3.1:1.2.4:2.7.1:4.1.1	4	4379 5500 9861 11629 16335	bci cbu ftu hdu msu	bci00010 cbu00010 ftu00010 hdu00010 msu00010	Carbohydrate Metabolism
1856	2.3.1:1.2.4:2.7.1:4.2.1:5.4.2:2.7.2:1.2.1:4.1.2:2.7.1	9	16334	msu	msu00010	Carbohydrate Metabolism
1857	2.3.1:1.2.4:2.7.1:4.2.1:5.4.2:2.7.2:1.2.1:4.1.2:2.7.1:5.3.1	10	4287 4378 26512	bcc bci rma	bcc00010 bci00010 rma00010	Carbohydrate Metabolism
1858	2.3.1:1.2.4:2.7.1:4.2.1:5.4.2:2.7.2:1.2.1:4.1.2:2.7.1:5.3.1:2.7.1	11	5280 11625	buc hdu	buc00010 hdu00010	Carbohydrate Metabolism
1859	2.3.1:1.2.4:2.7.1:4.2.1:5.4.2:2.7.2:1.2.1:4.1.2:2.7.1:5.3.1:5.4.2	11	4674 4977 5501	bfl bpn cbu	bfl00010 bpn00010 cbu00010	Carbohydrate Metabolism
1860	2.3.1:1.2.4:2.7.1:4.2.1:5.4.2:2.7.2:1.2.1:4.1.2:3.1.3	9	5504 11626	cbu hdu	cbu00010 hdu00010	Carbohydrate Metabolism
1861	2.3.1:1.2.4:2.7.1:4.2.1:5.4.2:2.7.2:1.2.1:4.1.2:3.1.3:5.3.1:2.7.1	11	9859 16332	ftu msu	ftu00010 msu00010	Carbohydrate Metabolism
1862	2.3.1:1.2.4:2.7.1:4.2.1:5.4.2:2.7.2:1.2.1:4.1.2:3.1.3:5.3.1:5.1.3	11	16333	msu	msu00010	Carbohydrate Metabolism
1863	2.3.1:1.2.4:2.7.1:4.2.1:5.4.2:2.7.2:1.2.1:4.1.2:3.1.3:5.3.1:5.4.2	11	9863	ftu	ftu00010	Carbohydrate Metabolism
1864	2.3.1:1.2.4:2.7.1:4.2.1:5.4.2:2.7.2:1.2.1:5.3.1	8	4289 4380 4673 4976 5279 5503 9860 11628 16337 26513	bcc bci bfl bpn buc cbu ftu hdu msu rma	bcc00010 bci00010 bfl00010 bpn00010 buc00010 cbu00010 ftu00010 hdu00010 msu00010 rma00010	Carbohydrate Metabolism
1865	2.3.1:1.3.1	2	4318 5321	bcc buc	bcc00061 buc00061	Lipid Metabolism
1866	2.3.1:1.3.3	2	24992	plu	plu00592	Lipid Metabolism
1867	2.3.1:1.3.3:4.2.1	3	24032	plu	plu00071	Lipid Metabolism
1868	2.3.1:1.3.3:6.2.1	3	24033	plu	plu00071	Lipid Metabolism
1869	2.3.1:1.3.99	2	500 1520 3744 6731 10355	abo aci aha cps ftu	abo00362 aci00362 aha00362 cps00362 ftu00640	Biodegradation and Metabolism	Carbohydrate Metabolism
1870	2.3.1:1.3.99:4.2.1	3	5568 23225 36040	bsu cbu pin	bsu00281 cbu00071 pin00281	Lipid Metabolism	Metabolism of Terpenoids and Polyketides
1871	2.3.1:1.3.99:6.2.1	3	9943 12093 32019	ftu hha vfi	ftu00071 hha00071 vfi00071	Lipid Metabolism
1872	2.3.1:1.4.1:2.7.2:1.2.1	4	16867 28649 31586	msu sde tcx	msu00330 sde00330 tcx00330	Amino Acid Metabolism
1873	2.3.1:1.4.1:2.7.2:1.2.1:2.6.1	5	15964	mca	mca00330	Amino Acid Metabolism
1874	2.3.1:1.4.1:3.5.1	3	28650	sde	sde00330	Amino Acid Metabolism
1875	2.3.1:1.4.1:6.3.1	3	15962 16865 28652 31587	mca msu sde tcx	mca00330 msu00330 sde00330 tcx00330	Amino Acid Metabolism
1876	2.3.1:1.8.1	2	4288 4381 4388 4675 4978 5281 5502 9862 11627 16336 26511	bcc bci bfl bpn buc cbu ftu hdu msu rma	bcc00010 bci00010 bci00020 bfl00010 bpn00010 buc00010 cbu00010 ftu00010 hdu00010 msu00010 rma00010	Carbohydrate Metabolism
1877	2.3.1:2.-.-:2.7.1:2.4.1:2.3.1:3.5.1:2.3.1	7	602 1635 2536 3930 4892 5184 6857 7950 9461 10258 11282 11875 12556 13529 14333 15185 17000 19039 19954 21257 22382 23559 24895 26137 26859 27922 28774 29814 30912 31683 32701 34002 35100	abo aci aeh aha bfl bpn cps csa eco ftu hch hdu hha ilo lpn maq msu pat pcr pfl pha pin plu ppr rma saz sde sdn shm tcx vfi vvu xca	abo00540 aci00540 aeh00540 aha00540 bfl00540 bpn00540 cps00540 csa00540 eco00540 ftu00540 hch00540 hdu00540 hha00540 ilo00540 lpn00540 maq00540 msu00540 pat00540 pcr00540 pfl00540 pha00540 pin00540 plu00540 ppr00540 rma00540 saz00540 sde00540 sdn00540 shm00540 tcx00540 vfi00540 vvu00540 xca00540	Glycan Biosynthesis and Metabolism
1878	2.3.1:2.-.-:2.7.1:2.4.1:3.6.1	5	600 1634 2538 3933 4891 5186 6856 7949 9463 10259 11284 11872 12558 13531 14334 15186 16998 19040 19955 21255 22383 23557 24893 26138 26858 27925 28776 29813 30911 31682 32703 34003 35101	abo aci aeh aha bfl bpn cps csa eco ftu hch hdu hha ilo lpn maq msu pat pcr pfl pha pin plu ppr rma saz sde sdn shm tcx vfi vvu xca	abo00540 aci00540 aeh00540 aha00540 bfl00540 bpn00540 cps00540 csa00540 eco00540 ftu00540 hch00540 hdu00540 hha00540 ilo00540 lpn00540 maq00540 msu00540 pat00540 pcr00540 pfl00540 pha00540 pin00540 plu00540 ppr00540 rma00540 saz00540 sde00540 sdn00540 shm00540 tcx00540 vfi00540 vvu00540 xca00540	Glycan Biosynthesis and Metabolism
1879	2.3.1:2.-.-:2.7.7	3	4890 5185	bfl bpn	bfl00540 bpn00540	Glycan Biosynthesis and Metabolism
1880	2.3.1:2.-.-:2.7.7:3.1.3:2.5.1	5	601 1636 2537 3932 6858 7948 9462 10257 11283 11874 12557 13530 14335 15187 16999 19041 19953 21256 22384 23558 24894 26139 26860 27924 28775 29811 30914 31684 32702 34001 35102	abo aci aeh aha cps csa eco ftu hch hdu hha ilo lpn maq msu pat pcr pfl pha pin plu ppr rma saz sde sdn shm tcx vfi vvu xca	abo00540 aci00540 aeh00540 aha00540 cps00540 csa00540 eco00540 ftu00540 hch00540 hdu00540 hha00540 ilo00540 lpn00540 maq00540 msu00540 pat00540 pcr00540 pfl00540 pha00540 pin00540 plu00540 ppr00540 rma00540 saz00540 sde00540 sdn00540 shm00540 tcx00540 vfi00540 vvu00540 xca00540	Glycan Biosynthesis and Metabolism
1881	2.3.1:2.1.1:4.1.1:2.7.8:2.7.7:2.3.1:2.3.1:1.1.1	8	14361 17853	lpn noc	lpn00564 noc00564	Lipid Metabolism
1882	2.3.1:2.1.1:4.1.1:2.7.8:2.7.7:2.3.1:2.3.1:1.1.3	8	17850	noc	noc00564	Lipid Metabolism
1883	2.3.1:2.1.1:4.1.1:2.7.8:2.7.7:2.3.1:2.3.1:1.1.5	8	14365	lpn	lpn00564	Lipid Metabolism
1884	2.3.1:2.1.1:4.1.1:2.7.8:2.7.7:2.3.1:2.3.1:3.1.4	8	14364 17851	lpn noc	lpn00564 noc00564	Lipid Metabolism
1885	2.3.1:2.1.1:4.1.1:2.7.8:2.7.7:2.7.8	6	14360 14363 17849	lpn noc	lpn00564 noc00564	Lipid Metabolism
1886	2.3.1:2.1.1:4.1.1:2.7.8:2.7.7:2.7.8:3.1.3	7	14362 17852	lpn noc	lpn00564 noc00564	Lipid Metabolism
1887	2.3.1:2.3.1	2	626 1659 2309 2556 3931 3958 4317 4565 4566 4905 4906 5203 5204 5558 5856 6705 6875 6876 7720 7974 9061 9460 9482 10279 11310 11873 11899 11900 11937 12585 13554 13555 14350 15214 16065 16066 17001 17018 17096 17832 19064 19981 21280 22402 22788 22792 22800 22802 23212 23556 23588 24896 24916 26136 26164 26880 26881 27923 27947 28589 28800 29108 29812 29843 30913 30938 31701 31702 32700 32728 340…	abo aci aeh aha bcc bci bfl bpn bsu cbu cps csa eco ftu hch hdu hha ilo lpn maq mca msu noc pat pcr pfl pha pin plu ppr rma saz sde sdn shm tcx vfi vvu xca	abo00561 aci00561 aeh00280 aeh00561 aha00540 aha00561 bcc00061 bci00561 bfl00561 bpn00561 bsu00071 bsu00280 cbu00061 cbu00561 cps00330 cps00561 csa00280 csa00561 eco00280 eco00540 eco00561 ftu00561 hch00561 hdu00540 hdu00561 hdu00640 hha00561 ilo00561 lpn00561 maq00561 mca00561 msu00540 msu00561 msu00640 noc00561 pat00561 pcr00561 pfl00561 pha00561 pin00061 pin00071 pin00280 pin00540 pin00561 plu…	Amino Acid Metabolism	Carbohydrate Metabolism	Glycan Biosynthesis and Metabolism	Lipid Metabolism
1888	2.3.1:2.3.1:1.1.1	3	634 1681 2568 3993 4087 4568 4907 5213 5871 6883 7990 9488 9633 10306 11321 11908 12594 13564 14366 15252 16075 17050 17870 19089 19991 21304 22432 23598 23738 24946 26187 26291 26565 26570 27955 28050 28820 29852 30944 31720 32734 34063 35157	abo aci aeh aha bci bfl bpn cbu cps csa eco ftu hch hdu hha ilo lpn maq mca msu noc pat pcr pfl pha pin plu ppr rma saz sde sdn shm tcx vfi vvu xca	abo00564 aci00564 aeh00564 aha00564 aha00650 bci00564 bfl00564 bpn00564 cbu00564 cps00564 csa00564 eco00564 eco00650 ftu00564 hch00564 hdu00564 hha00564 ilo00564 lpn00564 maq00564 mca00564 msu00564 noc00564 pat00564 pcr00564 pfl00564 pha00564 pin00564 pin00650 plu00564 ppr00564 ppr00650 rma00061 saz00564 saz00650 sde00564 sdn00564 shm00564 tcx00564 vfi00564 vvu00564 xca00564	Carbohydrate Metabolism	Lipid Metabolism
1889	2.3.1:2.3.1:1.1.1:1.2.1	4	2306 23207 23209	aeh pin	aeh00280 pin00280	Amino Acid Metabolism
1890	2.3.1:2.3.1:1.1.1:2.3.1	4	34145	vvu	vvu00650	Carbohydrate Metabolism
1891	2.3.1:2.3.1:1.1.1:2.6.1	4	23206	pin	pin00280	Amino Acid Metabolism
1892	2.3.1:2.3.1:1.1.1:2.7.7	4	26888	rma	rma00564	Lipid Metabolism
1893	2.3.1:2.3.1:1.1.1:4.2.1	4	106 108 930 2016 2018 2307 2960 2963 4321 4401 4402 4406 4407 4727 4730 4732 4735 5021 5022 5026 5028 5555 5556 5562 5564 6111 6112 7319 7322 7723 8547 8548 9937 9941 10526 10530 10531 10534 11666 11667 11670 11671 12091 12092 12952 12956 13799 14633 14634 15587 15589 16476 16477 16481 16482 17282 17283 18252 18253 19392 20330 20332 21676 21679 22793 22794 22797 22798 23208 23739 24026 24027 2547…	abo aci aeh aha bcc bci bfl bpn bsu cbu cps csa eco ftu hch hdu hha ilo lpn maq mca msu noc pat pcr pfl pha pin plu ppr saz sde sdn shm tcx vfi vvu xca	abo00061 aci00061 aeh00061 aeh00280 aha00061 bcc00061 bci00061 bfl00061 bpn00061 bsu00061 cbu00061 cps00061 csa00061 csa00280 eco00061 ftu00061 hch00061 hdu00061 hha00061 ilo00061 lpn00061 maq00061 mca00061 msu00061 noc00061 pat00061 pcr00061 pfl00061 pha00061 pin00061 pin00280 pin00650 plu00061 ppr00061 saz00061 sde00061 sdn00061 shm00061 tcx00061 vfi00061 vvu00061 xca00061	Amino Acid Metabolism	Carbohydrate Metabolism	Lipid Metabolism
1894	2.3.1:2.3.1:1.1.1:4.2.1:1.3.99	5	14074 14075 28588	lpn sde	lpn00280 sde00280	Amino Acid Metabolism
1895	2.3.1:2.3.1:1.1.3	3	17867 19091 22426 23595	noc pat pha pin	noc00564 pat00564 pha00564 pin00564	Lipid Metabolism
1896	2.3.1:2.3.1:1.1.5	3	632 1682 3992 5873 7989 9484 10305 11315 11909 12590 14371 15251 19993 21308 22430 24944 26186 27956 28821 29854 30945 32737 34060 35158	abo aci aha cbu csa eco ftu hch hdu hha lpn maq pcr pfl pha plu ppr saz sde sdn shm vfi vvu xca	abo00564 aci00564 aha00564 cbu00564 csa00564 eco00564 ftu00564 hch00564 hdu00564 hha00564 lpn00564 maq00564 pcr00564 pfl00564 pha00564 plu00564 ppr00564 saz00564 sde00564 sdn00564 shm00564 vfi00564 vvu00564 xca00564	Lipid Metabolism
1897	2.3.1:2.3.1:1.1.5:2.7.7	4	17048	msu	msu00564	Lipid Metabolism
1898	2.3.1:2.3.1:1.2.4	3	17884	noc	noc00620	Carbohydrate Metabolism
1899	2.3.1:2.3.1:1.2.4:1.1.1	4	8078 8088	csa	csa00620	Carbohydrate Metabolism
1900	2.3.1:2.3.1:1.2.4:1.1.1:1.1.1	5	5908 28845	cbu sde	cbu00620 sde00620	Carbohydrate Metabolism
1901	2.3.1:2.3.1:1.2.4:1.1.1:2.7.9	5	12622 35250	hha xca	hha00620 xca00620	Carbohydrate Metabolism
1902	2.3.1:2.3.1:1.2.4:1.1.1:3.1.2	5	28842	sde	sde00620	Carbohydrate Metabolism
1903	2.3.1:2.3.1:1.2.4:1.1.1:3.1.2:4.4.1	6	35245	xca	xca00620	Carbohydrate Metabolism
1904	2.3.1:2.3.1:1.2.4:1.1.1:3.1.2:4.4.1:1.1.1	7	8083	csa	csa00620	Carbohydrate Metabolism
1905	2.3.1:2.3.1:1.2.4:1.1.1:3.1.2:4.4.1:4.2.3	7	8081	csa	csa00620	Carbohydrate Metabolism
1906	2.3.1:2.3.1:1.2.4:1.1.1:6.4.1	5	12618	hha	hha00620	Carbohydrate Metabolism
1907	2.3.1:2.3.1:1.2.4:1.1.2	4	8079 35255	csa xca	csa00620 xca00620	Carbohydrate Metabolism
1908	2.3.1:2.3.1:1.2.4:1.2.1:4.2.3	5	28848	sde	sde00620	Carbohydrate Metabolism
1909	2.3.1:2.3.1:1.2.4:1.2.1:4.4.1	5	28843	sde	sde00620	Carbohydrate Metabolism
1910	2.3.1:2.3.1:1.2.4:2.7.1	4	696 13591 35249	abo ilo xca	abo00620 ilo00620 xca00620	Carbohydrate Metabolism
1911	2.3.1:2.3.1:1.2.4:2.7.1:2.7.9	5	8085	csa	csa00620	Carbohydrate Metabolism
1912	2.3.1:2.3.1:1.2.4:2.7.1:4.1.1	5	5906 8091 12619 28850	cbu csa hha sde	cbu00620 csa00620 hha00620 sde00620	Carbohydrate Metabolism
1913	2.3.1:2.3.1:1.2.4:2.7.1:6.4.1	5	8087	csa	csa00620	Carbohydrate Metabolism
1914	2.3.1:2.3.1:1.2.4:4.1.1	4	695 13595	abo ilo	abo00620 ilo00620	Carbohydrate Metabolism
1915	2.3.1:2.3.1:1.2.4:4.1.1:4.1.1	5	8077 28844	csa sde	csa00620 sde00620	Carbohydrate Metabolism
1916	2.3.1:2.3.1:1.3.1	3	4320 4404 4409 4731 4736 5020 5025 9935 9939 10529 10532 11664 11669 16478 16483 35616 35619 35622 35624	bcc bci bfl bpn bsu ftu hch hdu msu	bcc00061 bci00061 bfl00061 bpn00061 bsu00061 ftu00061 hch00061 hdu00061 msu00061	Lipid Metabolism
1917	2.3.1:2.3.1:1.3.1:4.2.1	4	26562 26566 26567 26571	rma	rma00061	Lipid Metabolism
1918	2.3.1:2.3.1:1.3.99	3	944 13814 17291 19402 27110 29119	aci lpn noc pcr saz sdn	aci00071 lpn00071 noc00071 pcr00071 saz00071 sdn00071	Lipid Metabolism
1919	2.3.1:2.3.1:1.3.99:6.2.1	4	119 942 2024 2976 6127 7328 8554 10539 12960 13813 14642 17290 18258 19401 20345 21688 25484 27108 28364 29120 30204 33190 34471	abo aci aeh aha cps csa eco hch ilo lpn maq noc pat pcr pfl pha ppr saz sde sdn shm vvu xca	abo00071 aci00071 aeh00071 aha00071 cps00071 csa00071 eco00071 hch00071 ilo00071 lpn00071 maq00071 noc00071 pat00071 pcr00071 pfl00071 pha00071 ppr00071 saz00071 sde00071 sdn00071 shm00071 vvu00071 xca00071	Lipid Metabolism
1920	2.3.1:2.3.1:1.8.1	3	697 5907 8082 12615 13593 17887 28847 35256	abo cbu csa hha ilo noc sde xca	abo00620 cbu00620 csa00620 hha00620 ilo00620 noc00620 sde00620 xca00620	Carbohydrate Metabolism
1921	2.3.1:2.3.1:2.-.-:2.7.1:2.4.1:2.3.1:3.5.1:2.3.1	8	3937 9457 11886 16992 23570 24899 26131 27919 29820 30909 32707 34005	aha eco hdu msu pin plu ppr saz sdn shm vfi vvu	aha00540 eco00540 hdu00540 msu00540 pin00540 plu00540 ppr00540 saz00540 sdn00540 shm00540 vfi00540 vvu00540	Glycan Biosynthesis and Metabolism
1922	2.3.1:2.3.1:2.-.-:2.7.1:2.4.1:3.6.1	6	3939 9459 11884 16990 23568 24897 26132 27921 29819 30908 32709 34006	aha eco hdu msu pin plu ppr saz sdn shm vfi vvu	aha00540 eco00540 hdu00540 msu00540 pin00540 plu00540 ppr00540 saz00540 sdn00540 shm00540 vfi00540 vvu00540	Glycan Biosynthesis and Metabolism
1923	2.3.1:2.3.1:2.-.-:2.7.7:3.1.3:2.5.1	6	3938 9458 11885 16991 23569 24898 26133 27920 29818 30910 32708 34004	aha eco hdu msu pin plu ppr saz sdn shm vfi vvu	aha00540 eco00540 hdu00540 msu00540 pin00540 plu00540 ppr00540 saz00540 sdn00540 shm00540 vfi00540 vvu00540	Glycan Biosynthesis and Metabolism
1924	2.3.1:2.3.1:2.3.1	3	2019 2961 2967 4729 4734 5554 5563 6110 6118 7318 7320 9936 9940 11665 11672 12950 12953 13798 14632 15590 19393 20329 21678 21683 22787 22791 22795 22796 24024 25475 25477 25480 26564 27100 27107 28348 28361 29111 29112 29115 29118 30197 30200 32011 32012 32016 33182 33186 33187 34461 34464 34466	aeh aha bfl cbu cps csa ftu hdu ilo lpn maq mca pcr pfl pha pin plu ppr rma saz sde sdn shm vfi vvu xca	aeh00061 aha00061 bfl00061 cbu00061 cps00061 csa00061 ftu00061 hdu00061 ilo00061 lpn00061 maq00061 mca00061 pcr00061 pfl00061 pha00061 pin00061 plu00061 ppr00061 rma00061 saz00061 sde00061 sdn00061 shm00061 vfi00061 vvu00061 xca00061	Lipid Metabolism
1925	2.3.1:2.3.1:2.3.1:1.3.1	4	107 929 2017 8546 12089 13797 14631 15588 17285 18255 19394 20331 24028 31301	abo aci aeh eco hha lpn maq mca noc pat pcr pfl plu tcx	abo00061 aci00061 aeh00061 eco00061 hha00061 lpn00061 maq00061 mca00061 noc00061 pat00061 pcr00061 pfl00061 plu00061 tcx00061	Lipid Metabolism
1926	2.3.1:2.3.1:2.3.1:3.1.2	4	28358	sde	sde00061	Lipid Metabolism
1927	2.3.1:2.3.1:2.3.3	3	8089 12617 12621 35246	csa hha xca	csa00620 hha00620 xca00620	Carbohydrate Metabolism
1928	2.3.1:2.3.1:2.3.3:1.1.1	4	13588	ilo	ilo00620	Carbohydrate Metabolism
1929	2.3.1:2.3.1:2.3.3:1.1.1:2.7.9	5	13594	ilo	ilo00620	Carbohydrate Metabolism
1930	2.3.1:2.3.1:2.3.3:1.1.1:4.1.1	5	12614 13590 35248	hha ilo xca	hha00620 ilo00620 xca00620	Carbohydrate Metabolism
1931	2.3.1:2.3.1:2.3.3:1.1.5	4	8084	csa	csa00620	Carbohydrate Metabolism
1932	2.3.1:2.3.1:2.7.1	3	1657 2558 5854 7972 10278 11313 12583 14348 15215 17015 19979 21279 22401 23587 26162 27945 28802 29841 30937 32726 34028 35123	aci aeh cbu csa ftu hch hha lpn maq msu pcr pfl pha pin ppr saz sde sdn shm vfi vvu xca	aci00561 aeh00561 cbu00561 csa00561 ftu00561 hch00561 hha00561 lpn00561 maq00561 msu00561 pcr00561 pfl00561 pha00561 pin00561 ppr00561 saz00561 sde00561 sdn00561 shm00561 vfi00561 vvu00561 xca00561	Lipid Metabolism
1933	2.3.1:2.3.1:2.7.1:1.1.1	4	24919	plu	plu00561	Lipid Metabolism
1934	2.3.1:2.3.1:2.7.1:1.1.1:1.2.1	5	623 19068	abo pat	abo00561 pat00561	Lipid Metabolism
1935	2.3.1:2.3.1:2.7.1:1.1.1:2.7.1	5	3963 9480	aha eco	aha00561 eco00561	Lipid Metabolism
1936	2.3.1:2.3.1:2.7.1:3.1.1	4	17834	noc	noc00561	Lipid Metabolism
1937	2.3.1:2.3.1:2.7.2	3	11938 17097 32814	hdu msu vfi	hdu00640 msu00640 vfi00640	Carbohydrate Metabolism
1938	2.3.1:2.3.1:2.7.7:2.7.1	4	1666 3967 6910 8009 9515 11348 11902 16069 17032 20005 22408 23617 24979 26170 26882 28808 29886 30949 31708 32771 34073	aci aha cps csa eco hch hdu mca msu pcr pha pin plu ppr rma sde sdn shm tcx vfi vvu	aci00564 aha00564 cps00564 csa00564 eco00564 hch00564 hdu00564 mca00564 msu00564 pcr00564 pha00564 pin00564 plu00564 ppr00564 rma00564 sde00564 sdn00564 shm00564 tcx00564 vfi00564 vvu00564	Lipid Metabolism
1939	2.3.1:2.3.1:2.7.7:2.7.1:3.1.4	5	13573 21319 27965 35137	ilo pfl saz xca	ilo00564 pfl00564 saz00564 xca00564	Lipid Metabolism
1940	2.3.1:2.3.1:2.7.7:2.7.8	4	647 2560 3970 4573 4916 5208 5887 5889 8006 9518 10291 10296 11346 12606 14376 14379 15248 17035 17860 19103 19111 20003 21320 21323 23616 23619 24977 26169 26174 26885 27966 31706 32767 34071 34074 35130 35135	abo aeh aha bci bfl bpn cbu csa eco ftu hch hha lpn maq msu noc pat pcr pfl pin plu ppr rma saz tcx vfi vvu xca	abo00564 aeh00564 aha00564 bci00564 bfl00564 bpn00564 cbu00564 csa00564 eco00564 ftu00564 hch00564 hha00564 lpn00564 maq00564 msu00564 noc00564 pat00564 pcr00564 pfl00564 pin00564 plu00564 ppr00564 rma00564 saz00564 tcx00564 vfi00564 vvu00564 xca00564	Lipid Metabolism
1941	2.3.1:2.3.1:2.7.7:2.7.8:3.1.1	5	641 1667 5886 8007 15242 19999 35129	abo aci cbu csa maq pcr xca	abo00564 aci00564 cbu00564 csa00564 maq00564 pcr00564 xca00564	Lipid Metabolism
1942	2.3.1:2.3.1:2.7.7:2.7.8:3.1.1:2.3.1	6	31705	tcx	tcx00564	Lipid Metabolism
1943	2.3.1:2.3.1:2.7.7:2.7.8:3.1.3	5	645 1668 2562 3968 4574 4917 5205 6908 8013 9513 11350 11905 12605 13577 14375 15247 16067 17037 17863 19109 20000 21322 22405 24981 26173 27963 28807 29885 30954 31707 32772 34072	abo aci aeh aha bci bfl bpn cps csa eco hch hdu hha ilo lpn maq mca msu noc pat pcr pfl pha plu ppr saz sde sdn shm tcx vfi vvu	abo00564 aci00564 aeh00564 aha00564 bci00564 bfl00564 bpn00564 cps00564 csa00564 eco00564 hch00564 hdu00564 hha00564 ilo00564 lpn00564 maq00564 mca00564 msu00564 noc00564 pat00564 pcr00564 pfl00564 pha00564 plu00564 ppr00564 saz00564 sde00564 sdn00564 shm00564 tcx00564 vfi00564 vvu00564	Lipid Metabolism
1944	2.3.1:2.3.1:2.7.7:2.7.8:3.1.4	5	10295	ftu	ftu00564	Lipid Metabolism
1945	2.3.1:2.3.1:2.7.7:2.7.8:4.1.1	5	644 1663 3964 4571 4915 5207 5884 6911 9514 10290 11901 13576 17033 20006 21317 22407 23622 24975 26883 28803 29887 30953 31704 32769 35131	abo aci aha bci bfl bpn cbu cps eco ftu hdu ilo msu pcr pfl pha pin plu rma sde sdn shm tcx vfi xca	abo00564 aci00564 aha00564 bci00564 bfl00564 bpn00564 cbu00564 cps00564 eco00564 ftu00564 hdu00564 ilo00564 msu00564 pcr00564 pfl00564 pha00564 pin00564 plu00564 rma00564 sde00564 sdn00564 shm00564 tcx00564 vfi00564 xca00564	Lipid Metabolism
1946	2.3.1:2.3.1:2.7.7:2.7.8:4.1.1:2.1.1	6	2561 8008 12607 15246 16068	aeh csa hha maq mca	aeh00564 csa00564 hha00564 maq00564 mca00564	Lipid Metabolism
1947	2.3.1:2.3.1:2.7.7:2.7.8:4.1.1:2.1.1:2.3.1	7	14374 17859	lpn noc	lpn00564 noc00564	Lipid Metabolism
1948	2.3.1:2.3.1:2.7.7:3.1.4	4	19104 20004	pat pcr	pat00564 pcr00564	Lipid Metabolism
1949	2.3.1:2.3.1:2.7.7:3.6.1	4	9520 35132	eco xca	eco00564 xca00564	Lipid Metabolism
1950	2.3.1:2.3.1:2.8.3	3	1401 6537 18677 19744 20821 22056 27543 29537 29944 30674 31028 34864	aci cps pat pcr pfl pha saz sdn shm xca	aci00280 cps00280 pat00280 pcr00280 pfl00280 pha00280 saz00280 sdn00280 sdn00650 shm00280 shm00650 xca00280	Amino Acid Metabolism	Carbohydrate Metabolism
1951	2.3.1:2.3.1:2.8.3:1.1.1	4	28051	saz	saz00650	Carbohydrate Metabolism
1952	2.3.1:2.3.1:3.1.2	3	35251	xca	xca00620	Carbohydrate Metabolism
1953	2.3.1:2.3.1:3.1.4	3	629 1684 2572 5876 7988 10307 14370 16076 17868 19998 28822	abo aci aeh cbu csa ftu lpn mca noc pcr sde	abo00564 aci00564 aeh00564 cbu00564 csa00564 ftu00564 lpn00564 mca00564 noc00564 pcr00564 sde00564	Lipid Metabolism
1954	2.3.1:2.3.1:3.1.4:2.7.7	4	19086 26190	pat ppr	pat00564 ppr00564	Lipid Metabolism
1955	2.3.1:2.3.1:3.1.4:3.1.1	4	6888 9492 11319 13563 17045 19092 22427 23600 24940 26184 27960 29853 30943 32733 34062	cps eco hch ilo msu pat pha pin plu ppr saz sdn shm vfi vvu	cps00564 eco00564 hch00564 ilo00564 msu00564 pat00564 pha00564 pin00564 plu00564 ppr00564 saz00564 sdn00564 shm00564 vfi00564 vvu00564	Lipid Metabolism
1956	2.3.1:2.3.1:3.1.4:3.1.1:2.3.1	5	3996	aha	aha00564	Lipid Metabolism
1957	2.3.1:2.3.1:3.1.4:4.3.1	4	9489 15250 19085 21302 23597 24943 29855 35160	eco maq pat pfl pin plu sdn xca	eco00564 maq00564 pat00564 pfl00564 pin00564 plu00564 sdn00564 xca00564	Lipid Metabolism
1958	2.3.1:2.3.1:4.1.3	3	1404 4085 17540 25845 26292 28053 29945 31027 34146	aci aha noc ppr saz sdn shm vvu	aci00280 aha00650 noc00280 ppr00280 ppr00650 saz00650 sdn00650 shm00650 vvu00650	Amino Acid Metabolism	Carbohydrate Metabolism
1959	2.3.1:2.3.1:4.1.3:4.2.1	4	421 3494 6532 10954 13312 14936 18676 19741 20817 22051 27549 29540 30676 33661 34866	abo aha cps hch ilo maq pat pcr pfl pha saz sdn shm vvu xca	abo00280 aha00280 cps00280 hch00280 ilo00280 maq00280 pat00280 pcr00280 pfl00280 pha00280 saz00280 sdn00280 shm00280 vvu00280 xca00280	Amino Acid Metabolism
1960	2.3.1:2.3.1:5.1.2:1.3.99	4	17535	noc	noc00280	Amino Acid Metabolism
1961	2.3.1:2.3.1:5.1.2:2.3.1	4	4084 26290	aha ppr	aha00650 ppr00650	Carbohydrate Metabolism
1962	2.3.1:2.3.1:5.1.2:2.6.1	4	9064	eco	eco00280	Amino Acid Metabolism
1963	2.3.1:2.3.1:5.1.2:4.2.1	4	4086 9065 9634 13293 26288 31026 34144	aha eco ilo ppr shm vvu	aha00650 eco00280 eco00650 ilo00280 ppr00650 shm00650 vvu00650	Amino Acid Metabolism	Carbohydrate Metabolism
1964	2.3.1:2.3.1:5.1.2:4.2.1:1.3.99	5	427 428 3502 14928 25853 33652	abo aha maq ppr vvu	abo00280 aha00280 maq00280 ppr00280 vvu00280	Amino Acid Metabolism
1965	2.3.1:2.3.1:5.1.2:4.2.1:1.3.99:1.1.1	6	28052 29946	saz sdn	saz00650 sdn00650	Carbohydrate Metabolism
1966	2.3.1:2.3.1:5.1.2:4.2.1:1.3.99:2.3.1:1.2.4:1.4.1	8	10962 14929	hch maq	hch00280 maq00280	Amino Acid Metabolism
1967	2.3.1:2.3.1:5.1.2:4.2.1:1.3.99:2.3.1:1.2.4:2.6.1	8	10960 14930	hch maq	hch00280 maq00280	Amino Acid Metabolism
1968	2.3.1:2.3.1:5.1.2:4.2.1:1.3.99:2.3.1:1.8.1	7	10959 14926	hch maq	hch00280 maq00280	Amino Acid Metabolism
1969	2.3.1:2.3.1:5.1.2:4.2.1:6.4.1	5	25852	ppr	ppr00280	Amino Acid Metabolism
1970	2.3.1:2.3.1:5.1.2:6.4.1	4	17534	noc	noc00280	Amino Acid Metabolism
1971	2.3.1:2.3.1:6.2.1	3	4088 26289 34143	aha ppr vvu	aha00650 ppr00650 vvu00650	Carbohydrate Metabolism
1972	2.3.1:2.3.1:6.4.1	3	5909 8090 12616 13592 35247	cbu csa hha ilo xca	cbu00620 csa00620 hha00620 ilo00620 xca00620	Carbohydrate Metabolism
1973	2.3.1:2.3.1:6.4.1:1.2.1:1.1.1:1.2.1	6	14073	lpn	lpn00280	Amino Acid Metabolism
1974	2.3.1:2.3.1:6.4.1:1.2.1:2.6.1	5	14077	lpn	lpn00280	Amino Acid Metabolism
1975	2.3.1:2.3.1:6.4.1:6.3.4	4	2965 5560 6117 7316 12949 21682 25476 27101 28352 32014 33181 34460	aha cbu cps csa ilo pha ppr saz sde vfi vvu xca	aha00061 cbu00061 cps00061 csa00061 ilo00061 pha00061 ppr00061 saz00061 sde00061 vfi00061 vvu00061 xca00061	Lipid Metabolism
1976	2.3.1:2.3.1:9.9.9	3	30202	shm	shm00061	Lipid Metabolism
1977	2.3.1:2.3.3	2	36577	bsu	bsu00900	Metabolism of Terpenoids and Polyketides
1978	2.3.1:2.3.3:2.8.3	3	36035	bsu	bsu00280	Amino Acid Metabolism
1979	2.3.1:2.3.3:4.1.3	3	36034	bsu	bsu00280	Amino Acid Metabolism
1980	2.3.1:2.5.1	2	5377 11979 12876 13719 15854 18095 27008 28577	buc hdu hha ilo mca noc rma sde	buc00270 hdu00920 hha00920 ilo00920 mca00270 noc00920 rma00920 sde00270	Amino Acid Metabolism	Energy Metabolism
1981	2.3.1:2.5.1:1.8.1	3	31895	tcx	tcx00920	Energy Metabolism
1982	2.3.1:2.5.1:1.8.1:1.8.4	4	1932 17177 20211	aci msu pcr	aci00920 msu00920 pcr00920	Energy Metabolism
1983	2.3.1:2.5.1:1.8.1:1.8.4:2.7.1:2.7.7	6	842 2780 4271 4662 4957 5264 5475 7146 8318 9836 11597 15486 16316 18099 19328 21579 22619 23880 25318 26503 28223 29008 30082 31206 33000 34327 36616	abo aeh aha bci bfl bpn bsu buc cps csa eco hch maq mca noc pat pfl pha pin plu ppr saz sde sdn shm vfi vvu	abo00920 aeh00920 aha00920 bci00920 bfl00920 bpn00920 bsu00920 buc00920 cps00920 csa00920 eco00920 hch00920 maq00920 mca00920 noc00920 pat00920 pfl00920 pha00920 pin00920 plu00920 ppr00920 saz00920 sde00920 sdn00920 shm00920 vfi00920 vvu00920	Energy Metabolism
1984	2.3.1:2.5.1:1.8.1:1.8.4:2.7.1:2.8.2	6	18098 23881	noc pin	noc00920 pin00920	Energy Metabolism
1985	2.3.1:2.5.1:1.8.7	3	1933	aci	aci00920	Energy Metabolism
1986	2.3.1:2.5.1:2.1.1:2.5.1	4	12345	hha	hha00270	Amino Acid Metabolism
1987	2.3.1:2.5.1:2.1.1:2.5.1:4.1.1:2.5.1	6	12348	hha	hha00270	Amino Acid Metabolism
1988	2.3.1:2.5.1:2.1.1:2.5.1:4.1.1:2.5.1:2.4.2:5.3.1	8	12347	hha	hha00270	Amino Acid Metabolism
1989	2.3.1:2.5.1:2.1.1:3.3.1:2.1.1	5	12346	hha	hha00270	Amino Acid Metabolism
1990	2.3.1:2.5.1:2.3.1:1.1.1:1.2.1:2.7.2	6	12349	hha	hha00270	Amino Acid Metabolism
1991	2.3.1:2.5.1:2.6.1	3	4522 4789 5087 15853 26758 27530 31510	bci bfl bpn mca rma saz tcx	bci00270 bfl00270 bpn00270 mca00270 rma00270 saz00270 tcx00270	Amino Acid Metabolism
1992	2.3.1:2.5.1:2.6.1:1.1.1	4	33581 35975	bsu vvu	bsu00270 vvu00270	Amino Acid Metabolism
1993	2.3.1:2.5.1:2.6.1:2.8.1	4	11797 12344 28576 32380	hdu hha sde vfi	hdu00270 hha00270 sde00270 vfi00270	Amino Acid Metabolism
1994	2.3.1:2.5.1:4.4.1	3	4274 4663 4958 5262 7147 9837 19331 22621 23883 25317 26502 28221 30085 31203 32999 34329 36615	aha bci bfl bpn bsu cps eco pat pha pin plu ppr saz sdn shm vfi vvu	aha00920 bci00920 bfl00920 bpn00920 bsu00920 cps00920 eco00920 pat00920 pha00920 pin00920 plu00920 ppr00920 saz00920 sdn00920 shm00920 vfi00920 vvu00920	Energy Metabolism
1995	2.3.1:2.5.1:4.4.1:2.1.1	4	15856 27529 27537 31514 32384 33579 35974	bsu mca saz tcx vfi vvu	bsu00270 mca00270 saz00270 tcx00270 vfi00270 vvu00270	Amino Acid Metabolism
1996	2.3.1:2.5.1:4.4.1:2.1.1:2.5.1	5	4520 4787 5089 31513	bci bfl bpn tcx	bci00270 bfl00270 bpn00270 tcx00270	Amino Acid Metabolism
1997	2.3.1:2.5.1:4.4.1:2.1.1:2.5.1:2.1.1	6	27533 35977	bsu saz	bsu00270 saz00270	Amino Acid Metabolism
1998	2.3.1:2.5.1:4.4.1:2.1.1:2.5.1:2.1.1:3.2.2	7	15855	mca	mca00270	Amino Acid Metabolism
1999	2.3.1:2.5.1:4.4.1:2.1.1:2.5.1:2.3.1:1.1.1:1.2.1:2.7.2	9	15849	mca	mca00270	Amino Acid Metabolism
[truncated: 5,971 more rows]
