# Supplementary material for: The alignment of enzymatic steps reveals similar metabolic pathways and probable recruitment events in Gammaproteobacteria
Source: BMC Genomics. 2015 Nov 17;16:957. doi: 10.1186/s12864-015-2113-0 (PMC4647829; doi:10.1186/s12864-015-2113-0)
Supplement: Additional file 5: File S1. — Enzymatic Step Sequence database. (ZIP 1300 kb) [file 12864_2015_2113_MOESM5_ESM.zip › ESSdb/README.txt]

# ~ Poot-Hernandez, et al.

This folder includes two files that contains the 
Enzymatic Step Sequences (ESS) from 40 species of
Gamma Proteobacteria using the Breadrh First Search
algoritm.

>> ESSdatabase.tab: 
Tab separated file that contains the original database generated 
from the 40 Gamma Proteobacteria metabolic maps. First row
are the headers.

Column:		Descritption:
-----------------------------------------
id		Unique identification number for ESS database.
gen_seq		Sequence of genes. Each gene or gene group represent an 
		EC number and are separeated by '>'. If there is more 
		than one gene asigned to the same EC number in the same
		position, the genes are separated by a space.
ec3		Enzymatic Step Sequences, ESS. The EC numbers are separated by
		':' and are encoded by the first 3 levels of EC classification.
ec4		Enzymatci step sequences encoded by the 4 levels of EC
		classification.
arch		Complement of gen_seq that represents the architectures of the
		genes. The domains are represented by the superfamily identifaction
		number id Superfamily database. If a protein has more than one domain,
		the domains are seaprated by ">". The are proteins separated by space,
		and the positions in the ESS are separated by ":"
len		Length of the ESS in number of steps.
map		Metabolic map name.
mapid		Metabolic map KEGG id.
metabolism	KEGG metabolic type.
sp		Species. KEGG 3 letter code.


>> nrESSdatabase.tab:
Tab separated file that contains the non redundant database of ESS. 
The redundancy was removed indentifying the identical ESS
and leaving only one representative with the reference of the 
original ESS.

Column:		Description:
-----------------------------------------
nrid		Unique identification number for the nrESS database.
ec3		Enzymatic Step Sequences, ESS. The EC numbers are separated by
		':' and are encoded by the first 3 levels of EC classification.
len		Length of the ESS in number of steps.
ids		Space separated list of ids from the original ESS that represents.
sps		Space separated list of species.
maps		Space separated list of metabolic maps.
metabolism	KEGG metabolic type.
